# Supplementary material for: Association of composite dietary antioxidant index with high risk of prostate cancer in middle-aged and elderly men: insights from NHANES
Source: Front Immunol. 2025 Feb 18;16:1530174. doi: 10.3389/fimmu.2025.1530174 (PMC11876124; doi:10.3389/fimmu.2025.1530174)
Supplement: Supplementary file 6 [file Table4.xlsx]

## Sheet: _fullview
SEQN	RIAGENDR	RIDAGEYR	RIDRETH1	DMDEDUC2	INDFMPIR	WTINT2YR	WTMEC2YR	SDMVPSU	SDMVSTRA	BMXBMI	SMQ020	ALQ130	BPXSY1	BPXDI1	BPXSY2	BPXDI2	BPXSY3	BPXDI3	BPQ020	BPQ040A	LBXGLU	LBXGH	DIQ010	DIQ050	DIQ070	DID070	LBXTC	BPQ080	BPQ100D	PAD200	PAD320	PAQ605	PAQ620	LBXP1	LBXP2	WTDRD1	WTDR2D	AVERVE	AVERVA	AVERVC	AVERCAR	AVERZINC	AVERSELE	AVERBPSY	AVERBPDI	DIQD070	VIGACT	MODACT	LBXGLU.CS
21009	1	55	3	3	3.79	97593.7	97731.7	2	31	31.26	2	NA	124	88	124	86	112	84	2	NA	NA	5.9	2	2	NA	NA	254	9	NA	1	1	NA	NA	2.3	0.33	56998.6	170262	13.74	583.5	64.1	21396	12.14	139.5	120	86	NA	1	1	NA
21012	1	63	4	3	0.89	12629.4	12947.3	2	33	19.6	1	NA	126	64	120	66	122	64	2	NA	NA	4.8	2	2	NA	NA	191	2	NA	2	1	NA	NA	0.9	0.43	18966.8	29690.6	5.84	212.5	25.1	12753	19	161.25	122.667	64.6667	NA	0	1	NA
21015	1	83	3	4	1.2	17625.9	19994.2	2	33	28.32	1	NA	154	54	NA	NA	NA	NA	2	NA	NA	5	2	2	NA	NA	141	2	NA	2	1	NA	NA	8.7	1.8	16558.5	12824.6	5.074	781.5	53.3	8755.5	7.445	68.25	154	54	NA	0	1	NA
21029	1	40	3	5	5	93162.4	100100	2	33	29.2	1	3	126	88	120	92	116	88	2	NA	92.9	5.2	2	2	NA	NA	261	1	2	2	1	NA	NA	0.7	0.1	206462	281051	12.595	1234.5	183.65	37609.5	26.305	188	120.667	89.3333	NA	0	1	0
21050	1	69	3	3	1.92	59114.5	65554.8	2	32	29.54	1	NA	124	68	116	62	118	60	1	1	136.3	5.9	2	2	NA	NA	152	1	1	2	2	NA	NA	2.5	0.36	135211	110377	6.52	159	127.15	4695	8.645	62.35	119.333	63.3333	NA	0	0	1
21051	1	55	3	3	5	76894.6	77003.3	2	30	30.45	1	NA	132	82	126	78	124	76	2	NA	NA	5.6	2	2	NA	NA	177	1	1	2	2	NA	NA	2.7	0.53	61256.1	43233	10.41	558	40	12646.5	18.36	127.3	127.333	78.6667	NA	0	0	NA
21063	1	69	1	1	1.17	2251.57	2519.95	2	40	31.45	1	1	170	92	162	92	172	96	1	1	119.2	6.5	2	2	NA	NA	201	NA	NA	2	2	NA	NA	1	0.12	5321.9	5666.99	2.835	109	14.15	162.5	6.12	46.25	168	93.3333	NA	0	0	0
21065	1	52	3	5	5	87786.1	91954.9	1	40	27.61	2	NA	116	78	108	76	108	80	1	1	102.9	5.9	2	2	NA	NA	158	1	1	1	1	NA	NA	1.8	0.73	117503	95921.7	3.6	662.5	16.35	2032.5	5.4	97.05	110.667	78	NA	1	1	0
21078	1	85	3	3	1.92	16385.1	18086.7	2	41	21.66	1	NA	182	66	172	66	NA	NA	1	1	NA	5.4	2	2	NA	NA	211	2	NA	2	1	NA	NA	2.3	1.22	16977.4	11664.4	8.979	1188.5	114.05	5820.5	7.58	87.15	177	66	NA	0	1	NA
21090	1	56	4	2	5	22420.2	23461.4	1	41	26.46	2	4	144	90	152	94	138	86	2	NA	88.8	4.8	2	2	NA	NA	151	2	NA	3	3	NA	NA	1.8	0.39	53142.2	39630.1	5.17	893	195.65	13499.5	5.09	59.6	144.667	90	NA	0	0	0
21099	1	75	3	3	NA	32961.2	35899.6	2	39	40.41	2	2	144	70	138	72	142	68	1	2	NA	5.8	1	1	1	NA	205	2	NA	2	1	NA	NA	2.8	0.78	34110.2	23435.5	2.995	850	79.9	3141	6.395	63.65	141.333	70	1	0	1	NA
21104	1	70	4	1	5	11319.3	12524.5	2	35	29.33	1	NA	116	64	NA	NA	112	56	1	1	NA	6.5	1	2	1	NA	150	1	1	2	2	NA	NA	0.9	0.32	9911.18	16555.3	2.4355	353	80.9	3646	7.37	44.6	114	60	1	0	0	NA
21112	1	76	5	1	0.99	35353.1	38161.2	1	34	21.65	2	NA	148	68	146	66	148	64	1	1	NA	7.3	1	2	1	NA	190	2	NA	2	1	NA	NA	1.1	0.34	27697.2	NA	1.7	223	27	1647	7.08	100.6	147.333	66	1	0	1	NA
21118	1	66	1	1	1.39	3300.11	3504.45	1	34	25.76	1	1	140	66	136	68	132	66	1	9	NA	5.5	1	2	1	NA	127	2	NA	3	2	NA	NA	0.9	0.25	1815.48	1333.31	3.725	206.5	109.95	1778.5	10.495	96.1	136	66.6667	1	0	0	NA
21123	1	75	3	5	4.13	30400.5	32219.9	1	35	22.14	1	NA	158	88	160	88	156	90	1	1	86.2	4.7	2	2	NA	NA	166	2	NA	2	2	NA	NA	0.9	0.36	26683.4	20666.3	4.854	702	165.6	1167	11.7	63.95	158	88.6667	NA	0	0	0
21124	1	55	4	4	1.34	28051.7	27905.9	2	31	25.18	2	3	152	76	154	76	148	78	1	1	NA	7.5	1	2	1	NA	210	1	1	2	2	NA	NA	0.4	0.14	22443.3	18290.9	4.14	348.5	173.4	8191.5	6.24	90.2	151.333	76.6667	1	0	0	NA
21132	1	59	4	3	4.15	64918.4	67933.1	2	29	23.71	1	1	120	74	118	72	120	66	1	1	NA	5.6	2	2	NA	NA	186	1	1	1	2	NA	NA	0.8	0.33	34451.8	28077.6	6.5105	803	91.65	13964	10.17	200.3	119.333	70.6667	NA	1	0	NA
21134	1	85	3	2	NA	21151.6	24397.3	2	34	23.77	1	NA	136	54	132	54	124	50	1	1	126	6	1	2	2	NA	101	1	1	3	1	NA	NA	0.3	0.17	22901	NA	6.01	672	84.5	4983	10.99	75	130.667	52.6667	0	0	1	1
21136	1	72	3	3	4.96	28463	28781	1	33	26.6	2	1	106	62	102	60	98	60	2	NA	NA	5.2	2	2	NA	NA	156	2	NA	1	1	NA	NA	2.5	0.95	44826.5	68621.7	7.925	1570	156.35	6499	19.965	170.4	102	60.6667	NA	1	1	NA
21143	1	65	3	2	5	59803.1	65193.8	1	31	36.94	1	NA	NA	NA	134	66	132	66	1	1	NA	8.1	1	2	1	NA	265	2	NA	2	2	NA	NA	13.8	1.72	127724	173867	5.095	303	42.95	8044	9.47	174.3	133	66	1	0	0	NA
21153	1	49	4	4	3.22	24885.2	25711.8	2	35	27.06	2	2	NA	NA	NA	NA	NA	NA	1	1	NA	5.3	2	2	NA	NA	401	1	1	1	1	NA	NA	0.7	0.21	13039.6	10627	3.415	231.5	34.05	2306.5	9.095	74.95	NA	NA	NA	1	1	NA
21169	1	65	3	4	3.71	46417.1	49260.7	1	38	20.83	1	NA	140	60	134	60	NA	NA	1	1	94.1	5.3	2	2	NA	NA	117	1	1	2	2	NA	NA	1.3	0.24	28729.6	20276.6	9.1	1461.5	42.45	16328	9.87	82.45	137	60	NA	0	0	0
21172	1	51	4	3	0.77	24958.5	26117.5	2	33	32.71	1	1	114	72	112	74	110	74	2	NA	NA	5.8	2	2	NA	NA	219	1	NA	2	2	NA	NA	0.2	0.07	44318.8	69376.7	16.565	380	53.9	2344	12.08	246.7	112	73.3333	NA	0	0	NA
21183	1	73	3	4	4	41282.4	44962.6	2	36	32.94	1	2	144	50	142	52	NA	NA	1	1	NA	5.6	2	2	NA	NA	195	NA	NA	2	1	NA	NA	0.8	0.29	77563.8	53290.3	31.4225	619	73.55	16698	117.2	125.45	143	51	NA	0	1	NA
21185	1	61	3	5	5	40076.4	40578	2	30	29.26	2	2	166	70	148	76	170	76	1	1	NA	5.2	2	2	NA	NA	161	1	1	1	2	NA	NA	1.2	0.29	32279.8	22782.3	55.5795	902	168.3	9056.5	33.51	62.2	161.333	74	NA	1	0	NA
21193	1	40	4	3	4.18	20714.1	21676.1	1	42	34.62	2	1	138	96	136	90	124	86	2	NA	NA	5.3	2	2	NA	NA	152	2	NA	1	1	NA	NA	0.7	0.18	10992.9	8959	16.0225	1752.5	386.75	19142.5	17.77	153.95	132.667	90.6667	NA	1	1	NA
21199	1	85	4	2	1.52	14829.1	15385.3	2	43	31.81	1	NA	138	32	NA	NA	NA	NA	1	1	NA	6.2	1	2	1	NA	204	1	NA	2	2	NA	NA	0.2	0.09	12175.1	20336.8	4.865	818.5	107.35	4974	11.235	78.1	138	32	1	0	0	NA
21204	1	62	1	2	1.2	3300.11	3693.46	1	34	26.2	2	2	158	88	158	80	152	82	1	2	NA	11.2	1	2	2	NA	215	NA	NA	2	2	NA	NA	0.6	0.2	10533.8	11216.8	6.11	423.5	113.75	16438.5	19.38	107.2	156	83.3333	0	0	0	NA
21216	1	74	3	1	2.23	38570.9	41634.6	2	34	30.63	1	NA	148	52	132	66	NA	NA	1	1	NA	6.3	1	1	2	NA	170	2	NA	2	2	NA	NA	0.8	0.37	71822.9	49346	3.3	817	17.05	3649.5	7.875	103.05	140	59	0	0	0	NA
21264	1	41	2	2	2.99	38603.9	40495.8	2	43	27.43	1	2	122	76	122	80	NA	NA	2	NA	NA	6.1	2	2	NA	NA	199	1	NA	2	2	NA	NA	0.6	0.28	30949.3	21843.2	5.73	315.5	34.35	5502	16.285	124.75	122	78	NA	0	0	NA
21271	1	45	4	4	2.87	24958.5	26117.5	2	33	35.61	1	2	120	90	120	86	114	92	2	NA	416	10.2	1	2	1	NA	426	1	NA	1	1	NA	NA	1.1	0.25	24293.9	NA	7.99	327	246.3	3563	12.87	123.7	118	89.3333	1	1	1	1
21272	1	44	4	4	1.44	25537.2	26723.1	1	36	35.9	1	NA	138	94	130	78	122	82	1	1	NA	5.5	2	2	NA	NA	187	2	NA	1	2	NA	NA	1.1	0.39	21492.1	50057.5	2.795	199.5	138.25	1959.5	11.125	136.1	130	84.6667	NA	1	0	NA
21276	1	72	3	5	5	32961.2	36491.9	2	39	20.09	2	1	NA	NA	134	78	NA	NA	2	NA	101.2	5.1	2	2	NA	NA	216	1	1	2	1	NA	NA	1.1	0.4	30221.4	23406.5	20.2885	477	133.5	9888.5	20.72	290.9	134	78	NA	0	1	0
21286	1	41	1	1	0.35	15082.9	16272.5	2	40	31.4	2	1	108	70	104	66	104	68	2	NA	NA	5.6	2	2	NA	NA	213	2	NA	2	2	NA	NA	0.8	0.2	8429.96	6191.06	4.245	263.5	26.7	8700	8.595	114.45	105.333	68	NA	0	0	NA
21292	1	63	3	4	5	50864.4	56405.9	2	31	50.25	1	1	108	68	108	68	104	70	1	1	100.1	5.2	2	2	NA	NA	202	2	NA	3	1	NA	NA	0.5	0.24	44870.9	31668.8	21.22	467	76.1	24276	11.945	108.55	106.667	68.6667	NA	0	1	0
21305	1	75	3	5	5	28463	34059	2	30	31.34	1	NA	108	68	104	72	104	70	1	2	101.5	5.4	2	2	NA	NA	225	1	NA	3	3	NA	NA	0.4	0.25	44601.9	34544.3	9.076	1614.5	90.2	20244	18.815	73.45	105.333	70	NA	0	0	0
21311	1	50	3	4	4.13	91837.8	98533.5	1	37	28.02	2	1	128	84	122	88	136	82	1	2	NA	5.4	2	2	NA	NA	206	2	NA	2	1	NA	NA	1.1	0.22	203231	NA	10.85	253	157.2	4864	36.93	215.2	128.667	84.6667	NA	0	1	NA
21326	1	51	1	4	4.95	23592.2	25397	1	31	32.03	1	NA	126	82	122	80	122	82	2	NA	NA	5.4	2	2	NA	NA	231	NA	NA	2	2	NA	NA	0.6	0.19	22248.6	16339.6	3.565	268.5	79	893	5.85	85.45	123.333	81.3333	NA	0	0	NA
21332	1	41	3	5	5	98374.1	101529	1	29	26.8	2	3	100	68	104	74	102	74	1	2	NA	5.4	2	2	NA	NA	229	1	NA	1	1	NA	NA	0.2	0.07	77594.6	54764.4	9.9415	660	122.5	32410.5	19.295	151.45	102	72	NA	1	1	NA
21346	1	42	1	4	1.33	16910.4	17164.5	2	42	28.9	2	1	114	74	114	66	110	70	2	NA	NA	5.8	2	2	NA	NA	207	1	NA	2	2	NA	NA	1.3	0.21	36249.8	38600.4	3.5	319.5	398.15	5111	10.565	138.25	112.667	70	NA	0	0	NA
21352	1	44	1	3	0.96	15082.9	15309.6	2	40	22.85	2	6	110	62	106	60	106	68	2	NA	90.9	5.7	2	2	NA	NA	235	NA	NA	2	2	NA	NA	0.8	0.29	7931.09	5824.69	3.755	438.5	20.4	678	9.58	120.25	107.333	63.3333	NA	0	0	0
21357	1	45	3	3	4.24	104708	108066	2	31	27.85	2	NA	140	80	128	80	126	86	2	NA	NA	5.6	2	2	NA	NA	234	1	1	2	1	NA	NA	0.8	0.21	85966.7	60673.2	3.835	406	36.1	3988	31.425	80.5	131.333	82	NA	0	1	NA
21359	1	79	1	1	0.79	4264.57	4140.16	2	38	26.49	1	2	NA	NA	NA	NA	NA	NA	1	1	NA	5.6	2	2	NA	NA	251	2	NA	2	2	NA	NA	37.6	2.46	3726.97	NA	3.95	321	97.8	1258	14.7	145.9	NA	NA	NA	0	0	NA
21371	1	68	3	1	1.57	24331.7	26525	2	30	25.38	1	1	136	54	130	50	130	50	2	NA	92.1	5.2	2	2	NA	NA	155	2	NA	2	2	NA	NA	2.1	0.59	33894.5	46139.7	6.505	405	45.9	18023.5	9.88	99.2	132	51.3333	NA	0	0	0
21376	1	54	3	4	NA	104202	107388	1	42	35.14	1	2	144	64	136	64	130	66	2	NA	104.4	5.6	2	2	NA	NA	113	2	NA	2	1	NA	NA	1	0.18	82072	57924.4	5.25	1067	142.45	17296.5	15.27	100.05	136.667	64.6667	NA	0	1	0
21384	1	67	3	3	3.6	49282.3	59050.1	2	37	38.75	1	NA	NA	NA	NA	NA	138	50	1	1	NA	6.2	2	2	NA	NA	207	1	1	3	3	NA	NA	3	1.06	45129.6	31851.3	3.07	352	30.75	1753.5	10.695	77.85	138	50	NA	0	0	NA
21386	1	61	3	2	3.6	40076.4	40578	2	30	24.68	1	2	142	64	140	64	134	66	2	NA	NA	5.8	2	2	NA	NA	218	1	NA	2	2	NA	NA	0.4	0.17	32279.8	22782.3	9.68	332.5	67.25	15329	17.82	122	138.667	64.6667	NA	0	0	NA
21391	1	77	1	1	1	6254.7	6072.23	1	34	29.72	1	NA	126	60	122	56	114	58	1	1	NA	8.1	2	2	NA	NA	174	1	1	2	2	NA	NA	3.7	0.9	4410.05	3236.93	3.995	311.5	56.15	9119.5	4.055	45.6	120.667	58	NA	0	0	NA
21393	1	66	3	4	4	54308.4	54988.2	2	34	25.08	1	NA	116	70	114	72	116	70	1	1	99.3	5.5	2	2	NA	NA	210	2	NA	1	1	NA	NA	1.2	0.45	43743	30872.8	5.925	381	36.65	6928.5	6.725	58.35	115.333	70.6667	NA	1	1	0
21429	1	41	3	4	4.62	104523	109646	1	32	34.13	1	4	118	78	112	78	130	74	2	NA	NA	5.4	2	2	NA	NA	203	2	NA	1	1	NA	NA	0.8	0.22	226151	NA	9.8	351	180.9	2481	9.57	88.8	120	76.6667	NA	1	1	NA
21455	1	84	3	1	1.5	15608.6	18003.8	2	30	26.14	1	1	170	88	NA	NA	NA	NA	2	NA	NA	5.9	2	2	NA	NA	187	2	NA	2	2	NA	NA	0.8	0.3	31057.8	21338.3	5.1	480.5	31.95	6416	6.925	86.65	170	88	NA	0	0	NA
21456	1	84	3	5	3.3	7748.15	8789.22	1	30	31.79	2	NA	NA	NA	134	0	130	12	2	NA	116.9	6.7	1	1	2	NA	119	1	1	2	2	NA	NA	1.2	0.38	7278.93	11142.8	5.245	771.5	83.25	18995	6.855	97.35	132	6	0	0	0	0
21457	1	79	4	5	2.78	11003.9	11416.6	1	39	29.39	2	NA	160	80	160	76	NA	NA	2	NA	NA	5.7	2	2	NA	NA	232	2	NA	2	1	NA	NA	1.3	0.44	10745.2	9193.57	2.975	781	8.4	72	5.06	86.1	160	78	NA	0	1	NA
21460	1	71	3	4	5	42473.4	47038	1	31	23.81	2	1	110	86	NA	NA	NA	NA	2	NA	101.1	5.4	2	2	NA	NA	237	2	NA	2	2	NA	NA	13.1	1.7	44693.5	30706.7	5.61	535.5	6.5	901.5	12.32	131.75	110	86	NA	0	0	0
21465	1	41	4	4	1.76	25595	26783.6	2	39	24.68	1	NA	110	72	NA	NA	110	72	2	NA	78.2	4.6	2	2	NA	NA	164	2	NA	2	2	NA	NA	0.7	0.15	13583.1	11070	14.45	472.5	31.85	10129	12.29	71.55	110	72	NA	0	0	0
21468	1	85	3	4	NA	17574.1	19935.5	2	35	29.14	1	1	NA	NA	NA	NA	NA	NA	2	NA	NA	5.8	2	2	NA	NA	212	2	NA	2	2	NA	NA	2.4	0.61	18941.8	13014	2.07	295	73.5	4847	3.13	52	NA	NA	NA	0	0	NA
21472	1	45	4	2	0.07	28002.1	29124.9	1	32	23.11	2	2	126	86	134	102	124	94	2	NA	94.3	5.7	2	2	NA	NA	299	2	NA	2	1	NA	NA	3.8	0.49	14770.5	12037.7	2.82	172	0.05	419.5	6.68	75.5	128	94	NA	0	1	0
21484	1	55	4	4	5	27179.1	28441.3	2	37	29.45	2	NA	126	74	132	74	130	72	1	2	NA	6.2	2	2	NA	NA	220	1	1	2	1	NA	NA	6.5	1.4	26455.4	21560.7	6.195	394.5	38	6435	14.625	91.2	129.333	73.3333	NA	0	1	NA
21489	1	43	3	1	0	36122.8	39266.9	2	35	35.87	1	NA	124	74	128	76	122	72	2	NA	231.2	9.7	1	2	1	NA	325	1	1	2	2	NA	NA	0.2	0.16	80990.5	NA	2.63	669	170.3	10376	10.57	97.1	124.667	74	1	0	0	1
21499	1	62	1	1	2.58	4503.15	4781.99	2	40	30.08	2	NA	116	76	112	74	112	82	2	NA	91.6	5.4	2	2	NA	NA	205	2	NA	2	2	NA	NA	5	1.05	4189.17	3076.57	1.51	80	69.3	1955	10.195	38.5	113.333	77.3333	NA	0	0	0
21502	1	84	3	1	1.28	21151.6	23779.6	2	34	25.71	1	NA	148	70	NA	NA	146	70	2	NA	NA	5.7	3	2	NA	NA	179	1	1	3	3	NA	NA	5.3	0.56	37036.9	56697.1	3.625	353.5	42.65	988	8.26	69.5	147	70	NA	0	0	NA
21528	1	65	3	3	5	50864.4	53127.5	2	31	28.7	1	NA	136	86	132	84	142	90	1	1	108.4	5.4	2	2	NA	NA	184	2	NA	2	1	NA	NA	0.2	0.14	67888	92414.1	7.945	504	66.85	4854	6.28	95.1	136.667	86.6667	NA	0	1	0
21542	1	58	4	5	2.37	25598.9	26787.7	1	38	30.53	1	NA	NA	NA	NA	NA	NA	NA	2	NA	NA	6	2	2	NA	NA	242	NA	NA	2	1	NA	NA	0.5	0.27	24917.3	NA	9.54	727	85.8	9734	32.73	136.5	NA	NA	NA	0	1	NA
21543	1	40	3	5	1.15	28015.9	29388.8	1	43	27.97	1	NA	104	68	108	70	106	76	2	NA	93.4	5.4	2	2	NA	NA	225	NA	NA	2	2	NA	NA	0.4	0.04	22460.7	67093.1	8.915	1240.5	177.15	11221.5	18.21	164.95	106	71.3333	NA	0	0	0
21544	1	49	5	4	0.83	43948.6	44074.6	2	34	19.48	1	1	116	78	108	74	NA	NA	1	1	NA	5.1	2	2	NA	NA	166	2	NA	2	1	NA	NA	0.9	0.31	70139.2	57257	5.925	498.5	123.5	5500	9.15	95.8	112	76	NA	0	1	NA
21554	1	71	5	5	5	49068.2	52004.9	2	34	20.32	2	NA	158	76	154	74	138	74	1	1	112.1	5.7	2	2	NA	NA	136	1	1	2	1	NA	NA	1.5	0.5	43068.7	33356.7	5.355	1066.5	62.05	10816	8.905	85.15	150	74.6667	NA	0	1	0
21558	1	68	1	2	0.83	4346.33	4864.38	1	34	42.32	1	NA	124	74	126	90	NA	NA	2	NA	NA	5.5	2	2	NA	NA	258	2	NA	2	2	NA	NA	1.7	0.56	10273.1	10153.9	6.21	422.5	58.8	15362.5	11.14	58.55	125	82	NA	0	0	NA
21571	1	46	3	3	5	121692	122041	2	32	29.21	1	4	138	86	150	86	NA	NA	2	NA	NA	5.4	2	2	NA	NA	256	2	NA	2	2	NA	NA	0.2	0.05	97083.1	68518.9	8.52	535.5	67.6	6539	20.01	179.75	144	86	NA	0	0	NA
21577	1	81	3	4	5	18075.4	20504	2	39	20.9	1	NA	NA	NA	NA	NA	NA	NA	1	1	89.2	5.2	2	2	NA	NA	196	1	NA	2	2	NA	NA	4.1	0.92	19246.5	13223.4	4.39	506	135.55	5515.5	8.82	86.75	NA	NA	NA	0	0	0
21583	1	43	4	5	1.62	23606.5	24702.7	1	35	28.88	2	3	112	78	110	82	116	82	2	NA	NA	5.9	2	2	NA	NA	191	2	NA	2	1	NA	NA	1.8	0.28	19867.2	46272.9	7.725	385.5	101.65	12072	19.42	215.65	112.667	80.6667	NA	0	1	NA
21589	1	56	1	4	4.9	16639.5	16885.6	1	33	32.16	1	3	130	78	136	76	136	78	2	NA	NA	5.5	2	2	NA	NA	194	2	NA	2	1	NA	NA	2.5	0.32	14792.3	10863.6	11.97	2255.5	188.85	33420.5	22.73	268.35	134	77.3333	NA	0	1	NA
21592	1	53	3	4	3.26	91529.3	95875.9	2	43	25.04	1	1	116	56	114	60	108	56	2	NA	88.6	5	2	2	NA	NA	164	NA	NA	2	2	NA	NA	0.4	0.15	55916.2	NA	7.39	338	112.5	1536	18.86	135.7	112.667	57.3333	NA	0	0	0
21605	1	78	3	2	0.82	13365.2	14426.9	1	29	26.65	2	NA	124	66	NA	NA	NA	NA	2	NA	NA	5.4	2	2	NA	NA	225	NA	NA	2	1	NA	NA	0.6	0.17	13707.8	48268.1	5.975	729.5	59.65	4414.5	9.02	155.85	124	66	NA	0	1	NA
21610	1	75	5	4	NA	29885.9	29774.4	1	40	21.77	2	NA	160	70	160	66	160	66	1	1	124.7	7.4	1	1	2	NA	214	1	1	2	2	NA	NA	1.1	0.34	28290.4	19437	2.26	662.5	14.75	8431.5	4.24	65.65	160	67.3333	0	0	0	0
21614	1	50	4	4	0.64	23201.5	23972.2	2	41	23.4	1	NA	106	72	NA	NA	110	72	2	NA	NA	5.3	2	2	NA	NA	222	NA	NA	2	2	NA	NA	2.2	0.5	52211	38935.6	18.675	1406	336.5	3193.5	29.615	275.2	108	72	NA	0	0	NA
21618	1	43	4	1	0.18	20714.1	21676.1	1	42	23.04	2	1	108	64	106	72	104	68	2	NA	232	11.5	1	2	1	NA	210	1	NA	1	1	NA	NA	0.9	0.39	17433	40603.4	3.405	322.5	13.25	4390.5	5.095	75.3	106	68	1	1	1	1
21637	1	43	3	3	1.11	40647.1	43673.9	1	32	25.17	2	NA	122	82	122	74	126	78	2	NA	367.8	9.8	1	1	2	NA	285	1	1	2	2	NA	NA	0.6	0.19	69501.4	56736.4	15.63	933	141.6	32702.5	15.895	98.4	123.333	78	0	0	0	1
21652	1	42	4	3	1.34	25598.9	26449.2	1	38	34.86	1	NA	138	76	142	74	136	78	2	NA	NA	6.2	2	2	NA	NA	188	1	2	2	2	NA	NA	0.3	0.15	38745.8	60652.7	2.45	258.5	7.25	501	6.52	89.15	138.667	76	NA	0	0	NA
21658	1	45	4	3	1.78	23269.9	24042.8	1	30	31.54	2	NA	NA	NA	160	96	168	98	2	NA	NA	5.4	2	2	NA	NA	195	2	NA	2	1	NA	NA	1.2	0.35	12193.2	28399.3	8.91	895.5	25.25	8784.5	7.405	119.25	164	97	NA	0	1	NA
21661	1	40	3	2	2.18	104708	112659	2	31	30.84	1	2	146	74	122	84	126	78	1	1	96.6	5.5	2	2	NA	NA	215	2	NA	2	2	NA	NA	1.1	0.34	86100.8	60767.8	5.615	683	22.25	17934	14.37	124.5	131.333	78.6667	NA	0	0	0
21681	1	54	2	5	2.72	89811.4	94076.4	1	36	30.52	2	7	NA	NA	NA	NA	NA	NA	2	NA	NA	5.6	2	2	NA	NA	185	NA	NA	1	1	NA	NA	2.1	0.41	71898.7	50744.4	3.565	378.5	47.2	8221	14.385	152.05	NA	NA	NA	1	1	NA
21682	1	70	1	1	0.7	6254.7	6072.23	1	34	26.18	1	4	190	64	176	66	168	62	2	NA	119.7	7.7	1	2	1	NA	213	NA	NA	2	2	NA	NA	3.7	0.53	6483.5	NA	1.39	69	3.1	1291	3.47	44.2	178	64	1	0	0	0
21691	1	72	1	2	2.06	3238.03	3409.93	1	34	29.16	1	NA	144	74	144	72	138	76	1	1	NA	5.4	2	2	NA	NA	216	NA	NA	2	2	NA	NA	1.6	0.53	3522.78	2585.68	17.362	337.5	46.85	2780.5	14.85	93.3	142	74	NA	0	0	NA
21699	1	70	3	4	2.64	27114.1	29531.2	2	29	28.15	1	2	NA	NA	NA	NA	NA	NA	2	NA	107.2	5.5	2	2	NA	NA	280	1	1	2	1	NA	NA	1.7	0.31	27720.1	97608.5	10.37	1132.5	95.2	11493.5	14.615	198.85	NA	NA	NA	0	1	0
21715	1	85	3	1	1.45	22638.6	25680.4	2	36	35.83	1	NA	134	78	138	66	120	66	2	NA	NA	5.5	2	2	NA	NA	219	9	NA	3	3	NA	NA	1.7	0.41	18638.6	28532.5	6.159	692	49.5	475.5	11.105	79.85	130.667	70	NA	0	0	NA
21724	1	44	3	3	NA	98374.1	101529	1	29	28.64	2	7	128	74	128	78	130	82	1	2	NA	5.2	2	2	NA	NA	249	1	NA	1	1	NA	NA	0.7	0.14	77594.6	54764.4	17.55	2295.5	261	28332.5	32.21	424.85	128.667	78	NA	1	1	NA
21735	1	67	3	3	NA	45255.8	48028.3	2	33	28.12	1	3	138	66	142	68	134	66	1	1	108.8	5.2	3	2	NA	NA	210	1	NA	2	1	NA	NA	3.3	0.8	28010.8	19769.3	3.98	464.5	91.35	2499.5	20.205	116.45	138	66.6667	NA	0	1	0
21757	1	66	4	4	4.98	13753.1	14099.3	2	37	28.6	1	1	138	80	134	80	132	80	2	NA	NA	6.2	2	2	NA	NA	210	NA	NA	2	2	NA	NA	1.3	0.46	11339.3	9241.36	2.975	454	129.75	22034.5	9.71	69.8	134.667	80	NA	0	0	NA
21772	1	66	1	5	3.34	5388.81	5912.11	1	40	33.42	1	1	136	72	114	72	126	72	1	1	45.7	5.7	1	2	1	NA	207	1	1	2	1	NA	NA	0.7	0.3	5179.19	3803.66	9.525	1087	29.9	17544	8.275	184	125.333	72	1	0	1	0
21796	1	43	3	5	5	90301.1	97025.2	1	39	33.23	1	2	104	66	108	62	112	64	2	NA	NA	5.4	2	2	NA	NA	216	2	NA	2	1	NA	NA	0.5	0.17	77183.4	NA	4.7	387	34.5	3630	23.17	156.7	108	64	NA	0	1	NA
21817	1	55	1	3	5	22930.6	23269.8	2	36	27.56	2	2	108	74	104	62	110	70	2	NA	NA	5.4	2	2	NA	NA	175	2	NA	1	1	NA	NA	1.4	0.54	66365.5	65595.4	4.91	958	23.05	4377	11.19	188.8	107.333	68.6667	NA	1	1	NA
21831	1	63	3	5	5	46305.2	50500.3	1	36	28.41	2	1	NA	NA	NA	NA	NA	NA	2	NA	NA	6.7	2	2	NA	NA	169	NA	NA	2	2	NA	NA	0.5	0.29	38595.3	27239.6	8.14	469	174.7	23371.5	15.19	125.5	NA	NA	NA	0	0	NA
21834	1	50	3	5	4.64	97421.2	102048	1	32	24.43	2	1	126	80	124	82	124	74	2	NA	NA	5	2	2	NA	NA	212	1	1	2	1	NA	NA	0.4	0.17	59515.6	42004.7	10.2175	497	124.95	31500	15.495	133.8	124.667	78.6667	NA	0	1	NA
21852	1	40	4	3	2	26397.3	27274	1	37	32.67	1	NA	116	84	NA	NA	NA	NA	2	NA	NA	5.5	2	2	NA	NA	173	NA	NA	1	1	NA	NA	1.1	0.27	39954.1	29795.2	7.295	879.5	126.45	13816.5	22.49	121.95	116	84	NA	1	1	NA
21860	1	83	3	1	0.8	21151.6	22979.3	2	34	21.97	1	NA	180	0	NA	NA	170	58	1	1	155.1	6.1	3	2	NA	NA	174	1	1	2	1	NA	NA	6.2	1.63	21569.9	14819.7	3.985	349.5	54.05	2793	6.74	52.95	175	29	NA	0	1	1
21874	1	66	4	1	0.96	11962.4	12054.7	2	42	37.45	2	NA	168	100	174	100	164	98	1	1	205.9	7.1	1	2	1	NA	272	1	1	2	1	NA	NA	9.5	1.12	17659.1	13169	1.57	112	7.45	1234.5	8.685	83.95	168.667	99.3333	1	0	1	1
21901	1	64	1	1	1.07	4346.33	4615.46	1	34	24.26	1	2	120	76	120	80	118	80	2	NA	92	5.6	2	2	NA	NA	268	2	NA	2	1	NA	NA	1.1	0.29	2774.76	2037.82	7.43	495	112.85	24465	14.85	128.7	119.333	78.6667	NA	0	1	0
21905	1	78	1	2	3.28	2643.72	2705.02	1	40	22.96	2	NA	NA	NA	NA	NA	NA	NA	2	NA	NA	5.5	2	2	NA	NA	193	2	NA	2	2	NA	NA	5.1	0.83	3633.38	3826.04	3.46	115.5	76.75	1107	7.725	76.8	NA	NA	NA	0	0	NA
21907	1	71	3	4	1.2	30400.5	33656.9	1	35	23.46	1	NA	132	58	124	64	122	66	2	NA	NA	5.6	2	2	NA	NA	149	1	1	2	2	NA	NA	11.4	2.92	27873.4	21588	6.3	250	41.75	9060	9.175	79.5	126	62.6667	NA	0	0	NA
21910	1	57	3	2	3.3	114744	114907	1	31	30.94	1	2	128	74	124	70	120	80	1	1	93.3	5.4	2	2	NA	NA	249	1	NA	2	1	NA	NA	0.6	0.23	237002	322624	4.09	1630	123.1	12957.5	14.68	79.15	124	74.6667	NA	0	1	0
21913	1	56	1	1	2.1	18311.4	18514.6	1	38	25.48	2	12	NA	NA	130	88	126	86	2	NA	102.3	5.5	2	2	NA	NA	240	NA	NA	2	2	NA	NA	0.8	0.34	11130.8	8174.56	6.275	433.5	35.35	686.5	13.235	163.6	128	87	NA	0	0	0
21928	1	40	4	5	5	22420.2	23164.9	1	41	31.96	2	NA	110	82	110	84	110	84	2	NA	NA	5.2	2	2	NA	NA	336	1	NA	1	2	NA	NA	0.6	0.16	21547.4	50186.4	4.435	812	143.15	19885.5	3.755	37.4	110	83.3333	NA	1	0	NA
21934	1	71	1	1	1.98	2349.05	2403.52	1	41	29.44	1	NA	160	66	150	44	NA	NA	1	1	159.6	6.9	1	2	1	NA	172	9	NA	2	2	NA	NA	1.2	0.41	3228.4	3399.59	7.209	544.5	39.15	7330.5	10.63	93.05	155	55	1	0	0	1
21957	1	42	4	4	2.17	25537.2	26723.1	1	36	31.18	2	3	132	84	128	82	134	80	2	NA	NA	4.9	2	2	NA	NA	193	NA	NA	2	2	NA	NA	0.8	0.27	58202.6	91110.4	7	827.5	132.65	33568.5	13.65	91.4	131.333	82	NA	0	0	NA
21962	1	51	3	4	4.8	104202	104349	2	34	37.42	2	NA	138	88	142	84	144	80	1	1	106.4	5.5	2	2	NA	NA	206	2	NA	1	1	NA	NA	0.4	0.13	60857.8	42952	7.4185	757.5	66.05	11040	8.565	82.5	141.333	84	NA	1	1	0
21972	1	54	3	4	4	113423	113584	2	32	21.26	1	1	NA	NA	NA	NA	130	88	2	NA	NA	5.4	2	2	NA	NA	183	2	NA	2	1	NA	NA	2.2	0.4	90355.6	63770.8	8.765	511.5	32.2	2658.5	13.355	110	130	88	NA	0	1	NA
21987	1	66	5	5	1.22	35177.6	37332.6	1	42	22.79	2	NA	106	66	114	74	110	68	2	NA	84.4	5.4	2	2	NA	NA	200	2	NA	2	1	NA	NA	0.7	0.2	59410.2	NA	10.048	377	49.4	43952	8.43	98.1	110	69.3333	NA	0	1	0
21992	1	64	3	1	1.07	17818.8	19425	1	43	34.53	2	NA	136	42	130	36	132	22	2	NA	97.2	5	2	2	NA	NA	162	2	NA	2	2	NA	NA	0.5	0.31	30912.5	25234.9	2.845	627.5	61.45	8498.5	9.22	116.6	132.667	33.3333	NA	0	0	0
21993	1	85	4	1	1.44	12759.6	14118.1	2	31	19.12	1	NA	130	64	NA	NA	NA	NA	1	1	NA	5.3	2	2	NA	NA	270	2	NA	2	2	NA	NA	7.7	3.27	17034.6	28454	1.57	204.5	88.8	1072	6.475	51.4	130	64	NA	0	0	NA
21996	1	50	3	5	3.2	86832.3	90955.8	2	33	31.38	1	4	124	70	118	76	118	78	1	2	NA	5.1	2	2	NA	NA	169	1	2	2	2	NA	NA	2.5	0.73	53046.8	37439.1	3.955	579	65.35	504.5	14.205	113.95	120	74.6667	NA	0	0	NA
22007	1	74	1	1	0	3759.81	3959.42	2	38	26.04	1	4	164	76	NA	NA	158	74	2	NA	121.4	6.1	2	2	NA	NA	218	2	NA	1	2	NA	NA	0.9	0.25	3564.26	3753.26	4.17	321	35.4	3999	15.69	93.2	161	75	NA	1	0	0
22018	1	71	1	1	1.09	2756.45	2676.04	1	43	30.56	2	NA	134	74	NA	NA	130	72	1	1	NA	6.3	2	2	NA	NA	283	2	NA	1	1	NA	NA	4.6	0.72	1943.51	1426.52	6.3	856	160.4	13545.5	15.77	175.85	132	73	NA	1	1	NA
22028	1	74	3	1	1.11	11800.8	12847.5	1	30	28.4	2	1	NA	NA	NA	NA	130	48	2	NA	96.2	5.5	2	2	NA	NA	197	2	NA	2	1	NA	NA	3.5	0.51	12059.5	8285.51	6.01	573.5	122.8	3626	5.85	91	130	48	NA	0	1	0
22049	1	65	3	5	1.92	50864.4	56405.9	2	31	35.64	2	NA	136	78	144	82	138	76	1	1	186.9	7.3	1	2	2	NA	198	2	NA	2	2	NA	NA	0.1	0.04	32896.8	23217.8	22.9905	573	77.65	16166	15.955	109.65	139.333	78.6667	0	0	0	1
22058	1	67	1	1	0.96	3070.33	3436.29	2	40	33	1	NA	136	74	118	68	138	70	1	1	115	5.5	1	2	1	NA	186	2	NA	2	1	NA	NA	0.3	0.1	2065.86	1517.19	4.735	1060.5	111.8	2847.5	10.17	87.05	130.667	70.6667	1	0	1	0
22062	1	57	3	2	0.48	38452.8	40063.5	2	34	23.96	1	NA	NA	NA	NA	NA	NA	NA	2	NA	NA	5.2	2	2	NA	NA	184	2	NA	3	3	NA	NA	1.1	0.36	31870.5	NA	1	4	0	27	2.56	37.6	NA	NA	NA	0	0	NA
22075	1	43	3	4	5	78590.4	82441.9	2	29	28.5	1	2	104	70	100	74	104	76	2	NA	NA	5	2	2	NA	NA	251	1	NA	1	1	NA	NA	0.7	0.26	48081.3	33934.6	3.855	330	23.4	1820.5	8.225	107.15	102.667	73.3333	NA	1	1	NA
22085	1	78	3	1	1.01	16533.2	17999.5	2	43	21.92	1	NA	118	44	106	52	106	50	1	1	106	5.2	2	2	NA	NA	180	2	NA	2	1	NA	NA	1.3	0.67	16895.6	11608.1	8.513	693	46.95	1165	10.19	140.8	110	48.6667	NA	0	1	0
22095	1	61	1	1	0.33	3830.86	4287.47	1	43	31.95	1	3	200	78	200	86	204	90	1	1	NA	8	2	2	NA	NA	176	2	NA	2	2	NA	NA	0.3	0.06	9289.07	9181.28	0.78	8	8.4	2609.5	3.905	24.5	201.333	84.6667	NA	0	0	NA
22096	1	65	5	3	2.8	49948.4	50573.7	2	34	37.17	2	NA	128	84	124	84	132	84	1	1	117.1	5.5	1	2	2	NA	123	1	1	2	2	NA	NA	0.1	0.05	29495.3	20817.1	12.23	804	175.75	16660.5	11.15	102.45	128	84	0	0	0	0
22103	1	61	3	4	3.2	54308.4	56724.6	2	39	36.48	1	1	148	76	154	68	NA	NA	1	1	NA	5.4	2	2	NA	NA	240	2	NA	2	2	NA	NA	2.3	0.64	33082.6	23348.9	10.87	525	362.85	22350.5	23.315	103.45	151	72	NA	0	0	NA
22107	1	66	4	4	1.6	11184	11465.5	2	30	31.67	1	NA	114	54	110	52	118	54	1	1	NA	5.5	2	2	NA	NA	199	2	NA	2	2	NA	NA	0.7	0.26	10665	8691.76	8.12	5470.5	133.8	3540.5	18.69	143.05	114	53.3333	NA	0	0	NA
22122	1	72	3	3	3.04	38570.9	40233.3	2	34	30.2	2	NA	158	74	146	70	158	76	1	1	NA	5.9	2	2	NA	NA	145	1	1	2	2	NA	NA	5.1	1.19	37765.8	25947.1	8.065	610.5	64.2	18130	13.22	87.25	154	73.3333	NA	0	0	NA
22136	1	70	1	1	1.31	3238.03	3313.1	1	34	31.47	2	NA	154	74	138	68	136	72	2	NA	151.1	6.8	1	2	1	NA	188	2	NA	2	2	NA	NA	3	0.49	2406.19	9040.79	2.81	539.5	84.55	6589.5	5.66	56.35	142.667	71.3333	1	0	0	1
22139	1	63	5	3	NA	20963.4	23197.5	1	42	29.38	2	3	132	80	NA	NA	122	84	1	1	NA	5.5	2	2	NA	NA	152	NA	NA	2	2	NA	NA	1.3	0.51	17728.9	12512.6	2.745	90.5	55.15	10230.5	10.84	73.8	127	82	NA	0	0	NA
22146	1	60	1	1	0.33	4346.33	4615.46	1	34	18.55	1	NA	NA	NA	NA	NA	NA	NA	2	NA	313.9	12.1	2	2	NA	NA	207	NA	NA	2	2	NA	NA	0.2	0.05	9303.41	9906.68	1.82	246.5	4.15	928.5	15.3	87.65	NA	NA	NA	0	0	1
22165	1	50	3	4	0.97	104202	104349	2	34	24.74	1	1	116	62	NA	NA	118	66	1	1	NA	8.1	1	1	2	NA	191	2	NA	3	3	NA	NA	0.4	0.39	60857.8	42952	9.515	515	59.65	21954	8.92	85.6	117	64	0	0	0	NA
22188	1	70	3	1	1.08	12620	13321.2	2	35	17.32	1	NA	120	62	NA	NA	128	66	2	NA	NA	4.4	2	2	NA	NA	115	NA	NA	3	2	NA	NA	0.1	0.04	9668.4	14800.7	5.69	909	29.1	1232	17.72	152.6	124	64	NA	0	0	NA
22194	1	46	3	4	5	92889	97441.2	2	35	28.69	1	2	106	76	104	80	106	80	2	NA	93.2	5.3	2	2	NA	NA	241	1	1	1	2	NA	NA	0.4	0.19	56829.2	40108.6	11.315	1372.5	72.35	23517.5	20.72	355.6	105.333	78.6667	NA	1	0	0
22197	1	46	5	3	0.8	43948.6	47285.8	2	34	19.21	1	NA	114	82	120	84	114	86	2	NA	NA	5.3	2	2	NA	NA	166	NA	NA	2	1	NA	NA	3.6	0.84	36138.6	25505.7	6.955	684	45.9	11487	33.55	246.95	116	84	NA	0	1	NA
22210	1	52	4	4	5	32601.6	32432.1	2	32	30.79	2	2	148	80	142	84	NA	NA	2	NA	105.4	5.3	2	2	NA	NA	174	1	1	1	1	NA	NA	1.2	0.35	55034	86150.3	4.855	84.5	75.1	2724	8.05	110.3	145	82	NA	1	1	0
22219	1	61	3	2	1.2	29595.8	32277.2	2	36	30	1	2	140	74	134	78	130	78	2	NA	115.3	6	2	2	NA	NA	226	1	1	2	2	NA	NA	0.5	0.12	41244.8	33669.5	2.43	540.5	12.3	379.5	6.42	70.5	134.667	76.6667	NA	0	0	0
22231	1	80	3	4	1.49	16671.1	18402.4	1	35	26.07	1	1	182	64	186	62	180	60	1	1	92.3	5.3	2	2	NA	NA	255	1	2	2	1	NA	NA	0.4	0.24	13356.3	20446.2	3.51	316.5	9.4	2141	7.615	74.3	182.667	62	NA	0	1	0
22239	1	64	3	2	1.02	23042.7	25119.7	2	33	34.05	2	2	106	66	114	68	108	60	2	NA	NA	6.9	2	2	NA	NA	354	NA	NA	2	2	NA	NA	2.3	0.51	39974.9	54416.8	5.86	690.5	28.35	2431	13.095	125.4	109.333	64.6667	NA	0	0	NA
22248	1	61	1	1	3.34	7451.82	7913.25	1	33	28.07	1	NA	102	64	98	70	94	68	2	NA	94.7	5.1	2	2	NA	NA	236	1	NA	1	1	NA	NA	5.1	0.52	6932.25	5091.12	10.225	293	53.65	2586	9.845	147.5	98	67.3333	NA	1	1	0
22249	1	77	3	2	4.12	42473.4	46240.3	1	31	31.08	1	2	122	64	NA	NA	118	50	1	2	NA	5.6	3	2	NA	NA	206	2	NA	2	2	NA	NA	0.3	0.22	38294.6	29659.2	5.935	666.5	37.8	790	17.43	135.15	120	57	NA	0	0	NA
22253	1	78	3	4	1.98	29956.4	33165.2	1	33	33.64	1	NA	136	64	136	58	128	66	1	1	NA	5.3	2	2	NA	NA	198	2	NA	3	2	NA	NA	2.5	0.67	51655	79074.9	8.216	551	131.1	4589.5	7.055	41.7	133.333	62.6667	NA	0	0	NA
22270	1	68	4	4	1.2	12592.4	15287.3	2	35	34.57	1	3	140	100	136	98	NA	NA	2	NA	NA	5.7	2	2	NA	NA	223	1	1	2	2	NA	NA	0.7	0.19	33295.4	24829.6	3.155	551.5	16.1	3943	9.555	77.55	138	99	NA	0	0	NA
22278	1	71	4	1	1.07	10753	11897.9	2	42	22.3	1	5	186	82	170	80	180	72	1	1	NA	4.9	2	2	NA	NA	188	NA	NA	2	2	NA	NA	1.9	0.68	20822.2	NA	4.64	121	15.3	758	4.23	111.7	178.667	78	NA	0	0	NA
22283	1	64	5	5	3.63	49777.6	50400.8	1	34	23.37	2	1	118	66	122	66	116	62	1	1	95.1	5.1	2	2	NA	NA	139	1	1	2	1	NA	NA	1	0.42	40093.8	28297.2	7.7	476.5	116.85	14060.5	11.85	121.9	118.667	64.6667	NA	0	1	0
22285	1	46	3	3	4.09	121692	125594	2	32	29.52	1	NA	116	74	118	74	116	78	2	NA	NA	5.6	2	2	NA	NA	239	1	1	2	2	NA	NA	0.5	0.1	246058	334952	5.58	376.5	61.65	6539.5	18.13	94	116.667	75.3333	NA	0	0	NA
22292	1	51	3	4	3.22	111527	119658	2	36	20.71	1	1	108	78	114	74	112	78	2	NA	NA	5.3	2	2	NA	NA	189	2	NA	1	1	NA	NA	0.6	0.17	152903	124820	9.715	2242.5	56.5	14466.5	16.1	254.3	111.333	76.6667	NA	1	1	NA
22296	1	70	4	1	2.6	14581.2	16133.7	2	36	31.81	1	NA	142	78	142	70	138	78	1	1	179	7.2	3	2	NA	NA	178	2	NA	2	1	NA	NA	0.9	0.24	15184.9	31697.7	3.965	237.5	104.25	2596.5	27.36	152.05	140.667	75.3333	NA	0	1	1
22302	1	40	3	4	3.98	95538.2	100220	2	39	34.65	2	2	132	72	132	74	132	66	1	1	103.8	5	2	2	NA	NA	194	1	1	2	1	NA	NA	0.3	0.09	58450	41252.6	6.22	1505.5	389.95	19696	30.28	202.15	132	70.6667	NA	0	1	0
22312	1	76	3	1	1.2	14200.7	15460.1	1	32	25.68	1	NA	NA	NA	NA	NA	NA	NA	2	NA	116.7	5.5	2	2	NA	NA	146	2	NA	2	1	NA	NA	1	0.61	14511.9	9970.44	2.815	505.5	93.6	8438	10.11	69.8	NA	NA	NA	0	1	0
22315	1	44	3	3	0.36	40719.1	42025	2	31	21.97	1	NA	116	70	108	72	106	68	2	NA	96.4	5.1	2	2	NA	NA	212	2	NA	3	3	NA	NA	0.3	0.13	32118	22668.1	4.885	144.5	5.4	798.5	13.445	64.8	110	70	NA	0	0	0
22317	1	57	5	4	3.98	114656	118162	2	32	27.08	1	NA	126	68	122	66	126	66	2	NA	NA	5.3	2	2	NA	NA	222	2	NA	1	1	NA	NA	1.7	0.64	93997.4	66341.1	6.115	279	18.35	631	6.87	89.85	124.667	66.6667	NA	1	1	NA
22321	1	52	2	5	2.9	83140.2	87088.4	2	42	31.44	1	NA	146	84	144	92	154	92	1	1	NA	5.7	2	2	NA	NA	258	1	2	2	2	NA	NA	0.5	0.24	50791.2	35847.2	9.655	512.5	475.95	12893.5	12.825	130.1	148	89.3333	NA	0	0	NA
22323	1	63	3	5	4.13	54122.7	56530.7	1	34	23.74	2	2	136	72	140	66	130	58	1	1	94.1	5.4	2	2	NA	NA	135	1	1	2	2	NA	NA	1.9	0.44	44970.1	134332	5.995	625	107.85	8454	8.25	93	135.333	65.3333	NA	0	0	0
22329	1	85	3	5	5	21079.3	22199.7	1	34	19.44	2	1	140	76	130	76	132	74	2	NA	81.6	5.2	2	2	NA	NA	192	2	NA	2	1	NA	NA	3.3	1.29	20838.2	14316.9	6.77	566.5	100.75	4274	11.435	101.8	134	75.3333	NA	0	1	0
22333	1	68	4	4	2.24	13753.1	15218.8	2	37	24.46	1	NA	106	76	108	72	110	82	2	NA	143.5	6.7	1	2	1	NA	260	1	NA	3	3	NA	NA	1.8	0.54	14156.1	11537	2.985	204.5	63.5	1512	8.645	86.45	108	76.6667	1	0	0	1
22349	1	85	3	2	1.65	7860.21	8641.37	1	35	25.29	1	6	132	52	NA	NA	NA	NA	2	NA	NA	6.1	2	2	NA	NA	197	2	NA	2	1	NA	NA	0.5	0.25	7156.48	10955.3	3.56	415	173.35	4327.5	11.675	116.2	132	52	NA	0	1	NA
22350	1	78	3	2	1.29	12657.2	13360.4	2	31	24.03	1	NA	116	58	110	58	108	60	2	NA	NA	4.9	2	2	NA	NA	148	2	NA	2	2	NA	NA	0.8	0.36	20808.8	16116.5	7.7905	1012	250.85	5570.5	16.885	75.4	111.333	58.6667	NA	0	0	NA
22359	1	84	4	5	5	10198	11420.6	1	41	25.31	2	1	116	58	118	52	110	54	1	1	104	5.7	2	2	NA	NA	201	1	NA	2	2	NA	NA	1.2	0.4	19986.8	15003.5	3.98	484	82.9	1769.5	14.885	62.3	114.667	54.6667	NA	0	0	0
22362	1	54	4	5	5	23201.5	25150.9	2	41	26.14	2	1	112	48	110	56	118	50	2	NA	NA	7.9	1	2	1	NA	137	2	NA	1	2	NA	NA	0.5	0.14	36844	57675.6	5.255	747	105.85	11160	8.585	111.45	113.333	51.3333	1	1	0	NA
22363	1	64	5	5	0.67	16388.3	18168	2	43	21.76	1	NA	152	84	150	84	NA	NA	1	1	NA	5.4	2	2	NA	NA	224	1	NA	2	1	NA	NA	1.9	0.78	10595.8	NA	8.439	538	171.3	6437	12.09	82.5	151	84	NA	0	1	NA
22365	1	49	3	5	5	101451	109006	2	37	25.1	1	2	132	88	NA	NA	140	90	1	2	99.5	5.4	2	2	NA	NA	250	2	NA	3	3	NA	NA	4.2	0.51	173469	141608	7.205	637	37.95	6252.5	17.79	160.3	136	89	NA	0	0	0
22374	1	85	3	4	5	17084.5	19699.8	1	39	26.34	1	1	NA	NA	138	46	NA	NA	2	NA	NA	5.5	2	2	NA	NA	126	2	NA	2	2	NA	NA	3.8	0.39	30682.6	46969.8	7.089	1253.5	183.15	12589.5	13.18	79.7	138	46	NA	0	0	NA
22375	1	43	3	4	4.08	82500.2	85146.1	2	30	32.25	1	8	126	82	120	76	124	76	2	NA	NA	5.6	2	2	NA	NA	224	2	NA	2	2	NA	NA	0.6	0.2	65073.7	45927.4	11.845	266	49.1	7842.5	17.33	90	123.333	78	NA	0	0	NA
22376	1	62	4	4	5	12951.5	13277.5	2	39	29.54	1	NA	118	56	116	68	NA	NA	1	1	NA	8.4	1	2	1	NA	153	2	NA	2	1	NA	NA	1	0.42	22530.6	35269.4	14.1175	908.5	43.25	5708.5	11.545	147.4	117	62	1	0	1	NA
22405	1	80	3	3	1.24	16433.4	19332	1	30	23.85	1	2	NA	NA	NA	NA	NA	NA	2	NA	NA	4.8	2	2	NA	NA	224	2	NA	2	2	NA	NA	0.1	0.04	18368.4	12620	5.04	537	222.45	20502.5	8.515	115.2	NA	NA	NA	0	0	NA
22406	1	69	4	3	1.91	11740.4	14252.9	2	41	27.77	1	2	124	72	NA	NA	104	0	1	1	102.2	6	2	2	NA	NA	157	2	NA	1	1	NA	NA	3.7	0.56	13257.7	10804.8	5.695	549	62.15	19637.5	5.825	132.25	114	36	NA	1	1	0
22407	1	68	4	1	1.18	12629.4	13808	2	33	31.84	1	2	160	78	154	86	168	76	1	2	NA	5.1	2	2	NA	NA	173	2	NA	2	1	NA	NA	0.8	0.33	12843.9	29914.9	2.545	81	7.2	587.5	4.635	69.5	160.667	80	NA	0	1	NA
22408	1	85	3	3	2.97	23291.7	26865.7	1	31	26.41	2	1	158	94	NA	NA	NA	NA	1	1	91.4	5.7	2	2	NA	NA	148	2	NA	3	3	NA	NA	9	0.72	25526.7	17538.1	4.005	1241	220.75	14314	15.22	115.65	158	94	NA	0	0	0
22409	1	71	3	1	1.52	36125	39328.9	2	31	25.91	1	2	148	58	146	58	148	56	1	1	149.4	5.8	2	2	NA	NA	222	2	NA	2	1	NA	NA	4.3	1.59	28544.6	22107.8	6.073	453.5	40	653	6.125	100.7	147.333	57.3333	NA	0	1	1
22410	1	83	3	3	4	23023.5	24247.2	2	32	24.83	1	NA	120	62	124	70	122	68	2	NA	NA	5.5	2	2	NA	NA	197	1	1	2	2	NA	NA	0.6	0.34	17598.4	26940.2	3.865	689	56.55	6013	7.14	99.45	122	66.6667	NA	0	0	NA
22427	1	73	2	4	2.48	27959.9	29633.3	1	35	28.69	1	1	136	66	126	52	NA	NA	2	NA	NA	5.1	2	2	NA	NA	221	1	1	2	2	NA	NA	7.6	1.87	46153.9	35746.3	17.67	417.5	5.2	526.5	13.7	180.85	131	59	NA	0	0	NA
22433	1	44	1	4	0.89	25669.2	26054.9	2	38	27.66	2	7	108	78	112	88	114	76	1	2	100.5	5.3	2	2	NA	NA	220	NA	NA	1	1	NA	NA	1.4	0.26	13497.7	35140	4.66	256.5	29.35	9083	10.72	105.4	111.333	80.6667	NA	1	1	0
22444	1	78	1	3	1.32	3758.8	3770.06	2	43	23.07	1	3	144	84	140	80	132	82	2	NA	94.9	5.4	2	2	NA	NA	184	2	NA	2	2	NA	NA	1	0.41	5063.93	5332.45	2.665	280	52.1	5122.5	5.495	48.3	138.667	82	NA	0	0	0
22456	1	49	3	5	5	123109	123462	1	31	23.94	2	1	124	62	122	66	124	60	2	NA	NA	5.4	2	2	NA	NA	209	2	NA	1	1	NA	NA	0.4	0.18	72004.9	215088	23.021	1398	172.25	20102	19.405	200.15	123.333	62.6667	NA	1	1	NA
22469	1	46	3	5	5	119657	125521	2	36	20.94	2	2	126	74	120	78	124	82	2	NA	NA	5.4	2	2	NA	NA	165	2	NA	1	1	NA	NA	0.8	0.2	73205.9	51666.9	10.505	502.5	60.45	3714.5	17.28	153.85	123.333	78	NA	1	1	NA
22480	1	61	1	3	0.64	4503.15	4940.44	2	40	32.55	2	5	126	80	128	82	126	82	2	NA	NA	5.7	2	2	NA	NA	224	NA	NA	2	1	NA	NA	25.9	1.16	4327.98	3178.52	3.54	375.5	16.95	4827.5	7.14	105.6	126.667	81.3333	NA	0	1	NA
22489	1	41	1	4	1.44	16886.2	17139.9	1	35	27.98	2	3	114	68	114	64	96	66	2	NA	91.2	5.2	2	2	NA	NA	257	NA	NA	1	1	NA	NA	0.7	0.16	15015.1	11027.2	5.925	683.5	158.35	3546	6.585	137.05	108	66	NA	1	1	0
22492	1	51	3	3	5	97421.2	104524	1	32	27.47	1	2	134	86	142	86	NA	NA	2	NA	NA	5.1	2	2	NA	NA	221	2	NA	1	1	NA	NA	0.4	0.19	215587	293473	4.985	680	47.7	5845.5	17.31	72	138	86	NA	1	1	NA
22507	1	63	3	3	3.92	46417.1	51457.6	1	38	33.21	1	NA	148	76	148	90	148	82	1	1	93.6	5.6	2	2	NA	NA	188	2	NA	2	1	NA	NA	0.4	0.14	81888.3	111472	7.21	723.5	37.5	16039.5	15.32	85.9	148	82.6667	NA	0	1	0
22513	1	55	3	4	4.4	76894.6	79245.7	1	29	25.12	1	NA	128	72	122	64	130	62	2	NA	103	5.5	2	2	NA	NA	177	2	NA	3	1	NA	NA	0.1	0.04	101263	82664.3	9.178	617.5	150.05	9277.5	15.7	46.05	126.667	66	NA	0	1	0
22514	1	65	3	4	5	45255.8	45147.1	2	33	33.89	2	4	152	70	146	70	140	68	1	1	113.5	5.5	2	2	NA	NA	205	1	1	2	1	NA	NA	0.1	0.04	71845.9	97801.9	6.235	668	43.4	1498	14.37	83.8	146	69.3333	NA	0	1	0
22525	1	54	5	2	5	115991	124618	1	31	28.9	1	NA	178	120	172	112	168	114	1	2	NA	6.8	2	2	NA	NA	213	NA	NA	2	2	NA	NA	1.7	0.28	257033	209825	5.055	76	26.6	2987	9.88	111	172.667	115.333	NA	0	0	NA
22543	1	47	3	4	5	104523	109646	1	32	30.59	2	NA	NA	NA	118	88	122	90	2	NA	108.4	5.2	2	2	NA	NA	200	2	NA	2	2	NA	NA	0.3	0.07	63946.9	45132.2	26.8865	1149	143.6	53106.5	28.15	226.2	120	89	NA	0	0	0
22553	1	66	3	5	0.38	17904.2	19001.1	2	40	21.76	2	1	128	86	126	84	138	80	2	NA	88.4	5.3	2	2	NA	NA	183	2	NA	2	1	NA	NA	0.6	0.27	11081.7	7821.2	5.23	979	54.65	1131.5	6.48	136.85	130.667	83.3333	NA	0	1	0
22554	1	63	3	3	NA	27651.9	27998.1	2	34	30.72	2	NA	106	72	118	70	120	70	2	NA	102.8	5.8	1	2	1	NA	173	1	1	2	1	NA	NA	0.3	0.14	16328.9	11524.5	5.555	778	44.7	16280.5	16.02	103.85	114.667	70.6667	1	0	1	0
22557	1	65	3	1	0.86	17818.8	19425	1	43	28.54	1	2	122	64	NA	NA	NA	NA	1	1	NA	5.2	2	2	NA	NA	154	1	1	2	2	NA	NA	0.4	0.12	30912.5	25234.9	5.17	1182	37.55	3237	18.545	103.7	122	64	NA	0	0	NA
22559	1	44	3	5	3.93	123109	127057	1	31	28.18	2	NA	132	66	126	72	126	74	2	NA	NA	5.3	2	2	NA	NA	217	NA	NA	2	1	NA	NA	0.4	0.17	97104.8	68534.2	6.955	302	152.6	13278.5	8.49	92.05	128	70.6667	NA	0	1	NA
22565	1	74	3	1	0.96	15189	16395.5	2	34	26.8	1	NA	146	62	152	62	NA	NA	1	1	NA	4.9	1	2	2	NA	229	1	NA	2	1	NA	NA	2.2	0.5	13578.2	20785.8	2.555	180.5	39.8	1319.5	5.835	47.45	149	62	0	0	1	NA
22567	1	61	3	1	1.2	27651.9	30144.5	2	34	25.62	1	1	118	78	NA	NA	118	78	1	1	103.1	5.3	2	2	NA	NA	210	2	NA	2	1	NA	NA	2.5	0.61	47971.1	39160.5	3.995	668	60.2	6176.5	6.99	83.45	118	78	NA	0	1	0
22569	1	83	3	4	3.3	18579.3	21423.5	2	30	26.42	2	NA	144	60	136	60	136	56	1	1	NA	5.3	2	2	NA	NA	194	1	1	2	1	NA	NA	2.3	0.53	15549	12042.7	4.185	649	126.65	1349.5	5.655	49.5	138.667	58.6667	NA	0	1	NA
22572	1	70	3	2	5	31154.4	33019	1	39	27.75	1	NA	152	78	152	72	156	76	2	NA	NA	5.8	2	2	NA	NA	218	2	NA	2	2	NA	NA	0.9	0.17	27345.2	21178.9	4.25	753.5	7.95	4584	12.67	86.5	153.333	75.3333	NA	0	0	NA
22577	1	45	2	4	1.11	37472.1	39308.5	1	36	29.74	2	10	138	78	136	82	136	82	2	NA	111.2	5.8	2	2	NA	NA	242	NA	NA	2	2	NA	NA	0.6	0.12	30041.9	89739.1	9.255	1681.5	169.65	10992.5	20.01	232.15	136.667	80.6667	NA	0	0	0
22579	1	61	5	4	5	40344.2	44725.3	1	39	29.76	1	8	128	86	130	74	NA	NA	2	NA	NA	4.9	2	2	NA	NA	184	2	NA	1	1	NA	NA	0.2	0.09	87623.3	119279	11.663	705	129.15	18626.5	14.72	160.6	129	80	NA	1	1	NA
22595	1	44	3	2	0.51	39452.5	39291.5	2	37	21.49	2	NA	96	68	94	68	96	70	2	NA	116	5	2	2	NA	NA	259	2	NA	2	2	NA	NA	0.7	0.27	30028.9	89700.4	3.155	329.5	44.25	7498.5	10.605	76.6	95.3333	68.6667	NA	0	0	0
22596	1	45	3	4	4.62	83687.8	87789.1	1	41	30.61	2	2	116	84	112	82	116	84	2	NA	87.6	5.4	2	2	NA	NA	191	2	NA	1	1	NA	NA	0.8	0.32	51199.9	36135.6	5.23	602.5	21.2	14586	17.335	137.3	114.667	83.3333	NA	1	1	0
22610	1	42	4	3	2.06	26397.3	27274	1	37	33.61	1	NA	136	76	138	78	136	76	2	NA	126.7	6.6	1	1	1	NA	328	1	NA	2	2	NA	NA	0.6	0.11	21935.1	17876.7	11.225	468.5	24.9	10828.5	12.4	144.35	136.667	76.6667	1	0	0	1
22611	1	49	3	3	5	111416	114989	1	34	28.44	2	2	114	74	112	72	112	72	2	NA	96.6	5.1	2	2	NA	NA	241	NA	NA	2	1	NA	NA	1	0.24	67063.2	47331.6	10.118	918.5	64.95	591	19.535	146.45	112.667	72.6667	NA	0	1	0
22631	1	84	1	1	0.99	3238.03	3143.56	1	34	18.72	1	NA	144	74	132	62	130	58	2	NA	82.6	5.6	2	2	NA	NA	251	NA	NA	2	2	NA	NA	1.9	0.82	3754.95	3990.89	5.2915	595	61.55	5675	7.235	103.6	135.333	64.6667	NA	0	0	0
22637	1	65	1	2	2.03	4346.33	4768.39	2	38	36.22	1	3	116	54	128	54	NA	NA	1	1	NA	5.5	2	2	NA	NA	229	NA	NA	2	2	NA	NA	0.7	0.08	2470.26	6431.08	5.75	229	28.75	3913	7.815	51.75	122	54	NA	0	0	NA
22652	1	65	3	5	5	50864.4	51501.2	2	31	26.96	1	5	126	70	120	70	124	62	2	NA	129.8	5	2	2	NA	NA	189	1	1	2	1	NA	NA	0.7	0.27	30036.3	21198.9	64.295	1069	155.1	35650	42.03	120.5	123.333	67.3333	NA	0	1	1
22663	1	70	3	4	NA	35001.3	38750.5	2	37	25.58	2	NA	NA	NA	120	64	124	62	1	1	94.7	5.4	2	2	NA	NA	127	2	NA	2	1	NA	NA	0.7	0.69	36373.9	24990.8	4.555	402.5	131.15	2424	8.25	86.6	122	63	NA	0	1	0
22668	1	85	3	5	2.81	18611.9	21467.9	1	29	23.36	1	1	196	82	180	84	162	86	1	1	98.2	5.3	2	2	NA	NA	144	2	NA	3	1	NA	NA	3.5	1.34	28113.2	21773.7	5.52	773	17.65	12285.5	9.335	100.7	179.333	84	NA	0	1	0
22676	1	59	1	5	5	18049.4	18320.6	1	40	30.48	2	2	134	60	136	54	128	66	2	NA	93.7	5.3	2	2	NA	NA	192	1	1	1	1	NA	NA	0.6	0.08	39692.7	39232.1	11.598	738	93.2	3211.5	11.485	83.1	132.667	60	NA	1	1	0
22679	1	69	3	2	1.02	24331.7	26525	1	29	21.26	2	NA	150	82	144	76	146	74	1	1	NA	5.1	2	2	NA	NA	143	1	1	2	2	NA	NA	1.8	0.39	51966.3	42421.8	3.125	287.5	33.9	2852	8.705	110.8	146.667	77.3333	NA	0	0	NA
22688	1	41	3	2	3.9	88115.8	89797.3	1	35	25.95	1	6	136	92	128	86	140	86	2	NA	NA	5.4	2	2	NA	NA	271	NA	NA	1	1	NA	NA	0.8	0.31	52371.1	36962.3	4.57	802	88.5	14168	8.955	113.25	134.667	88	NA	1	1	NA
22694	1	42	4	4	4.45	23606.5	24702.7	1	35	28.24	2	NA	146	84	136	76	144	78	2	NA	NA	5.6	2	2	NA	NA	246	NA	NA	1	1	NA	NA	0.3	0.12	22977.9	18726.6	6.865	425.5	90.95	6123.5	16.905	165.05	142	79.3333	NA	1	1	NA
22696	1	55	3	5	4.35	80928.9	84772.1	1	33	27.9	1	2	114	66	114	66	122	70	2	NA	89.5	5.4	2	2	NA	NA	207	1	1	1	1	NA	NA	0.3	0.11	166081	135577	13.882	1172.5	85.6	41162	24.38	136.75	116.667	67.3333	NA	1	1	0
22698	1	43	3	3	1.25	40647.1	42639.1	1	32	35.1	1	4	124	76	138	86	128	82	1	2	132.5	6.4	1	2	1	NA	194	1	1	2	2	NA	NA	0.3	0.11	33919.4	101322	5.4	137	15.1	1282	5.38	47.7	130	81.3333	1	0	0	1
22713	1	46	1	1	1.41	25669.2	27693.8	2	38	29.66	1	10	124	78	124	74	NA	NA	2	NA	95.5	4.8	2	2	NA	NA	206	2	NA	2	1	NA	NA	0.7	0.23	55822.6	55174.9	7.0735	569.5	211.45	5427	12.56	115.25	124	76	NA	0	1	0
22719	1	69	5	4	2.74	12951.5	15723.3	1	37	21.48	1	5	198	110	NA	NA	196	100	1	1	101.8	4.9	2	2	NA	NA	193	2	NA	2	2	NA	NA	4	0.95	12016.6	35895.3	1.33	103.5	5.45	976	3.365	32.3	197	105	NA	0	0	0
22723	1	81	3	3	2.23	18611.9	19601.1	1	29	23.56	1	NA	158	66	156	68	164	60	2	NA	NA	5.4	2	2	NA	NA	231	2	NA	2	1	NA	NA	0.2	0.06	14226.4	21778.1	3.59	268	136.35	323	4.29	51.2	159.333	64.6667	NA	0	1	NA
22726	1	63	1	1	1.44	4503.15	5039.89	2	40	27.08	1	NA	116	66	108	62	106	66	2	NA	92.9	5.6	2	2	NA	NA	216	NA	NA	2	1	NA	NA	0.4	0.08	2610.91	6797.25	5.315	249	20.4	5400	13.96	138.2	110	64.6667	NA	0	1	0
22727	1	51	3	5	3.02	113423	116891	2	32	24.19	1	NA	NA	NA	106	74	108	72	2	NA	110.5	5.7	2	2	NA	NA	207	NA	NA	2	1	NA	NA	0.3	0.13	92986.8	65627.8	4.105	645.5	53.8	4788.5	16.445	122.65	107	73	NA	0	1	0
22732	1	53	3	3	3.22	73250.4	76728.9	2	29	23.71	1	7	124	78	116	78	122	84	2	NA	104.2	5.1	2	2	NA	NA	243	NA	NA	2	2	NA	NA	1.4	0.5	44749.4	31583.1	13.545	1168.5	54.05	39327	29.18	289.3	120.667	80	NA	0	0	0
22744	1	61	3	4	0.57	30099	30475.8	2	32	45.16	1	1	138	88	130	92	126	90	2	NA	121.3	5.3	2	2	NA	NA	146	2	NA	2	1	NA	NA	1.9	0.11	62858.3	85567.3	6.205	203	11.65	1734	13.77	89.4	131.333	90	NA	0	1	0
22745	1	43	3	5	5	90301.1	97025.2	1	39	22.23	2	NA	106	74	110	76	NA	NA	2	NA	NA	5.1	2	2	NA	NA	200	2	NA	1	2	NA	NA	0.6	0.2	154403	126045	17.3	403	102.45	23406.5	14.96	87.2	108	75	NA	1	0	NA
22773	1	54	3	5	5	80928.9	84772.1	1	33	29.03	1	3	122	76	126	72	120	74	2	NA	102.6	5.3	2	2	NA	NA	205	1	NA	1	1	NA	NA	2.1	0.8	49440.4	34893.8	12.46	314	129.6	12001.5	13.255	120.1	122.667	74	NA	1	1	0
22777	1	72	3	4	1.09	38439	38868.4	2	40	35.65	1	3	128	76	124	74	122	70	1	1	111	6.2	2	2	NA	NA	199	2	NA	2	2	NA	NA	0.8	0.29	36931.1	25373.6	4.975	501	75.85	10706	10.825	113.05	124.667	73.3333	NA	0	0	0
22781	1	73	3	1	2.23	28872.8	30476.9	1	41	18.25	1	NA	122	70	112	64	120	66	2	NA	96.5	6.1	2	2	NA	NA	138	1	2	3	3	NA	NA	1.5	0.32	52574.9	185128	17.725	1172.5	61.65	2709	17.675	73.5	118	66.6667	NA	0	0	0
22813	1	55	3	1	NA	36014.4	37115.6	2	31	24.7	1	NA	128	94	124	88	120	90	1	2	NA	5.6	2	2	NA	NA	218	NA	NA	2	2	NA	NA	0.8	0.17	76553.2	62492.9	2.465	689	75	1490.5	11.02	97.6	124	90.6667	NA	0	0	NA
22836	1	48	1	3	2.06	17305	17560.9	1	39	31.14	2	NA	NA	NA	132	78	NA	NA	1	1	84.5	5.9	2	2	NA	NA	171	2	NA	2	2	NA	NA	0.4	0.14	10557.4	7753.48	4.41	115	82.45	2396.5	21.155	167.45	132	78	NA	0	0	0
22839	1	69	3	1	1.23	59114.5	59854.5	2	32	38.48	1	NA	142	60	130	74	NA	NA	1	1	123.2	6	1	2	2	NA	166	1	1	2	1	NA	NA	2.9	0.37	76484.1	62436.5	6.79	1880	50.4	24918.5	17.825	99.9	136	67	0	0	1	0
22850	1	83	3	4	5	18075.4	20504	2	39	29.65	1	1	126	72	132	72	122	70	1	1	116.5	5.3	2	2	NA	NA	188	NA	NA	2	2	NA	NA	5.5	2.12	19482.1	13385.2	5.895	336.5	70.2	29233.5	10.2	54.5	126.667	71.3333	NA	0	0	0
22859	1	80	3	3	1.12	10855.3	12521	2	32	31.26	1	6	132	68	132	66	NA	NA	1	1	NA	5.6	2	2	NA	NA	228	NA	NA	2	2	NA	NA	0.4	0.15	19501.5	15104	3.745	262	30.45	7177	9.765	93.7	132	67	NA	0	0	NA
22872	1	70	3	3	3.04	32961.2	34933.9	2	39	33.58	1	1	144	44	NA	NA	152	48	1	1	NA	5.2	2	2	NA	NA	109	1	1	2	2	NA	NA	0.5	0.22	32791.4	22529.4	4.645	1263	57.15	19034.5	16.12	107.95	148	46	NA	0	0	NA
22888	1	48	1	5	1.09	14817.2	15039.8	1	42	27.58	2	2	124	76	124	74	114	72	2	NA	NA	5.4	2	2	NA	NA	188	1	NA	2	1	NA	NA	0.5	0.16	7791.37	5722.07	10.16	537.5	222.65	38460	15.85	117.65	120.667	74	NA	0	1	NA
22893	1	85	3	1	1.64	21151.6	24397.3	2	34	20.11	1	NA	NA	NA	NA	NA	NA	NA	2	NA	220.4	7.9	1	2	1	NA	205	2	NA	2	1	NA	NA	3.4	0.84	23181.3	15926.7	52.9025	1485	172.05	11584	37.43	133.5	NA	NA	1	0	1	1
22897	1	61	3	4	1.64	50864.4	60945.8	2	31	30.46	1	1	110	72	108	70	102	72	1	1	239.1	7.7	1	2	1	NA	174	1	2	2	1	NA	NA	1.9	0.45	77878.6	63574.9	18.5445	1071	39.3	428.5	17.475	80.05	106.667	71.3333	1	0	1	1
22904	1	63	3	3	2.72	40076.4	41859.4	2	30	29.76	1	4	106	76	104	78	98	70	1	1	NA	5	2	2	NA	NA	160	2	NA	1	1	NA	NA	5.3	0.95	86337.6	117529	8.925	1156	173.95	7958	17.04	175.4	102.667	74.6667	NA	1	1	NA
22917	1	84	3	4	2.23	16671.1	18402.4	1	35	26.3	1	1	178	54	166	56	164	52	1	1	NA	6.5	1	2	1	NA	328	1	1	2	1	NA	NA	3.8	0.61	17273.8	NA	4.627	769	104.5	3345	10.49	55.2	169.333	54	1	0	1	NA
22921	1	80	1	1	0.38	2476.89	2534.32	2	42	24.62	1	1	136	54	136	52	132	56	1	1	NA	6.3	1	2	1	NA	224	1	1	1	2	NA	NA	1.2	0.57	3027.21	3217.43	6.265	258	62.2	10666	7.89	63.15	134.667	54	1	1	0	NA
22928	1	60	3	5	NA	40076.4	40578	2	30	28.06	2	1	126	74	124	82	122	72	2	NA	NA	5.8	2	2	NA	NA	159	NA	NA	2	2	NA	NA	2.4	0.52	64574.9	87904	14.6295	1015	69.8	34542.5	18.315	149.75	124	76	NA	0	0	NA
22935	1	78	3	3	1.4	32047.2	34904.1	2	35	21.96	1	6	NA	NA	128	60	NA	NA	2	NA	NA	5.6	2	2	NA	NA	149	NA	NA	2	2	NA	NA	1.1	0.18	25333.2	38780.7	6.3875	790	79.55	8728	13.63	95.45	128	60	NA	0	0	NA
22937	1	75	3	5	2.8	12620	13745	2	35	32.85	1	NA	NA	NA	134	84	NA	NA	1	1	NA	5.6	2	2	NA	NA	152	1	1	2	2	NA	NA	4	1.25	13059.9	45986.9	12.34	791.5	151.1	24845.5	14.525	149.55	134	84	NA	0	0	NA
22938	1	43	4	3	NA	26397.3	27274	1	32	26.89	2	3	148	88	150	86	148	86	2	NA	NA	5.3	2	2	NA	NA	250	NA	NA	2	2	NA	NA	2	0.5	25369.6	59088.8	2.7	339.5	14.55	8189	6.15	69.45	148.667	86.6667	NA	0	0	NA
22943	1	60	3	1	0.77	25898.4	31031.5	2	31	28.21	1	NA	128	62	128	60	126	64	1	1	108.8	5.6	2	2	NA	NA	189	1	1	2	1	NA	NA	1.6	0.67	18098	54061.2	4.89	86	2.45	483.5	14.57	81.85	127.333	62	NA	0	1	0
22945	1	71	5	5	1.12	9001.97	9540.74	1	43	29.1	1	NA	NA	NA	144	84	148	82	2	NA	123.6	5.3	2	2	NA	NA	129	NA	NA	2	1	NA	NA	0.4	0.29	9065.2	6228.26	5.16	773	102.1	13828	6.6	78.35	146	83	NA	0	1	0
22950	1	42	4	2	1.55	23640.3	27625.5	2	42	24.08	2	3	140	82	136	92	140	94	1	1	115.2	5.6	2	2	NA	NA	350	2	NA	2	1	NA	NA	1.4	0.28	14010.1	NA	1.84	84	5.9	1366	6.51	61.2	138.667	89.3333	NA	0	1	0
22952	1	45	3	4	2.99	90301.1	94726.5	1	39	26.39	1	4	NA	NA	134	76	132	84	2	NA	NA	5	2	2	NA	NA	229	2	NA	2	1	NA	NA	1	0.23	55245.9	38991.2	7.565	332	29.6	14896	9.395	150.65	133	80	NA	0	1	NA
22958	1	68	3	2	NA	27651.9	30664.5	2	34	25.83	1	NA	102	66	NA	NA	100	62	2	NA	NA	5.1	2	2	NA	NA	189	1	1	2	1	NA	NA	0.4	0.15	63247.4	51631	13.255	925.5	354.6	36253.5	21.905	129.25	101	64	NA	0	1	NA
22977	1	70	3	4	3.2	27114.1	28736.9	2	29	36.08	2	2	NA	NA	NA	NA	142	78	1	1	91.4	5.2	2	2	NA	NA	211	1	1	2	2	NA	NA	0.6	0.28	20857	16153.8	5.1	902	87.3	10219.5	10.415	105.85	142	78	NA	0	0	0
22980	1	63	3	3	5	47864.6	52201	1	37	25.88	1	NA	NA	NA	122	86	118	84	1	1	98.8	5.3	2	2	NA	NA	175	2	NA	2	1	NA	NA	3.2	0.45	66704.2	90802.6	5.74	594.5	150.65	3001.5	12.35	75.85	120	85	NA	0	1	0
22981	1	40	4	3	1.4	23640.3	24738.2	2	42	38.02	1	5	126	78	126	78	116	80	2	NA	122.1	5.6	2	2	NA	NA	198	NA	NA	2	2	NA	NA	0.5	0.23	36239.3	27025	9.005	530.5	101.55	18487.5	25.905	217.4	122.667	78.6667	NA	0	0	0
22994	1	68	3	3	2.23	46417.1	49260.7	1	38	29.83	2	4	126	78	128	82	136	76	2	NA	111.8	5.5	2	2	NA	NA	247	NA	NA	2	2	NA	NA	1.7	0.6	37647.9	26571	4.475	456.5	221.45	2833.5	5.165	30.25	130	78.6667	NA	0	0	0
22995	1	45	4	3	NA	23606.5	24702.7	1	35	36.4	1	NA	146	94	136	100	138	98	1	1	NA	6	2	2	NA	NA	216	2	NA	2	2	NA	NA	2	0.49	12527.8	10210	7.96	333	4.75	909.5	4.64	67.75	140	97.3333	NA	0	0	NA
23001	1	72	3	2	3.47	32966.3	35905.1	1	38	29.85	1	NA	134	60	130	54	128	52	1	1	113.4	6.3	2	2	NA	NA	160	1	1	2	1	NA	NA	1.1	0.36	33703.1	23155.8	2.485	275	66.95	2025	10.46	55.45	130.667	55.3333	NA	0	1	0
23006	1	74	3	2	4	35001.3	38121.5	2	37	28.47	1	3	138	86	128	86	134	86	1	1	NA	5.4	2	2	NA	NA	211	2	NA	3	1	NA	NA	2.9	0.36	36221.4	24886	18.585	994	29.25	1988	13.985	113.9	133.333	86	NA	0	1	NA
23032	1	51	4	2	4.22	22420.2	26199.7	1	41	30.04	1	1	124	84	120	84	126	82	1	1	111.7	5.9	2	2	NA	NA	162	2	NA	2	1	NA	NA	0.8	0.33	59344.8	44255.6	5.285	565	100.8	9720	11.14	113.25	123.333	83.3333	NA	0	1	0
23038	1	42	1	1	0.66	18819	20303.3	1	43	29.05	2	NA	108	58	106	62	112	72	2	NA	NA	5.4	2	2	NA	NA	263	1	2	1	2	NA	NA	0.6	0.08	12206.1	31777.5	3.685	1712	33.05	5097	15.845	111.05	108.667	64	NA	1	0	NA
23043	1	81	3	4	1.61	15608.6	16438.3	2	30	27.18	1	2	128	52	NA	NA	NA	NA	1	1	NA	6.8	3	2	NA	NA	216	2	NA	2	2	NA	NA	3.5	0.52	11930.8	9240.4	11.97	787.5	30.1	3839	9.26	75.7	128	52	NA	0	0	NA
23044	1	46	3	4	5	86859.6	91116.3	1	30	27.81	1	3	NA	NA	124	70	140	76	2	NA	NA	5.2	2	2	NA	NA	242	2	NA	2	1	NA	NA	0.2	0.08	116431	158495	10.21	708.5	114.35	25436	20.2	158.85	132	73	NA	0	1	NA
23052	1	85	3	1	1.35	14868.9	16346.6	2	29	24.02	1	NA	154	68	NA	NA	160	66	2	NA	NA	4.9	2	2	NA	NA	146	2	NA	2	2	NA	NA	2.2	0.86	25459.9	19718.8	4.385	674.5	90	2830.5	6.25	93.3	157	67	NA	0	0	NA
23061	1	85	3	5	5	22638.6	26104.1	2	36	25.53	1	1	124	60	116	58	128	56	1	1	NA	6.6	2	2	NA	NA	191	1	1	2	1	NA	NA	0.1	0.04	18946.2	14673.8	10.286	537.5	46.85	318	7.335	44.05	122.667	58	NA	0	1	NA
23062	1	76	3	2	2.48	31154.4	34491.6	1	39	26.53	1	2	NA	NA	NA	NA	110	76	2	NA	NA	5.6	2	2	NA	NA	213	2	NA	2	2	NA	NA	6.6	1.95	32772.4	22516.3	8.75	529	114.95	3932.5	10.405	177.1	110	76	NA	0	0	NA
23064	1	61	1	3	1.64	5166.55	5599.9	1	39	33.65	1	6	160	94	NA	NA	160	92	1	1	NA	5.9	2	2	NA	NA	219	2	NA	3	3	NA	NA	0.8	0.28	4905.68	12771.5	6.865	321	66.75	7468	13.87	126.7	160	93	NA	0	0	NA
23068	1	41	1	4	3.71	25669.2	26054.9	2	38	24.1	2	1	114	72	NA	NA	116	70	2	NA	NA	5.3	2	2	NA	NA	165	2	NA	1	1	NA	NA	0.9	0.45	13497.7	35140	11.4375	333	222.1	4442	7.575	63.05	115	71	NA	1	1	NA
23079	1	48	3	3	4.51	95538.2	100220	2	39	31.54	1	1	124	72	124	76	128	76	2	NA	NA	5.6	2	2	NA	NA	241	NA	NA	1	2	NA	NA	0.6	0.16	159488	130195	12.815	1594.5	178.6	11330.5	20.275	140.15	125.333	74.6667	NA	1	0	NA
23108	1	51	3	4	5	97421.2	104524	1	32	29.3	2	2	176	78	NA	NA	168	80	1	1	NA	6.7	2	2	NA	NA	155	1	1	2	2	NA	NA	0.6	0.24	79883.4	56379.8	14.675	670	101.75	30855.5	25.735	274.5	172	79	NA	0	0	NA
23119	1	80	3	3	2.58	18075.4	20504	2	39	29.89	1	NA	170	60	168	76	NA	NA	1	1	NA	5.7	2	2	NA	NA	219	1	1	3	1	NA	NA	2.1	1.06	16980.7	NA	6.39	575	243.7	75504	13.09	119.2	169	68	NA	0	1	NA
23126	1	63	1	4	3.76	5225.31	6019.04	2	38	23.45	1	6	108	62	NA	NA	104	70	1	1	NA	10.4	1	1	1	NA	199	1	NA	2	2	NA	NA	2.8	0.68	3118.16	2290.01	6.83	636.5	191.45	8914.5	21.11	169.75	106	66	1	0	0	NA
23129	1	55	5	4	4	87518.4	93899.2	2	35	27.32	1	1	130	92	130	92	140	94	1	1	NA	5.6	2	2	NA	NA	215	1	2	1	1	NA	NA	2	0.64	54763.4	38650.7	6.455	470.5	145.75	8700	9.68	139.9	133.333	92.6667	NA	1	1	NA
23141	1	42	3	4	5	95322.7	102421	1	36	32.5	2	3	116	80	120	86	116	88	2	NA	NA	5.2	2	2	NA	NA	274	NA	NA	1	1	NA	NA	0.8	0.35	81475.6	57503.5	7.91	660	91.85	15323.5	15.605	156.6	117.333	84.6667	NA	1	1	NA
23144	1	56	3	5	2.15	73250.4	78590.9	2	29	25.32	1	2	144	76	NA	NA	138	68	2	NA	100.5	5.1	2	2	NA	NA	200	1	NA	2	2	NA	NA	0.6	0.17	100426	136707	8.695	412	29.7	4362.5	11.72	248	141	72	NA	0	0	0
23149	1	60	3	4	4.8	45255.8	50170.2	2	33	23.95	1	1	116	66	102	72	102	68	2	NA	NA	5.4	2	2	NA	NA	275	1	2	2	2	NA	NA	0.9	0.34	98290.7	80238	7.89	324	52.2	13886.5	7.095	187.35	106.667	68.6667	NA	0	0	NA
23161	1	51	3	4	5	104202	107388	2	34	29.4	1	2	148	106	158	90	148	100	2	NA	103.6	5.6	2	2	NA	NA	247	1	1	2	1	NA	NA	0.7	0.21	82072	57924.4	15.01	671	114.75	59939	30.22	212.8	151.333	98.6667	NA	0	1	0
23168	1	68	3	3	2.81	47864.6	52201	1	37	28.37	1	NA	NA	NA	164	94	NA	NA	1	1	NA	5.2	2	2	NA	NA	189	1	1	2	1	NA	NA	1.2	0.42	102269	139216	11.085	733	67.55	10491.5	9.275	94.45	164	94	NA	0	1	NA
23174	1	72	1	1	1.19	4264.57	4363.45	1	34	25.4	1	NA	NA	NA	NA	NA	128	90	1	1	NA	5.4	2	2	NA	NA	235	NA	NA	2	2	NA	NA	3.1	0.61	11225.5	11930.9	1.655	120	18.65	2723.5	8.28	39.8	128	90	NA	0	0	NA
23193	1	61	3	4	4.95	59803.1	60551.7	1	31	26.77	1	6	176	72	NA	NA	NA	NA	2	NA	NA	5.2	2	2	NA	NA	211	NA	NA	1	1	NA	NA	1.6	0.29	48168.8	33996.4	6.905	593	51.3	12167	18.985	174.95	176	72	NA	1	1	NA
23197	1	60	3	5	5	59803.1	60551.7	1	31	28.63	1	1	158	86	154	86	144	78	1	1	NA	5.4	2	2	NA	NA	272	1	2	2	1	NA	NA	0.6	0.23	96360.5	131173	19.4595	713	66.7	25830.5	15.325	132.95	152	83.3333	NA	0	1	NA
23224	1	61	3	2	3.55	46417.1	49260.7	1	38	27.27	2	NA	132	72	132	70	132	78	2	NA	NA	4.8	2	2	NA	NA	159	2	NA	2	2	NA	NA	0.6	0.17	37647.9	26571	3.67	389.5	29.7	3663	8.825	73.85	132	73.3333	NA	0	0	NA
23225	1	73	3	2	4	35001.3	37096.1	2	37	24.21	2	NA	NA	NA	126	52	NA	NA	1	1	119.9	5.5	2	2	NA	NA	191	1	1	2	2	NA	NA	5.3	2.15	35247.1	24216.6	7.13	837.5	53.7	17100.5	17.225	162.2	126	52	NA	0	0	0
23233	1	62	3	1	NA	54308.4	56724.6	2	34	25.39	1	1	134	76	124	74	128	56	1	1	97.1	5	2	2	NA	NA	197	2	NA	2	2	NA	NA	0.8	0.22	116998	NA	2.64	142	162.8	12302	5.73	88.6	128.667	68.6667	NA	0	0	0
23236	1	49	4	4	5	25595	26783.6	2	39	31.83	2	3	136	80	134	82	140	78	2	NA	99.1	5.6	2	2	NA	NA	210	1	NA	1	1	NA	NA	0.7	0.3	21540.7	17555.3	9.145	527	211.4	3103	12.965	227.55	136.667	80	NA	1	1	0
23245	1	55	1	4	5	18049.4	18316.3	1	40	28.76	2	6	146	68	142	66	148	68	1	1	303.2	11.2	1	2	1	NA	295	1	1	2	1	NA	NA	0.6	0.19	16045.7	11784.1	6.585	323.5	87.85	7096.5	13.52	112.45	145.333	67.3333	1	0	1	1
23247	1	72	4	3	1.32	14581.2	17914.7	2	36	30.47	2	NA	148	48	142	54	146	46	1	1	NA	6.9	1	2	1	NA	164	NA	NA	2	2	NA	NA	8.9	2.59	14176.7	23680.2	2.65	434.5	29.15	2579	6.14	64.05	145.333	49.3333	1	0	0	NA
23253	1	65	3	3	3.16	49282.3	54634	2	37	29.24	1	NA	102	68	102	70	96	66	2	NA	140	6.5	2	2	NA	NA	218	1	2	2	1	NA	NA	0.9	0.36	31863.3	22488.4	3.35	407.5	183.05	4536.5	10.315	67.55	100	68	NA	0	1	1
23256	1	42	3	2	0.64	40719.1	42025	2	33	22.58	1	3	124	76	118	74	118	80	1	1	NA	5.1	2	2	NA	NA	259	1	1	3	3	NA	NA	1.5	0.36	53700.9	73101.6	3.025	1157.5	122.65	13042	20.025	103.5	120	76.6667	NA	0	0	NA
23266	1	53	3	5	5	72065.8	75488.1	1	42	34.52	2	NA	NA	NA	154	100	154	80	2	NA	141.1	6.6	2	2	NA	NA	176	1	1	1	1	NA	NA	2.2	0.51	155699	127102	10.585	898.5	140.55	26234.5	17.945	221.65	154	90	NA	1	1	1
23275	1	50	3	3	1.77	36014.4	37115.6	2	33	22.21	1	12	140	94	134	88	134	88	1	2	NA	5.6	2	2	NA	NA	176	2	NA	2	1	NA	NA	1.5	0.22	29525.4	20838.3	4.065	657.5	9.5	2751	16.135	124.9	136	90	NA	0	1	NA
23282	1	82	3	3	2.78	15833.3	18257.1	1	41	25.28	1	1	142	62	138	62	130	56	1	1	102.2	5.6	2	2	NA	NA	218	1	1	2	1	NA	NA	1.9	0.77	23908.5	18517.2	7.57	713.5	128.2	6424.5	9.66	164.1	136.667	60	NA	0	1	0
23285	1	47	1	2	2.29	18049.4	18249.7	1	40	26.9	1	2	98	66	104	72	104	66	2	NA	89.4	5.3	2	2	NA	NA	215	1	NA	2	2	NA	NA	2.1	0.28	9454.2	6943.27	2.795	192.5	12.3	4468.5	6.82	55.05	102	68	NA	0	0	0
23293	1	44	3	4	2.27	95538.2	100220	2	39	34.87	1	5	122	78	NA	NA	114	72	2	NA	107.8	5.4	2	2	NA	NA	238	NA	NA	2	1	NA	NA	0.6	0.13	128065	174331	4.62	369	18.2	7819	32.655	101.2	118	75	NA	0	1	0
23303	1	74	1	1	0.66	4264.57	4363.45	1	34	22.05	2	4	152	66	140	62	NA	NA	2	NA	112.8	5.6	2	2	NA	NA	241	2	NA	2	2	NA	NA	0.8	0.17	4658.98	3419.64	2.15	121.5	12	106.5	7.65	59.15	146	64	NA	0	0	0
23308	1	68	1	3	4	3831.9	4413.97	1	34	27.32	1	2	132	48	136	46	136	48	1	1	NA	5.3	2	2	NA	NA	185	1	1	2	1	NA	NA	3.9	0.86	2286.65	5953.07	3.885	402	38.05	1125	8.22	46.8	134.667	47.3333	NA	0	1	NA
23312	1	66	1	4	5	4121.88	4748	2	43	25.86	1	2	NA	NA	NA	NA	NA	NA	1	2	NA	5.6	2	2	NA	NA	181	1	1	2	2	NA	NA	1.1	0.27	2854.44	2096.34	10.83	454.5	66	27572	14.005	228.8	NA	NA	NA	0	0	NA
23314	1	49	3	5	3.09	78590.4	82441.9	2	29	29.6	1	2	124	90	122	90	NA	NA	2	NA	101	5.3	2	2	NA	NA	170	2	NA	2	2	NA	NA	1.5	0.53	63007	188210	3.41	645.5	71.05	13642.5	8.31	99.3	123	90	NA	0	0	0
23324	1	68	3	3	2.56	47787.5	49913.6	1	29	29.03	1	3	110	74	110	72	118	78	2	NA	NA	5.2	2	2	NA	NA	250	1	NA	2	2	NA	NA	6.5	1.15	79431.2	64842.4	7.665	498.5	32.5	3960.5	6.565	90.05	112.667	74.6667	NA	0	0	NA
23332	1	51	4	4	0.77	27179.1	28081.8	2	37	34.57	1	NA	158	108	150	100	144	104	1	1	NA	6.8	1	2	1	NA	224	1	1	1	1	NA	NA	0.5	0.24	14241.5	11606.6	4.865	363.5	23.25	4857.5	6.79	85.55	150.667	104	1	1	1	NA
23338	1	42	3	4	1	121692	125594	2	32	28.12	1	NA	134	78	128	82	NA	NA	2	NA	NA	5.5	2	2	NA	NA	311	1	2	2	2	NA	NA	0.2	0.06	73248.6	51697.1	7.025	347	21.1	976.5	12.345	75.6	131	80	NA	0	0	NA
23340	1	61	3	4	2.89	47864.6	52201	1	31	28.44	1	1	154	82	NA	NA	156	80	2	NA	NA	6.4	2	2	NA	NA	211	2	NA	2	2	NA	NA	0.1	0.04	66704.2	90802.6	5.485	793.5	163.75	14405.5	9.63	123.4	155	81	NA	0	0	NA
23351	1	51	3	3	NA	73250.4	76728.9	2	29	37.02	1	2	146	100	142	90	146	94	2	NA	115.1	5.4	2	2	NA	NA	212	2	NA	2	1	NA	NA	1.6	0.5	61037.8	NA	8.15	623	126.1	12501	9.59	175.9	144.667	94.6667	NA	0	1	0
23368	1	57	4	5	4.13	25598.9	26787.7	1	38	43.92	1	1	124	78	132	64	132	68	2	NA	NA	5.5	2	2	NA	NA	238	2	NA	2	1	NA	NA	0.7	0.12	24917.3	58035.3	8.375	522	78.2	15643	14.01	162.8	129.333	70	NA	0	1	NA
23369	1	46	3	3	0.96	43476.1	44870.4	2	34	34.16	2	NA	134	88	132	92	136	92	1	1	NA	5.4	2	2	NA	NA	199	2	NA	2	2	NA	NA	0.2	0.08	35694.4	25192.2	11.0635	700	80.6	22160.5	28.685	202.8	134	90.6667	NA	0	0	NA
23375	1	75	3	3	2.89	30400.5	32219.9	1	35	31.45	1	1	128	72	116	76	126	64	1	1	108.2	5	2	2	NA	NA	217	1	1	2	1	NA	NA	1.9	0.57	42193.5	32678.9	7.67	727	201.25	21492.5	4.735	44.1	123.333	70.6667	NA	0	1	0
23386	1	53	2	1	1.68	25048.2	25489.2	1	43	23.92	1	NA	NA	NA	NA	NA	112	68	2	NA	89.9	5.4	2	2	NA	NA	238	1	NA	1	2	NA	NA	0.5	0.27	14865.7	44405.9	9.33	529.5	70	26259.5	14.23	146.25	112	68	NA	1	0	0
23393	1	69	1	4	2.08	3070.33	3368.48	2	40	26.7	1	4	130	78	116	82	124	84	2	NA	NA	5.2	2	2	NA	NA	207	2	NA	2	1	NA	NA	1.6	0.42	2025.09	1487.25	6.56	386	11.6	8066.5	8.405	98.05	123.333	81.3333	NA	0	1	NA
23395	1	82	3	5	5	15608.6	18003.8	2	30	32.68	1	2	118	58	NA	NA	NA	NA	2	NA	243.1	7.4	1	2	1	NA	145	2	NA	3	2	NA	NA	1.7	0.39	28040.9	42925.9	5.03	739.5	62.55	10192	11.915	127.6	118	58	1	0	0	1
23405	1	73	3	3	1.92	16256.8	17706	2	36	35.35	1	1	140	62	146	68	154	58	1	1	NA	6.1	2	2	NA	NA	177	1	1	2	2	NA	NA	0.3	0.15	12850.9	9953.03	6.35	565	87.7	30506	22.16	108.7	146.667	62.6667	NA	0	0	NA
23412	1	71	1	1	1.18	4340.6	4441.24	1	42	34.76	1	6	152	76	NA	NA	136	64	2	NA	116.4	5.5	2	2	NA	NA	257	NA	NA	2	2	NA	NA	0.4	0.08	3225.52	2367.49	2.445	253.5	84.4	4599	14.535	119.35	144	70	NA	0	0	0
23415	1	46	3	3	3.83	104708	108066	2	31	33.11	1	NA	116	80	116	84	116	78	2	NA	NA	5.5	2	2	NA	NA	241	2	NA	2	2	NA	NA	0.5	0.22	63025.9	44482.2	4.865	1587	18.6	884.5	10.625	133.2	116	80.6667	NA	0	0	NA
23432	1	68	1	1	2.29	3300.11	3801.4	1	34	31.14	2	3	140	72	138	68	138	78	1	1	151.9	6.9	1	2	1	NA	181	2	NA	2	1	NA	NA	0.3	0.18	8028.2	8548.78	3.745	280.5	140.95	2538.5	15.495	99.1	138.667	72.6667	1	0	1	1
23435	1	76	3	5	4.13	42473.4	47038	2	32	37.21	1	1	166	86	162	88	158	84	1	1	101.8	5.6	1	2	2	NA	234	1	NA	2	1	NA	NA	1	0.28	38955.2	30170.9	5.415	779	137.8	17625	10.975	87.9	162	86	0	0	1	0
23454	1	45	3	3	5	111416	114989	1	34	31.04	2	10	124	98	122	94	128	92	2	NA	97.7	5.2	2	2	NA	NA	280	NA	NA	2	1	NA	NA	2.6	0.49	91473.5	64559.8	12.16	210	35.45	22133.5	10.975	102.5	124.667	94.6667	NA	0	1	0
23456	1	48	1	4	2.15	22930.6	23269.8	2	36	19.16	1	2	130	74	NA	NA	NA	NA	2	NA	94.1	5.5	2	2	NA	NA	161	2	NA	1	2	NA	NA	2.9	0.31	12054.9	NA	1.88	162	0.2	290	3.81	68.3	130	74	NA	1	0	0
23470	1	69	3	5	3.14	50774.5	56288.3	1	32	25.95	2	2	130	78	128	76	126	80	1	1	NA	5	2	2	NA	NA	220	2	NA	2	2	NA	NA	9	0.64	89575.8	NA	6.62	2328	126.2	26129	7.99	118.4	128	78	NA	0	0	NA
23473	1	71	3	3	0.64	16256.8	17706	2	36	27.38	1	NA	134	64	116	62	122	60	1	1	239.7	9.4	1	2	1	NA	198	1	1	2	2	NA	NA	0.2	0.1	30544.2	20985.4	1.1	143.5	24.95	213	4.07	61.5	124	62	1	0	0	1
23487	1	72	3	5	5	36061.1	39275.8	1	32	31.99	1	2	120	78	126	78	122	82	1	1	100.4	6.1	1	2	1	NA	125	2	NA	2	2	NA	NA	5.2	0.31	36867	129817	4.115	280	27.05	6468.5	15.235	117.85	122.667	79.3333	1	0	0	0
23488	1	40	3	4	5	78706.1	82563.2	2	40	24.97	1	2	114	60	104	54	112	64	2	NA	92	5.3	2	2	NA	NA	202	2	NA	2	1	NA	NA	0.5	0.23	105502	143617	12.1405	1472	76.5	20010	11.295	114.25	110	59.3333	NA	0	1	0
23491	1	84	1	1	0.1	2476.89	2534.32	2	42	21.45	2	NA	154	70	NA	NA	NA	NA	1	2	NA	5.3	2	2	NA	NA	280	NA	NA	2	3	NA	NA	1.8	0.67	2705.97	1986.15	2.95	524.5	26.15	1342.5	4.96	75.35	154	70	NA	0	0	NA
23502	1	42	1	4	0.67	22106.9	23798.1	1	34	25.56	1	6	158	88	152	86	142	86	1	1	149.8	6	1	2	2	NA	180	NA	NA	1	1	NA	NA	1.4	0.23	50259.4	49676.2	2.94	280.5	23.2	8557.5	5.525	60.8	150.667	86.6667	0	1	1	1
23507	1	64	4	4	NA	10654	12934.1	2	29	26.83	1	2	134	72	130	78	NA	NA	1	1	NA	4.9	2	2	NA	NA	152	1	1	1	2	NA	NA	2.1	0.76	28170.2	21007.5	8.485	110.5	13.3	3757	14.495	120.35	132	75	NA	1	0	NA
23519	1	67	3	4	4.59	47787.5	49913.6	1	29	32.34	1	2	140	74	130	66	NA	NA	1	1	89.2	5	2	2	NA	NA	153	1	1	2	1	NA	NA	3.2	0.56	29110.4	20545.4	4.475	444	28.45	5418	6.69	62.35	135	70	NA	0	1	0
23549	1	61	4	3	2.78	11345	13773	1	41	25.24	1	NA	128	80	116	80	116	80	1	1	NA	5.3	2	2	NA	NA	240	1	1	2	2	NA	NA	2.2	0.35	6984.87	16268.6	4.915	523	75.2	8235	9.825	140.7	120	80	NA	0	0	NA
23561	1	49	1	1	0.36	22106.9	21851.2	1	34	27.58	1	NA	106	80	106	76	106	78	2	NA	98	5.2	2	2	NA	NA	189	NA	NA	2	1	NA	NA	0.4	0.15	46147.8	49140.2	4.885	345.5	44.35	809	9.595	82.95	106	78	NA	0	1	0
23578	1	40	3	5	5	88115.8	94677.2	1	35	27.64	1	2	116	68	114	72	112	76	1	1	87.5	5	2	2	NA	NA	185	1	NA	2	1	NA	NA	0.7	0.35	55217.1	38970.9	8.69	763	31.3	24885	12.495	178.55	114	72	NA	0	1	0
23579	1	73	3	3	4	41282.4	43753.2	2	36	23.7	1	1	146	70	146	74	134	76	1	1	NA	5.5	2	2	NA	NA	165	1	1	2	1	NA	NA	4.4	1.49	31755.7	24594.9	7.1505	329	63	2331.5	13.81	136.7	142	73.3333	NA	0	1	NA
23595	1	44	3	5	4.83	92889	99805.8	2	35	34.24	1	3	120	76	126	92	NA	NA	2	NA	91.7	4.9	2	2	NA	NA	271	1	NA	2	1	NA	NA	0.3	0.14	58208.2	41082	12.045	1486.5	104.05	25956	32.165	150.25	123	84	NA	0	1	0
23605	1	85	3	1	1.24	9972.72	11211.8	2	34	20.82	1	1	158	66	154	66	150	66	1	2	90.5	5.5	2	2	NA	NA	277	2	NA	2	1	NA	NA	2.6	1.24	10524.2	NA	2.32	792	10.8	155	10.1	79.3	154	66	NA	0	1	0
23618	1	47	4	2	0.84	23201.5	27112.7	2	41	40.99	2	NA	116	72	116	66	116	68	2	NA	103.3	5.8	2	2	NA	NA	215	NA	NA	1	2	NA	NA	0.4	0.15	39717.9	29619.1	4.645	341	151.55	10247	3.23	48.6	116	68.6667	NA	1	0	0
23642	1	52	4	1	2.76	32056.5	33545.2	2	36	31.64	1	2	134	78	130	74	130	70	2	NA	NA	6.1	2	2	NA	NA	159	2	NA	1	1	NA	NA	4.7	1.28	31202.9	25429.8	4.54	353	15.9	914	11.225	145.65	131.333	74	NA	1	1	NA
23650	1	73	3	3	1.72	13783.3	16493.2	2	37	22.62	1	NA	NA	NA	124	0	120	0	2	NA	NA	6.5	1	2	1	NA	188	1	1	2	2	NA	NA	0.3	0.06	13659.1	10579	8.37	2471.5	46.1	8987	16.23	135.3	122	0	1	0	0	NA
23661	1	79	3	3	1.6	28463	34059	2	30	27.88	2	NA	180	80	176	90	166	84	1	1	NA	5.5	2	2	NA	NA	155	NA	NA	2	2	NA	NA	3.4	0.54	24719.8	37841.8	9.9715	950.5	119.5	5605	14.285	100	174	84.6667	NA	0	0	NA
23667	1	47	3	5	5	101451	106423	2	37	27.74	2	2	120	66	116	86	116	82	2	NA	88.8	5.2	2	2	NA	NA	173	2	NA	1	1	NA	NA	2.7	0.42	62067.5	43805.8	10.702	1709.5	181.8	33121	16.45	178.2	117.333	78	NA	1	1	0
23683	1	58	3	1	1.07	38452.8	40063.5	2	34	35.94	2	NA	132	50	132	58	NA	NA	1	1	NA	6.2	1	1	1	NA	210	1	1	2	1	NA	NA	1	0.33	63756	52046.2	4.783	427	18.3	733.5	5.905	66.45	132	54	1	0	1	NA
23692	1	42	3	3	4.45	94185.7	101199	1	40	25.57	1	2	114	78	114	84	118	76	2	NA	NA	5.8	2	2	NA	NA	204	NA	NA	2	2	NA	NA	4.9	1.23	77342.4	231032	5.57	380	15.45	20659	9.365	177.05	115.333	79.3333	NA	0	0	NA
23694	1	59	1	2	0.6	25669.2	25372.4	2	38	28.09	1	2	126	72	NA	NA	114	74	1	1	135.7	7.1	1	2	1	NA	247	1	1	2	1	NA	NA	0.5	0.26	53584.2	52962.4	6.175	455	133.35	9265	8.47	103.7	120	73	1	0	1	1
23697	1	71	2	3	3.2	76890.2	83744.7	2	29	33.14	1	1	110	60	116	58	NA	NA	2	NA	198	8.3	3	2	NA	NA	173	1	1	1	1	NA	NA	3	0.47	78608.6	54008.2	6.5185	401	38.65	22637.5	9.135	118.7	113	59	NA	1	1	1
23698	1	55	3	3	3.2	76894.6	77003.3	2	30	30.96	1	4	110	62	108	66	NA	NA	1	1	NA	5.6	2	2	NA	NA	191	1	NA	2	1	NA	NA	1.7	0.41	98397.4	80325.1	5.52	285.5	28.35	5792	11.235	124.05	109	64	NA	0	1	NA
23713	1	44	4	4	NA	23269.9	24350.6	1	30	24.71	1	NA	132	86	134	78	130	84	2	NA	NA	5.9	2	2	NA	NA	204	NA	NA	2	1	NA	NA	0.4	0.12	12349.2	10064.4	4.635	504	40.9	9675	9.68	82.95	132	82.6667	NA	0	1	NA
23715	1	69	4	4	2.69	12592.4	15287.3	2	35	31.82	2	NA	180	112	178	106	178	106	1	1	NA	4.8	2	2	NA	NA	253	2	NA	1	1	NA	NA	2.2	0.7	14219.8	11588.9	4.52	234.5	72.25	5464.5	4.24	86.15	178.667	108	NA	1	1	NA
23730	1	69	3	5	3.52	50864.4	56405.9	2	31	27	1	NA	112	70	104	72	106	76	2	NA	101.5	5.4	2	2	NA	NA	170	2	NA	1	1	NA	NA	0.7	0.24	32896.8	23217.8	3.12	333	231.35	1737.5	7.785	80.55	107.333	72.6667	NA	1	1	0
23744	1	85	4	1	0.17	10737.6	12024.9	1	35	21.02	2	NA	168	56	NA	NA	NA	NA	1	1	97.6	5.3	2	2	NA	NA	220	2	NA	2	2	NA	NA	5.6	1.47	11317.7	9683.39	5.005	150	36.2	1078.5	2.935	55.8	168	56	NA	0	0	0
23746	1	52	3	3	0.64	38452.8	38507.2	2	34	19.36	1	3	NA	NA	168	86	164	82	1	1	88.5	5	2	2	NA	NA	190	NA	NA	2	2	NA	NA	3.4	0.79	49205.8	NA	5.49	1304	36.7	4964	16.41	197.6	166	84	NA	0	0	0
23760	1	50	3	5	1.11	42343.4	43638.1	1	31	23.01	1	1	118	72	NA	NA	122	68	2	NA	90.7	5.1	2	2	NA	NA	235	NA	NA	1	2	NA	NA	2.2	0.5	33350.8	99623.3	16.07	576	238.7	10645	13.7	234.7	120	70	NA	1	0	0
23763	1	70	2	5	5	27551.5	30502.7	1	33	25.29	1	1	126	78	122	76	126	70	2	NA	NA	5.4	2	2	NA	NA	212	1	1	1	1	NA	NA	1.3	0.35	25261.3	19564.9	7.619	1341	118.75	9402.5	19.72	78.4	124.667	74.6667	NA	1	1	NA
23773	1	41	1	1	2.09	14817.2	14981.6	1	42	24.51	1	2	138	78	122	80	NA	NA	1	1	NA	10.2	1	2	1	NA	181	2	NA	1	2	NA	NA	1	0.28	42727.6	42231.8	5.46	438.5	56.65	7791	9.115	99.9	130	79	1	1	0	NA
23789	1	53	4	2	0.7	24885.2	29080.3	2	35	26.01	1	2	NA	NA	122	66	126	66	2	NA	NA	5.7	2	2	NA	NA	172	2	NA	2	2	NA	NA	0.8	0.31	27049.8	NA	1.97	214	0.8	256	18.52	83.5	124	66	NA	0	0	NA
23793	1	75	3	5	3.71	42473.4	47038	2	32	33.61	1	NA	112	58	104	56	104	56	1	1	92.6	5.2	2	2	NA	NA	168	1	NA	1	2	NA	NA	0.8	0.3	44693.5	30706.7	3.47	338	108.5	3552.5	8.575	106.7	106.667	56.6667	NA	1	0	0
23795	1	69	3	4	4	45122.9	47887.3	2	35	36.11	2	NA	122	58	NA	NA	NA	NA	1	1	114	5.9	1	2	1	NA	134	1	1	2	2	NA	NA	2.8	0.54	98770.5	80629.7	13.17	461	24.55	5107	15.945	204.1	122	58	1	0	0	0
23802	1	50	4	4	5	28002.1	28932.2	1	32	37.11	1	2	144	70	138	82	140	72	1	1	NA	5.4	2	2	NA	NA	226	1	2	2	1	NA	NA	0.8	0.36	26912	21932.8	4.6	226.5	303.95	6502.5	13.535	107.65	140.667	74.6667	NA	0	1	NA
23814	1	43	3	3	4.91	95538.2	100220	2	39	36.84	2	1	124	76	126	80	126	78	1	1	NA	4.9	2	2	NA	NA	232	2	NA	2	2	NA	NA	0.6	0.25	79725.1	56268.1	11.015	1365	108.7	19963	16.76	165.35	125.333	78	NA	0	0	NA
23815	1	65	1	1	0.95	3831.9	4288.63	1	34	38.51	1	10	148	82	142	74	144	80	2	NA	107.8	6.4	2	2	NA	NA	152	1	1	1	2	NA	NA	1.4	0.26	8644.62	8544.32	2.565	218.5	81.45	5002	4.965	63.35	144.667	78.6667	NA	1	0	0
23839	1	85	3	5	5	18611.9	21467.9	1	29	23.02	1	NA	134	78	134	72	132	74	2	NA	NA	5.2	2	2	NA	NA	181	2	NA	3	1	NA	NA	1.5	0.55	17779	13769.8	4.175	700	159.15	5172.5	7.52	54.95	133.333	74.6667	NA	0	1	NA
23849	1	41	3	4	2.12	121692	125594	2	32	36.36	2	NA	108	72	110	74	114	72	2	NA	NA	5.6	2	2	NA	NA	162	2	NA	2	2	NA	NA	0.5	0.14	73248.6	51697.1	2.41	94	2.7	1085	5.54	44.15	110.667	72.6667	NA	0	0	NA
23859	1	47	4	3	1.64	23269.9	24350.6	1	30	24.41	1	3	130	66	NA	NA	NA	NA	2	NA	94.4	5.2	2	2	NA	NA	192	2	NA	1	1	NA	NA	0.6	0.2	41320.5	64683.1	9.1	795.5	355.25	4039	20.72	147.3	130	66	NA	1	1	0
23869	1	44	3	5	3.45	133948	140512	2	38	30.83	1	1	120	72	NA	NA	116	74	2	NA	NA	5.1	2	2	NA	NA	230	1	NA	2	1	NA	NA	1.6	0.51	275284	374736	8.72	913.5	53.95	29216	15.055	135.4	118	73	NA	0	1	NA
23878	1	60	4	5	3.53	11345	13773	1	41	34.25	1	5	168	76	170	70	170	76	2	NA	NA	6.1	2	2	NA	NA	232	2	NA	1	1	NA	NA	5.2	0.47	12811.3	10441	14.225	449.5	213.85	15616	17.11	190.2	169.333	74	NA	1	1	NA
23886	1	51	3	4	5	86577.4	92889.6	2	35	28.63	1	NA	NA	NA	NA	NA	NA	NA	2	NA	NA	5	2	2	NA	NA	241	1	NA	1	1	NA	NA	1	0.3	73893.6	52152.3	7.355	892	63.2	9846.5	9.49	146.7	NA	NA	NA	1	1	NA
23900	1	52	3	3	3.3	114744	114907	1	31	29.35	1	4	102	70	NA	NA	98	70	2	NA	NA	5.1	2	2	NA	NA	236	1	NA	2	1	NA	NA	1	0.23	67015.2	47297.7	13.9435	747.5	134.3	4317	8.975	36	100	70	NA	0	1	NA
23913	1	40	3	3	1.25	47874.9	49410.3	1	31	20.52	1	1	124	76	124	78	132	76	2	NA	96.5	5.1	2	2	NA	NA	198	NA	NA	1	2	NA	NA	1.5	0.41	28816.8	20338.2	8.375	1564.5	45.1	13857.5	27.985	168.6	126.667	76.6667	NA	1	0	0
23915	1	51	3	3	5	80928.9	84772.1	1	33	30.31	2	2	114	74	114	72	102	66	2	NA	99.8	5.3	2	2	NA	NA	239	1	NA	1	1	NA	NA	0.3	0.17	49440.4	34893.8	16.225	587.5	93.05	50228	16.06	108.05	110	70.6667	NA	1	1	0
23917	1	70	2	5	2.78	27959.9	30452.4	1	35	27.12	1	1	122	56	NA	NA	NA	NA	1	1	NA	5.5	2	2	NA	NA	142	1	1	2	2	NA	NA	0.5	0.29	22102.1	33834.5	5.865	724.5	207.1	6268	10.875	104.2	122	56	NA	0	0	NA
23924	1	71	1	1	1.98	2170.3	2285.52	1	42	32.62	1	4	NA	NA	126	60	NA	NA	2	NA	NA	5.6	2	2	NA	NA	206	2	NA	2	2	NA	NA	3.3	0.99	2057.42	2186.7	7.58	833.5	189.05	12052.5	8.06	89.25	126	60	NA	0	0	NA
23929	1	58	3	4	5	82128.6	88116.4	1	35	25.16	1	2	128	52	124	58	120	56	1	1	124.5	6	2	2	NA	NA	193	1	1	2	1	NA	NA	0.4	0.2	51390.8	36270.4	8.625	498.5	219	22182.5	7.425	170.3	124	55.3333	NA	0	1	0
23932	1	69	2	1	3.4	53459.8	53331.4	2	36	30.45	2	NA	128	78	130	76	NA	NA	1	1	NA	6.8	1	2	1	NA	192	1	1	2	1	NA	NA	0.8	0.25	68148.6	92768.8	3.565	229	42.7	4516	5.585	78.65	129	77	1	0	1	NA
23936	1	44	4	5	3.26	23261.7	24341.9	1	33	22.9	1	NA	128	78	130	84	120	82	2	NA	NA	5.3	2	2	NA	NA	153	9	NA	1	1	NA	NA	0.5	0.28	53016.3	82991.7	8.035	525.5	78.6	24558	19.605	137.55	126	81.3333	NA	1	1	NA
23951	1	53	1	1	2.89	18049.4	17840.7	1	40	32.4	1	1	128	88	132	78	130	88	NA	NA	NA	6.1	2	2	NA	NA	219	NA	NA	2	2	NA	NA	1.6	0.27	10725.6	7877.01	4.09	390	42.05	2177	11.095	118.65	130	84.6667	NA	0	0	NA
23969	1	75	3	5	3.71	42473.4	47038	2	32	20.88	2	NA	124	74	118	72	116	70	2	NA	102.8	5.7	2	2	NA	NA	158	1	NA	3	1	NA	NA	0.1	0.04	44153.1	30335.5	3.335	294	68.45	4880	8.235	111.9	119.333	72	NA	0	1	0
23973	1	72	3	1	3.28	42473.4	44304	1	31	24.33	1	2	NA	NA	152	66	144	70	1	2	106	5.3	2	2	NA	NA	222	1	2	1	2	NA	NA	1.2	0.2	42095.8	28922	7.43	713	165.85	6242	15.555	81.65	148	68	NA	1	0	0
23977	1	43	3	3	3.26	98374.1	101529	1	29	31.29	1	1	116	86	124	82	126	84	2	NA	85.8	5.1	2	2	NA	NA	186	1	2	2	2	NA	NA	0.8	0.27	77594.6	54764.4	4.1	325.5	19.5	1526	12.965	128.4	122	84	NA	0	0	0
24002	1	70	3	3	2.49	33939.6	37587.1	1	29	35.1	1	6	168	52	154	52	152	38	1	1	NA	5.6	2	2	NA	NA	185	2	NA	2	2	NA	NA	2.8	0.9	58542.1	89617.9	3.875	170	37.75	14975	7.5	71.45	158	47.3333	NA	0	0	NA
24005	1	59	3	4	1	42343.4	42403.3	1	31	20.17	1	4	120	66	116	64	120	62	1	1	NA	4.8	2	2	NA	NA	138	2	NA	2	2	NA	NA	1.7	0.36	67479.4	55085.8	4.11	286	17.5	2257	7.315	107.45	118.667	64	NA	0	0	NA
24010	1	44	3	3	0.75	40719.1	42025	2	31	33.23	1	5	126	88	126	84	132	86	2	NA	NA	5.4	2	2	NA	NA	265	NA	NA	2	1	NA	NA	0.8	0.36	86679.2	70759.1	11.515	648.5	110.95	54060	21.52	211.45	128	86	NA	0	1	NA
24020	1	42	3	4	2.12	104708	108066	2	31	33.45	2	NA	126	78	114	86	126	84	1	1	NA	5.6	2	2	NA	NA	141	2	NA	2	1	NA	NA	0.4	0.18	85966.7	60673.2	9.53	736	106.65	9664.5	9.85	94.4	122	82.6667	NA	0	1	NA
24035	1	46	3	4	4.35	111416	114989	1	34	32.21	1	3	128	98	128	92	130	90	2	NA	NA	4.9	2	2	NA	NA	192	NA	NA	2	2	NA	NA	0.3	0.14	237172	322855	7.445	563	165.15	2100	16.325	211.05	128.667	93.3333	NA	0	0	NA
24042	1	51	5	5	5	85080.1	91283.1	1	39	26.74	2	2	NA	NA	130	84	144	86	2	NA	103	5.1	2	2	NA	NA	209	1	NA	1	1	NA	NA	0.5	0.23	53237.7	37573.9	7.15	536	71.55	7300	11.35	210.45	137	85	NA	1	1	0
24043	1	79	3	2	5	13783.3	14549.1	2	37	28.4	2	NA	122	72	134	68	124	66	2	NA	104.4	5.5	2	2	NA	NA	196	1	1	2	1	NA	NA	0.2	0.1	12049	9331.99	4.585	541.5	93.8	5361.5	9.295	47.25	126.667	68.6667	NA	0	1	0
24044	1	48	3	3	NA	37158.8	39860.7	1	38	25.66	1	6	114	74	118	78	118	76	2	NA	99.5	5.2	2	2	NA	NA	245	NA	NA	2	2	NA	NA	0.9	0.35	30463.9	90999.7	2.08	96	17	355.5	3.23	38.5	116.667	76	NA	0	0	0
24045	1	72	3	4	2.29	29956.4	29844.7	1	33	30.13	2	NA	118	66	120	66	112	62	2	NA	89.4	5.3	2	2	NA	NA	192	2	NA	2	2	NA	NA	0.4	0.12	46483.2	71157.8	12.93	909.5	159.45	20395	33.765	161.15	116.667	64.6667	NA	0	0	0
24046	1	68	3	4	2.72	45255.8	49355.9	2	33	36.53	1	1	126	58	120	56	114	58	1	1	NA	9.8	2	2	NA	NA	256	1	1	2	1	NA	NA	1.2	0.27	63068.5	85853.5	7.5	644	95.2	9044.5	7.47	128.1	120	57.3333	NA	0	1	NA
24047	1	54	3	5	5	111527	119658	2	36	30.54	1	6	130	64	122	64	114	68	2	NA	95.5	5.5	2	2	NA	NA	201	2	NA	1	1	NA	NA	1.4	0.38	152903	124820	7.815	949.5	127.55	4808	20.56	126.1	122	65.3333	NA	1	1	0
24053	1	48	1	2	1.65	23320.5	24010.7	2	32	28.53	1	NA	144	84	150	82	148	92	2	NA	NA	5.7	2	2	NA	NA	143	NA	NA	2	2	NA	NA	1.3	0.2	48398.6	47837	6.265	316	28.1	11661.5	14.69	114.25	147.333	86	NA	0	0	NA
24059	1	78	4	3	2.31	11352.6	13948	2	33	27.1	2	NA	124	78	134	76	128	68	1	1	NA	4.7	2	2	NA	NA	228	2	NA	2	1	NA	NA	0.5	0.15	11037.6	18436.9	2.02	155.5	55.85	2387	2.09	12.7	128.667	74	NA	0	1	NA
24062	1	80	3	1	2.58	21151.6	23779.6	2	34	27.47	2	NA	136	62	120	62	NA	NA	1	1	124.8	5.4	2	2	NA	NA	172	1	1	2	1	NA	NA	2.4	0.73	22321.2	15335.8	45.105	788	216.6	4452	31.745	112.65	128	62	NA	0	1	0
24067	1	54	3	2	0.51	28375.9	29243.6	2	30	36.43	1	NA	138	88	142	86	136	82	1	1	252.4	9.5	1	2	1	NA	291	1	2	2	2	NA	NA	0.7	0.27	37368.4	50868.6	8.52	559	206.05	13711.5	11.445	113.45	138.667	85.3333	1	0	0	1
24075	1	70	4	1	0.67	10584.6	11711.5	1	30	23.42	1	2	140	86	136	70	NA	NA	1	1	NA	10.9	1	2	1	NA	184	1	1	2	2	NA	NA	5.5	0.63	16601.2	14203.9	1.615	449.5	1.55	278.5	4.94	78.2	138	78	1	0	0	NA
24085	1	82	3	5	4	14890.8	16437.2	2	40	29.55	2	1	132	72	130	58	116	66	1	1	NA	5.8	1	2	1	NA	137	2	NA	2	1	NA	NA	6.2	3.57	25601.1	39190.8	10.165	452.5	69.05	11855.5	12.985	213.5	126	65.3333	1	0	1	NA
24090	1	57	3	4	0	41855.8	41915	2	32	17.54	1	4	132	70	NA	NA	134	62	1	2	117.3	5.3	2	2	NA	NA	182	2	NA	2	2	NA	NA	0.4	0.09	32033.9	22608.8	18.345	843	86.05	5555.5	18.63	190.2	133	66	NA	0	0	0
24107	1	50	3	4	1.89	42343.4	43638.1	1	37	24.09	1	NA	118	64	NA	NA	NA	NA	1	2	83	5.4	2	2	NA	NA	230	1	2	2	1	NA	NA	0.7	0.2	33350.8	23538.2	5.735	523.5	21.2	7510.5	19.135	119	118	64	NA	0	1	0
24117	1	49	3	4	2.61	123109	127057	1	31	29.26	2	1	138	96	142	84	140	96	1	2	NA	5.4	2	2	NA	NA	236	1	NA	1	1	NA	NA	0.5	0.18	97104.8	68534.2	15.29	1862.5	100.75	39337	16.44	323.95	140	92	NA	1	1	NA
24119	1	70	3	5	4.8	24974.1	27649.2	2	40	26.28	2	1	132	68	128	70	122	62	2	NA	NA	5.5	2	2	NA	NA	187	NA	NA	2	1	NA	NA	1	0.22	26271.1	18049.6	5.02	947.5	100.2	9911	15.335	106.5	127.333	66.6667	NA	0	1	NA
24126	1	77	1	1	1.02	2209.22	2144.77	2	40	25.99	1	NA	148	66	138	70	134	62	1	1	NA	6.1	1	2	1	NA	136	2	NA	3	3	NA	NA	5.1	1.7	1930.72	NA	2.05	51	45.9	2344	4.73	19.8	140	66	1	0	0	NA
24137	1	70	4	2	5	11615.8	14271.4	1	36	27.08	1	1	144	78	136	74	138	68	1	1	NA	5.3	2	2	NA	NA	164	1	1	1	1	NA	NA	0.6	0.23	11293.6	8477.75	3.155	251.5	60.3	2351.5	7.49	85.15	139.333	73.3333	NA	1	1	NA
24162	1	40	3	3	3.32	104708	108066	2	31	29.94	1	1	108	84	114	84	116	82	1	1	99.3	5.5	2	2	NA	NA	179	2	NA	3	3	NA	NA	0.3	0.08	138091	112728	6.37	1151	295.7	22786.5	16.44	156.1	112.667	83.3333	NA	0	0	0
24175	1	55	1	5	5	19441.7	19729.3	2	37	23.41	2	2	118	72	120	74	122	80	2	NA	NA	5.4	2	2	NA	NA	296	1	NA	1	1	NA	NA	0.3	0.15	56267.9	55615	6.285	614	120.6	3129	12.43	116.65	120	75.3333	NA	1	1	NA
24176	1	42	4	5	5	25598.9	26787.7	1	38	27.36	2	1	122	72	118	78	114	80	2	NA	NA	5.2	2	2	NA	NA	115	2	NA	1	1	NA	NA	0.6	0.11	13585.2	NA	4.93	839	24.7	949	14.25	103.6	118	76.6667	NA	1	1	NA
24181	1	85	4	4	4.04	10198	11420.6	1	41	21.87	2	NA	126	72	118	74	118	66	1	2	92.2	5.6	2	2	NA	NA	232	2	NA	2	2	NA	NA	37.5	5.27	6116.93	5233.63	4.11	520	61.35	6073	8.91	75.2	120.667	70.6667	NA	0	0	0
24183	1	49	3	4	4.24	119657	125521	2	36	22.22	1	2	122	78	134	78	138	76	2	NA	95.5	5.4	2	2	NA	NA	223	1	2	2	1	NA	NA	0.3	0.18	199751	271916	16.085	355	44.85	51709.5	19.24	181.85	131.333	77.3333	NA	0	1	0
24184	1	63	4	5	5	20963.4	21491.1	1	42	27.89	1	2	NA	NA	116	54	116	48	2	NA	NA	5.5	2	2	NA	NA	176	2	NA	2	1	NA	NA	0.6	0.24	31482.6	23477.7	22.125	517.5	72.3	15677.5	23.605	218.15	116	51	NA	0	1	NA
24191	1	66	1	1	2.75	2251.57	2390.99	2	40	24.74	1	NA	130	66	130	68	130	58	2	NA	NA	5.5	2	2	NA	NA	184	NA	NA	2	1	NA	NA	12.3	4.42	5180.23	5120.12	4.255	254.5	18.1	9991.5	7.77	54.4	130	64	NA	0	1	NA
24192	1	71	4	5	2.15	11477.3	11907.7	1	40	26.51	1	2	152	68	154	68	146	72	1	1	105.9	5.6	2	2	NA	NA	218	1	1	2	1	NA	NA	1.6	0.67	14367.6	10785.3	7.47	591.5	192.05	6002	18	127.55	150.667	69.3333	NA	0	1	0
24207	1	60	3	4	1.34	30449.6	30830.8	1	31	23.02	1	6	NA	NA	156	86	NA	NA	1	2	157.6	5.7	2	2	NA	NA	225	NA	NA	2	2	NA	NA	1.4	0.37	63590.5	51911.1	5.1	579	19.4	21158.5	8.46	100.7	156	86	NA	0	0	1
24219	1	58	1	1	0.16	25669.2	26054.9	2	38	30.37	1	NA	128	76	132	80	132	80	2	NA	NA	5.7	2	2	NA	NA	209	NA	NA	2	2	NA	NA	2.9	0.66	52519.1	51909.7	12.005	528.5	234.8	12530	21.645	187.35	130.667	78.6667	NA	0	0	NA
24243	1	52	5	4	1.56	38870.8	38925.7	2	34	22.61	1	2	122	70	124	68	126	78	2	NA	77.1	5.3	2	2	NA	NA	146	NA	NA	2	2	NA	NA	0.5	0.1	22702.1	16022.6	5.39	382	24.95	7347.5	20.05	143.2	124	72	NA	0	0	0
24261	1	60	3	4	1.34	27557.4	27902.3	1	39	37.04	1	1	150	88	160	84	148	76	1	1	NA	5.1	2	2	NA	NA	206	2	NA	2	1	NA	NA	0.6	0.11	16273.1	11485.1	2.13	414.5	6.4	3273	14.895	87.3	152.667	82.6667	NA	0	1	NA
24264	1	54	4	3	2.56	22420.2	23164.9	1	41	34.41	1	NA	118	82	118	72	126	78	1	1	113.3	6.2	1	2	2	NA	253	2	NA	2	1	NA	NA	2.2	0.18	18630.3	43392.2	6.355	162.5	134.65	1731.5	9.9	67.15	120.667	77.3333	0	0	1	0
24277	1	62	3	2	4	27651.9	30664.5	2	34	28	1	2	138	68	142	68	NA	NA	1	1	101.8	6	2	2	NA	NA	121	1	1	1	1	NA	NA	2.3	0.68	23435.6	16540.3	8.73	807	155.9	12784.5	13.21	61.25	140	68	NA	1	1	0
24284	1	74	3	5	0.83	11971.5	13038.7	1	35	32.13	1	NA	NA	NA	NA	NA	NA	NA	1	1	120.1	6.4	1	2	1	NA	160	2	NA	2	2	NA	NA	1.2	0.45	9463.42	14486.9	3.24	253.5	301.55	2424	6.395	91.7	NA	NA	1	0	0	0
24295	1	60	1	3	1.34	3300.11	3576.9	1	34	33.57	1	6	96	58	100	54	102	52	1	1	205.6	10.3	1	2	1	NA	427	1	1	2	2	NA	NA	0.1	0.05	1853.01	1360.87	4.515	255	63.95	17110	6.655	78	99.3333	54.6667	1	0	0	1
24299	1	47	4	4	0.64	25595	26445.1	2	39	35.49	1	3	134	76	130	66	124	66	1	1	NA	5.7	2	2	NA	NA	178	2	NA	2	1	NA	NA	0.4	0.11	38739.8	60643.4	7	431	162	3434.5	16.485	131.85	129.333	69.3333	NA	0	1	NA
24300	1	49	3	5	4.59	40719.1	42025	1	33	42.2	1	NA	112	62	114	64	112	68	1	1	NA	6.5	2	2	NA	NA	181	2	NA	2	1	NA	NA	0.5	0.19	86679.2	70759.1	7.57	1237.5	228.55	16357	23.755	151.2	112.667	64.6667	NA	0	1	NA
24301	1	40	3	5	5	86828.7	91083.9	2	32	26.57	2	2	116	68	122	64	112	70	2	NA	NA	5.3	2	2	NA	NA	241	1	NA	1	1	NA	NA	0.7	0.28	69611.7	207940	7.435	818	18.85	7293.5	14.38	132.8	116.667	67.3333	NA	1	1	NA
24313	1	66	3	3	4.56	45122.9	50023	2	35	26.72	2	NA	122	68	118	64	116	60	2	NA	NA	5.6	2	2	NA	NA	167	1	NA	2	1	NA	NA	0.7	0.2	63921	52180.9	10.533	388	35.8	20840.5	5.19	78.8	118.667	64	NA	0	1	NA
24326	1	43	3	3	0.64	43476.1	44870.4	2	34	23.15	1	NA	128	68	130	72	122	74	1	2	NA	5.5	2	2	NA	NA	251	NA	NA	2	2	NA	NA	0.7	0.22	87907.6	119666	5.655	551.5	5.2	12178.5	10.42	124	126.667	71.3333	NA	0	0	NA
24329	1	43	3	5	5	95322.7	102421	1	36	26.45	2	1	116	88	112	86	110	92	2	NA	NA	5.4	2	2	NA	NA	220	2	NA	1	1	NA	NA	0.3	0.08	81475.6	57503.5	4.19	310.5	34.05	8311	12.485	109.9	112.667	88.6667	NA	1	1	NA
24330	1	72	1	1	1.82	3238.03	3409.93	1	34	26.35	1	NA	152	50	150	52	144	46	1	1	92.5	5.7	2	2	NA	NA	164	1	1	2	2	NA	NA	2.5	0.77	4580.21	4823.08	5.68	588.5	51.6	9789.5	9.455	75.65	148.667	49.3333	NA	0	0	0
24340	1	54	3	4	4.59	80928.9	84772.1	1	33	29.3	1	2	160	90	154	80	162	86	1	1	NA	5.5	2	2	NA	NA	205	2	NA	2	2	NA	NA	0.6	0.16	174848	142734	5.72	663	40.15	14836	17.165	88.9	158.667	85.3333	NA	0	0	NA
24348	1	65	4	5	1.06	11962.4	14522.5	2	42	30.69	1	NA	NA	NA	NA	NA	NA	NA	1	1	109.4	5	2	2	NA	NA	208	NA	NA	1	1	NA	NA	10.2	2.69	11679.7	9518.75	3.195	464.5	94.25	7828	5.98	70.4	NA	NA	NA	1	1	0
24352	1	61	4	4	5	13357.5	13693.7	1	37	30.76	1	NA	NA	NA	NA	NA	NA	NA	1	1	NA	5.9	2	2	NA	NA	278	1	1	1	1	NA	NA	1.4	0.3	6944.67	NA	3.83	278	35	3516	8.38	171.3	NA	NA	NA	1	1	NA
24353	1	64	1	4	5	7749.83	8399.84	1	39	34.64	1	1	142	0	NA	NA	NA	NA	1	1	NA	6.5	2	2	NA	NA	218	1	NA	2	1	NA	NA	1.4	0.5	18198.8	17987.6	8.47	280	121.1	6838.5	6.935	77.75	142	0	NA	0	1	NA
24365	1	77	3	1	NA	38570.9	41991.7	2	34	27.09	1	NA	188	0	168	62	NA	NA	1	1	NA	5.6	2	2	NA	NA	282	1	NA	2	2	NA	NA	3.1	0.66	72438.8	49769.2	44.424	881.5	163.05	2847.5	34.335	120	178	31	NA	0	0	NA
24398	1	84	3	3	1.12	8285.99	9146.5	2	35	28.81	1	NA	124	46	128	46	NA	NA	1	1	95.7	5.6	2	2	NA	NA	133	1	1	2	1	NA	NA	2.1	0.38	8585.54	30231.6	11.15	973.5	91.9	22842.5	9.495	109.35	126	46	NA	0	1	0
24412	1	66	3	4	2.8	38233.3	42385.1	2	40	25.89	2	2	138	80	132	72	130	68	1	1	139.3	5.8	2	2	NA	NA	287	1	1	2	1	NA	NA	1.3	0.37	33717.3	100718	9.58	867.5	194.2	7113	21.72	108.3	133.333	73.3333	NA	0	1	1
24416	1	41	3	3	4.47	82500.2	85146.1	2	30	32.85	1	2	128	74	116	72	114	70	2	NA	105	6	2	2	NA	NA	220	2	NA	2	2	NA	NA	0.7	0.18	65073.7	194384	9.47	514	49.5	14725	16.085	199.35	119.333	72	NA	0	0	0
24427	1	56	1	1	1.85	18819	20303.3	2	43	21.78	2	2	126	74	116	68	NA	NA	2	NA	102.6	5.7	2	2	NA	NA	237	1	2	2	2	NA	NA	1	0.23	17786.3	13062.5	4.68	385.5	112.5	5629	12.79	97.15	121	71	NA	0	0	0
24438	1	54	3	3	5	84165.4	88162.3	1	39	29.73	1	3	108	56	118	66	114	54	1	1	100.8	5.3	2	2	NA	NA	242	1	1	1	1	NA	NA	0.5	0.17	51417.5	36289.3	9.631	638	382.15	9919.5	17.59	146.5	113.333	58.6667	NA	1	1	0
24447	1	41	3	5	5	119657	125521	2	36	23.51	2	2	130	68	NA	NA	NA	NA	2	NA	NA	5.5	2	2	NA	NA	245	1	1	1	2	NA	NA	0.8	0.27	95930.8	67705.6	6.3	409	38.1	3391.5	8.265	109	130	68	NA	1	0	NA
24455	1	69	1	1	1.34	4346.33	4864.38	1	34	25.41	1	5	152	92	150	92	138	90	1	1	96.7	5.2	2	2	NA	NA	241	2	NA	2	2	NA	NA	0.7	0.23	4261.35	NA	4.85	122	24.4	9571	3.58	40.2	146.667	91.3333	NA	0	0	0
24458	1	51	3	3	4.12	80928.9	86829.3	1	33	24.51	1	NA	114	70	116	76	116	76	2	NA	NA	5.1	2	2	NA	NA	152	NA	NA	2	2	NA	NA	0.7	0.16	50640.1	35740.6	14.141	866	108.55	11176	14.225	103.1	115.333	74	NA	0	0	NA
24474	1	44	1	5	1.12	18819	19101.8	1	43	30.03	1	6	NA	NA	NA	NA	134	86	2	NA	101.8	4.8	2	2	NA	NA	179	NA	NA	1	2	NA	NA	0.5	0.12	11483.8	29896.9	5.39	532	66.75	12699	11.745	115.65	134	86	NA	1	0	0
24475	1	80	3	3	2.4	16695	19639.7	2	42	22.68	1	2	124	54	108	60	108	58	2	NA	NA	5.4	2	2	NA	NA	203	NA	NA	3	3	NA	NA	4.9	2.03	33879.9	23277.2	2.34	79.5	30.1	3680.5	5.16	39.1	113.333	57.3333	NA	0	0	NA
24486	1	52	3	5	5	76894.6	77003.3	2	30	46.51	2	2	122	74	124	70	116	72	1	1	NA	6.3	1	2	1	NA	216	2	NA	2	2	NA	NA	0.6	0.24	61256.1	43233	9.575	1184.5	144.15	4448	10.15	181.9	120.667	72	1	0	0	NA
24492	1	44	3	5	5	78590.4	84442.5	2	29	31.58	2	2	112	74	120	68	108	68	2	NA	NA	5.3	2	2	NA	NA	201	2	NA	1	1	NA	NA	0.5	0.24	49248.1	34758.1	15.085	348.5	58.5	53285	13.66	186	113.333	70	NA	1	1	NA
24494	1	46	4	3	0.28	23269.9	24350.6	1	30	23.62	1	2	150	104	150	104	142	104	2	NA	NA	5.3	2	2	NA	NA	195	NA	NA	1	2	NA	NA	0.4	0.05	19583.9	15960.6	8.55	323	150.5	14829	14.515	97.25	147.333	104	NA	1	0	NA
24498	1	61	1	1	1.61	3300.11	3693.46	2	38	26.41	1	2	124	66	120	64	124	70	2	NA	105.4	5.2	2	2	NA	NA	231	NA	NA	2	2	NA	NA	0.8	0.26	1913.39	4981.33	7.16	494	19.25	1150	11.95	200.05	122.667	66.6667	NA	0	0	0
24500	1	66	4	3	2.16	11184	12375.9	2	30	37.23	2	2	160	80	160	74	164	82	1	1	NA	7.4	1	1	1	NA	345	1	1	2	2	NA	NA	11.2	1.16	21000.7	15661	5.95	369.5	37.05	9069.5	33.63	233.15	161.333	78.6667	1	0	0	NA
24502	1	40	3	3	2.17	104523	109646	1	32	25.68	1	3	118	66	NA	NA	114	70	2	NA	NA	5.2	2	2	NA	NA	153	2	NA	1	1	NA	NA	2.2	0.45	83797.7	59142.4	8.715	727.5	96.1	27847	13.405	149.05	116	68	NA	1	1	NA
24504	1	72	1	1	1.39	7311.64	7481.18	1	33	26.79	1	1	124	64	112	60	114	68	2	NA	89.4	5.6	2	2	NA	NA	206	1	2	2	1	NA	NA	2.7	0.56	7987.87	5863.01	7.515	177	124.85	2023.5	9.12	75.35	116.667	64	NA	0	1	0
24509	1	56	3	3	4	113423	113584	2	32	24.05	1	2	126	70	120	70	122	82	2	NA	NA	5.5	2	2	NA	NA	224	2	NA	2	2	NA	NA	2.1	0.35	86807.3	61266.5	7.63	519.5	39.45	2397.5	12.02	115.45	122.667	74	NA	0	0	NA
24517	1	45	3	3	0.86	43476.1	44870.4	2	34	36.31	1	1	120	72	114	76	112	76	2	NA	NA	5.4	2	2	NA	NA	319	1	2	2	1	NA	NA	0.5	0.13	34292.6	24202.9	7.605	491.5	56.3	27325.5	10.415	101.55	115.333	74.6667	NA	0	1	NA
24539	1	51	1	1	0.78	17305	17497	1	39	22.89	1	6	NA	NA	124	72	112	80	2	NA	94	5.5	2	2	NA	NA	245	1	2	2	2	NA	NA	1	0.32	9064.27	6656.9	3.15	200.5	133.5	6544	14.465	102.15	118	76	NA	0	0	0
24542	1	43	4	5	3.63	23201.5	24279	2	41	25.8	2	NA	112	66	NA	NA	112	68	2	NA	87.1	4.9	2	2	NA	NA	209	2	NA	2	2	NA	NA	0.8	0.31	12312.9	28678.2	3.13	157.5	20.55	156.5	5.355	87.1	112	67	NA	0	0	0
24551	1	41	1	1	2.05	18049.4	19473	1	40	27.84	1	12	126	78	122	82	126	82	2	NA	NA	5.5	2	2	NA	NA	187	1	NA	2	2	NA	NA	0.6	0.18	55537	54892.6	6.595	158	151.85	8264.5	13.9	132.3	124.667	80.6667	NA	0	0	NA
24560	1	58	3	3	0.91	36014.4	37115.6	2	31	25.03	1	NA	104	80	114	74	108	66	2	NA	NA	5.2	2	2	NA	NA	166	1	1	2	2	NA	NA	0.3	0.11	28365.9	20020	5.5	404.5	29.9	3676.5	6.905	90.65	108.667	73.3333	NA	0	0	NA
24586	1	54	3	4	2.08	29787.5	31959.2	2	41	45.98	1	6	144	90	NA	NA	NA	NA	1	1	NA	5.2	2	2	NA	NA	216	2	NA	3	3	NA	NA	2.8	0.53	62612.7	51112.9	8.51	407.5	34.3	4172	5.845	115.5	144	90	NA	0	0	NA
24589	1	60	1	1	0.7	2524.38	2825.26	2	42	30.89	1	NA	NA	NA	NA	NA	168	112	1	1	193.3	7.3	1	2	1	NA	143	2	NA	2	1	NA	NA	0.2	0.2	2475.02	1817.68	3.93	521	60.5	7885.5	8.85	85.5	168	112	1	0	1	1
24599	1	84	3	5	2.97	18611.9	21467.9	1	29	25.35	1	NA	132	52	132	48	128	50	2	NA	115.1	6.1	2	2	NA	NA	202	2	NA	2	2	NA	NA	1.7	0.77	20151.2	13845	5.34	1923.5	91.05	13561	16.585	122.4	130.667	50	NA	0	0	0
24603	1	48	3	3	1.11	123109	123462	1	31	25.95	1	4	NA	NA	122	66	126	74	2	NA	NA	5.1	2	2	NA	NA	227	2	NA	3	3	NA	NA	2.7	0.1	254648	NA	8.63	351	38.7	34043	19.26	174.9	124	70	NA	0	0	NA
24608	1	80	1	1	1.07	2209.22	2144.77	2	40	27.99	2	NA	118	62	112	58	112	60	1	1	NA	4.9	2	2	NA	NA	145	1	NA	3	2	NA	NA	0.5	0.13	2561.9	2697.75	4.985	245	161.85	32302	6.445	72.05	114	60	NA	0	0	NA
24609	1	46	3	3	3.45	82500.2	85146.1	2	30	26.13	1	1	118	82	112	80	112	76	2	NA	86.3	5.5	2	2	NA	NA	197	NA	NA	1	1	NA	NA	1.1	0.53	49658.5	35047.7	21.295	467	85	4733.5	11.325	173.15	114	79.3333	NA	1	1	0
24616	1	49	1	4	4.99	16910.4	17164.5	2	42	28.86	1	1	98	72	100	70	122	68	2	NA	NA	5.3	2	2	NA	NA	278	1	2	2	2	NA	NA	0.9	0.16	37187.8	39599.2	7.14	167	68.7	15471	11.485	124.05	106.667	70	NA	0	0	NA
24620	1	54	3	5	4.79	76894.6	79245.7	2	30	25.62	2	NA	126	70	122	82	124	78	2	NA	96.1	5.5	2	2	NA	NA	222	1	NA	1	1	NA	NA	1.2	0.77	163449	133429	8.165	801.5	18.85	20156.5	16.675	183.05	124	76.6667	NA	1	1	0
24622	1	66	1	2	4.54	4346.33	4615.46	1	34	27	2	NA	118	60	118	54	114	58	1	1	NA	7.6	1	2	1	NA	168	9	NA	3	3	NA	NA	0.5	0.23	9303.41	9195.46	1.81	68	106.65	996.5	3.145	39.8	116.667	57.3333	1	0	0	NA
24632	1	40	3	5	5	94185.7	101199	1	40	32.07	2	1	116	82	120	86	120	84	1	1	NA	5	2	2	NA	NA	190	2	NA	2	1	NA	NA	1.8	0.3	59020.8	41655.5	8.245	1894	335.6	17313.5	15.185	142.8	118.667	84	NA	0	1	NA
24644	1	78	3	1	1.2	11208.6	11333.8	2	30	26.03	1	2	112	68	114	70	110	66	2	NA	105.3	5.7	2	2	NA	NA	239	2	NA	1	1	NA	NA	0.4	0.2	10638.7	7309.32	4.68	409.5	151.35	8252.5	12.705	127.45	112	68	NA	1	1	0
24648	1	53	4	3	0.67	22420.2	23164.9	1	41	26.87	1	1	132	82	126	78	132	82	1	1	NA	6.3	2	2	NA	NA	227	2	NA	2	2	NA	NA	0.4	0.16	52470.7	39129.3	3.47	277	12.55	6495.5	11.11	68.55	130	80.6667	NA	0	0	NA
24653	1	54	2	3	1.36	28684.3	28724.9	2	30	27.44	2	NA	126	80	116	80	114	74	2	NA	NA	5.4	2	2	NA	NA	142	2	NA	2	1	NA	NA	0.3	0.14	16752.8	11823.7	5.88	583	116.35	10719	14.89	103.5	118.667	78	NA	0	1	NA
24656	1	57	4	4	1.61	23606.5	24702.7	1	35	23.21	2	NA	132	76	120	74	124	76	2	NA	161.9	9.8	1	2	1	NA	193	1	1	2	1	NA	NA	1.5	0.73	12527.8	10210	5.435	164.5	14.65	374.5	8.085	107.1	125.333	75.3333	1	0	1	1
24669	1	42	3	5	5	82500.2	85146.1	2	30	42.38	2	1	114	66	116	72	112	72	2	NA	101.1	5.5	2	2	NA	NA	179	1	NA	2	2	NA	NA	0.9	0.25	49658.5	35047.7	7.03	735	123.8	12606.5	13.47	184.75	114	70	NA	0	0	0
24673	1	63	1	3	3.05	3300.11	3801.4	1	34	32.21	2	NA	130	74	128	76	124	66	2	NA	244.8	11.7	1	2	1	NA	266	NA	NA	2	2	NA	NA	2	0.52	3330.14	NA	7.39	473	11.2	6616	18.99	168.5	127.333	72	1	0	0	1
24687	1	61	3	4	5	59114.5	59854.5	2	32	29.54	1	3	126	74	134	72	128	82	1	2	96.6	5.1	2	2	NA	NA	173	NA	NA	2	2	NA	NA	0.5	0.13	34908	24637.3	6.91	382.5	122.85	10710.5	11.05	89.5	129.333	76	NA	0	0	0
24688	1	40	3	5	3.63	82500.2	85146.1	2	30	27.87	1	1	108	80	110	76	104	76	1	2	NA	5.6	2	2	NA	NA	184	2	NA	1	1	NA	NA	1.1	0.26	49658.5	35047.7	14.315	1643.5	118.25	33154.5	13.965	206.3	107.333	77.3333	NA	1	1	NA
24693	1	43	4	4	5	26397.3	27274	1	37	27.71	2	NA	128	72	NA	NA	124	62	2	NA	NA	5.7	2	2	NA	NA	206	1	NA	1	1	NA	NA	0.6	0.16	21935.1	17876.7	5.99	534.5	45.6	9521	19.85	194.15	126	67	NA	1	1	NA
24708	1	70	1	1	0.88	3759.81	3846.99	2	38	29.94	1	2	NA	NA	NA	NA	138	70	2	NA	NA	6.3	2	2	NA	NA	241	2	NA	2	1	NA	NA	2.4	0.68	3463.05	3680.66	19.77	533	71.65	11770	12.69	180.1	138	70	NA	0	1	NA
24710	1	66	3	3	1.92	40076.4	40578	2	30	28.77	1	1	118	60	NA	NA	NA	NA	1	1	NA	5.9	2	2	NA	NA	176	1	1	2	1	NA	NA	2.5	0.74	31012.1	21887.6	24.022	1018.5	189.8	19209.5	13.895	158.15	118	60	NA	0	1	NA
24723	1	78	1	1	0.66	4264.57	4363.45	2	40	25.2	1	3	200	74	188	64	210	80	2	NA	NA	5.4	2	2	NA	NA	244	NA	NA	2	2	NA	NA	4.5	0.74	5212.08	5539.59	1.96	269	42.25	982.5	5.8	73.15	199.333	72.6667	NA	0	0	NA
24730	1	45	3	2	5	98374.1	101529	1	29	29.91	1	2	108	62	100	64	106	66	2	NA	87.9	5.3	2	2	NA	NA	209	NA	NA	2	1	NA	NA	0.7	0.36	59213.3	41791.3	8.07	553	25.5	3471.5	10.89	136.9	104.667	64	NA	0	1	0
24739	1	71	3	5	2.56	28872.8	32611.4	1	41	29.28	1	2	140	68	NA	NA	NA	NA	1	1	NA	5.2	2	2	NA	NA	187	1	1	2	1	NA	NA	1.9	0.61	30611.4	NA	3.59	598	9.7	471	4.19	30.4	140	68	NA	0	1	NA
24746	1	47	3	3	3.63	92889	97441.2	2	35	23.09	2	NA	NA	NA	126	76	120	84	2	NA	NA	5.7	2	2	NA	NA	229	2	NA	1	2	NA	NA	1	0.41	77514.4	54707.8	11.875	985.5	165.4	2698.5	17.055	171.7	123	80	NA	1	0	NA
24771	1	77	1	1	0.83	3238.03	3143.56	1	34	20.93	1	1	92	50	NA	NA	NA	NA	2	NA	NA	5.3	2	2	NA	NA	123	2	NA	2	2	NA	NA	16.4	1.75	2829.83	NA	5.493	737	233.9	2273	7.07	59.6	92	50	NA	0	0	NA
24785	1	78	3	3	2.4	28463	28781	2	30	28.12	1	1	130	70	130	72	132	70	1	1	130.1	6.1	2	2	NA	NA	158	1	1	2	1	NA	NA	1.6	0.68	27015.8	18561.3	3.424	443	8.95	2585.5	7.785	60.35	130.667	70.6667	NA	0	1	1
24791	1	68	1	1	3.28	3300.11	3693.46	1	34	23.91	1	NA	132	66	118	58	114	60	2	NA	96.6	5.1	2	2	NA	NA	174	NA	NA	2	2	NA	NA	1.1	0.26	3235.58	2376.25	3.82	547.5	108.05	4106.5	8.26	100.25	121.333	61.3333	NA	0	0	0
24818	1	42	4	2	0.57	25537.2	26723.1	1	36	28.24	1	2	132	58	128	60	130	56	1	2	NA	5.4	2	2	NA	NA	170	2	NA	2	2	NA	NA	0.3	0.16	24857.2	20258.2	6.825	764	112.75	13973	10.115	118.9	130	58	NA	0	0	NA
24824	1	47	3	3	3.25	92889	97441.2	2	35	29.13	1	1	132	74	128	68	128	70	2	NA	88.1	5.4	2	2	NA	NA	176	2	NA	2	1	NA	NA	0.5	0.18	56829.2	40108.6	5.605	498	36.65	11530	10.555	83.6	129.333	70.6667	NA	0	1	0
24835	1	43	3	3	4	78706.1	84566.8	2	40	29.75	1	4	116	76	116	78	118	76	1	1	84.1	5.1	2	2	NA	NA	162	2	NA	2	1	NA	NA	1	0.22	49320.6	34809.3	7.415	548	99.85	15870	11.95	79.05	116.667	76.6667	NA	0	1	0
24837	1	78	3	4	2	12620	13375.3	2	35	21.45	1	NA	152	92	140	70	148	66	1	1	NA	6.8	2	2	NA	NA	177	1	1	2	1	NA	NA	2.2	0.62	23073.4	15852.6	5.535	1157	60.65	14205	20.935	94.9	146.667	76	NA	0	1	NA
24839	1	61	4	2	5	16221.2	19692.6	2	36	29.96	1	NA	128	64	NA	NA	NA	NA	1	1	NA	5.4	2	2	NA	NA	288	2	NA	2	1	NA	NA	1.6	0.37	15837.8	12907.5	1.825	38.5	229.6	1631	3.87	32.4	128	64	NA	0	1	NA
24860	1	66	3	4	2.64	20699.2	21967.3	1	41	27.48	1	NA	122	72	114	72	122	74	1	1	NA	7.9	1	2	1	NA	155	1	1	2	1	NA	NA	4.4	1.73	16788.7	50150.1	5.75	845	26	3989.5	14.025	127.5	119.333	72.6667	1	0	1	NA
24876	1	58	1	2	0.99	21351.3	22984.7	1	34	34.38	1	8	164	68	158	74	NA	NA	1	1	113.3	5.1	2	2	NA	NA	175	2	NA	2	2	NA	NA	1	0.28	46330.4	45792.8	2.1	155.5	9.4	2072.5	4.075	68.75	161	71	NA	0	0	0
24879	1	76	4	4	2.18	10198	10580.5	1	41	38.17	2	NA	122	64	116	58	108	54	1	1	213.8	9	1	1	1	NA	158	1	1	2	2	NA	NA	2.9	1.08	18516.6	13899.9	5.41	275.5	247.45	3323	2.635	45.75	115.333	58.6667	1	0	0	1
24886	1	68	1	1	1.57	4346.33	4615.46	1	34	30.7	2	NA	110	70	112	74	114	74	1	1	NA	5.6	2	2	NA	NA	179	1	1	2	1	NA	NA	0.9	0.62	2391.03	1756	2.215	415	20.3	3443	5.74	81.6	112	72.6667	NA	0	1	NA
24889	1	73	4	3	NA	12759.6	14289.2	2	31	34.95	1	2	NA	NA	144	78	NA	NA	1	1	182.3	6.7	2	2	NA	NA	170	9	NA	2	2	NA	NA	3.4	0.67	7653.37	15976.1	4.045	363	8.45	2817.5	6.675	76.35	144	78	NA	0	0	1
24892	1	70	1	1	1.84	3759.81	3650.13	2	38	28.7	1	4	134	58	NA	NA	142	62	2	NA	118.1	5.9	1	2	1	NA	168	2	NA	2	2	NA	NA	1.1	0.64	3770.93	2767.82	4.725	72	223.25	2443	7.075	50.7	138	60	1	0	0	0
24905	1	70	1	3	2.62	3759.81	3959.42	2	38	26.23	1	NA	NA	NA	NA	NA	NA	NA	1	1	161.9	7.2	1	2	1	NA	218	2	NA	2	1	NA	NA	0.8	0.21	3564.26	3753.26	7.815	183.5	41.55	1802.5	17.835	119.8	NA	NA	1	0	1	1
24911	1	74	3	3	1.79	32141.6	35006.9	2	33	26.45	1	2	134	64	140	70	128	66	2	NA	NA	6.1	2	2	NA	NA	199	1	1	2	1	NA	NA	3.7	1.69	54523.4	83465.9	7.255	485.5	57.7	2420.5	8.56	114.35	134	66.6667	NA	0	1	NA
24928	1	44	1	1	0.57	18311.4	18586.6	1	38	29.1	1	NA	128	84	132	86	NA	NA	2	NA	87.2	5.1	2	2	NA	NA	231	NA	NA	1	2	NA	NA	0.7	0.15	40268.9	42880.1	3.245	179.5	103.05	10443.5	9.015	74.55	130	85	NA	1	0	0
24935	1	67	3	4	4.54	50774.5	57425.7	1	32	28.99	2	3	104	40	112	40	106	44	1	1	124.7	6.1	1	2	1	NA	218	2	NA	2	1	NA	NA	0.9	0.33	33491.5	23637.5	7.88	486.5	48.45	5892.5	24.1	171.1	107.333	41.3333	1	0	1	0
24937	1	79	4	4	4.47	11352.6	13948	2	33	27.75	1	NA	138	54	142	56	142	54	1	1	NA	6.4	3	2	NA	NA	237	NA	NA	2	2	NA	NA	1.6	0.57	7470.6	15594.6	3.185	345.5	94.55	2084.5	3.115	37.65	140.667	54.6667	NA	0	0	NA
24953	1	47	1	5	2.32	17305	17565	1	39	40.1	1	4	NA	NA	NA	NA	132	76	1	1	NA	8.1	2	2	NA	NA	176	2	NA	2	1	NA	NA	0.7	0.28	9099.5	23689.7	9.5415	889.5	446.6	3258	13.205	123.3	132	76	NA	0	1	NA
24956	1	75	1	1	3.86	3759.81	3846.99	2	38	27.83	2	1	108	70	98	66	100	66	1	1	NA	6.1	2	2	NA	NA	174	2	NA	1	1	NA	NA	1.3	0.33	4595.18	4883.92	6.97	291	81.45	20096	18.1	176.75	102	67.3333	NA	1	1	NA
24968	1	56	4	5	2.65	22102.1	21987.2	2	30	25.98	2	NA	122	76	118	74	118	76	1	2	98.6	6	1	2	2	NA	180	2	NA	1	1	NA	NA	0.4	0.15	49803.1	37139.9	19.4565	1225	106	11699	26.08	114.55	119.333	75.3333	0	1	1	0
24975	1	85	1	2	0.91	3238.03	3143.56	1	34	26.38	1	NA	128	62	122	64	122	62	1	1	NA	5.8	2	2	NA	NA	232	NA	NA	2	2	NA	NA	3.2	0.91	2283.06	1675.74	5.76	304	116.1	3303.5	7.715	130.45	124	62.6667	NA	0	0	NA
24999	1	42	3	5	5	123109	127057	1	31	31.05	1	2	168	96	174	100	164	94	1	1	NA	5.1	2	2	NA	NA	229	1	2	2	1	NA	NA	0.7	0.38	248924	338853	3.345	128	44.35	3418.5	5.785	47.95	168.667	96.6667	NA	0	1	NA
25001	1	45	3	4	5	78590.4	82441.9	2	29	34.12	2	NA	112	68	108	72	116	66	2	NA	102.1	5.5	2	2	NA	NA	243	1	NA	2	2	NA	NA	1.8	0.46	65582.4	46286.5	6.65	546.5	30.15	8241.5	9.825	127.45	112	68.6667	NA	0	0	0
25004	1	51	1	1	4.13	21351.3	22984.7	1	34	32.98	1	6	NA	NA	NA	NA	NA	NA	2	NA	NA	8	2	2	NA	NA	202	NA	NA	2	2	NA	NA	0.8	0.21	11907.2	8744.77	8.555	555	8.05	2344	23.675	234.1	NA	NA	NA	0	0	NA
25011	1	46	2	4	3.4	120958	126886	2	36	26.89	2	12	134	86	124	80	126	88	1	1	NA	13.1	1	2	1	NA	312	1	2	2	2	NA	NA	0.4	0.18	74001.5	52228.5	3.285	116.5	5.8	740	8.465	74.6	128	84.6667	1	0	0	NA
25050	1	65	4	1	0.98	9766.31	10677.7	2	43	25.76	1	1	NA	NA	118	48	116	52	1	1	NA	5.5	1	2	1	NA	178	9	NA	2	1	NA	NA	0.7	0.13	5415.13	NA	4.97	1229	9.3	15953	9.39	82.2	117	50	1	0	1	NA
25064	1	66	3	4	4.13	47864.6	50796.9	1	37	29.28	1	2	110	64	112	66	116	62	2	NA	NA	5.9	2	2	NA	NA	164	1	1	2	1	NA	NA	0.9	0.24	40408.9	28519.6	4.245	308.5	19.45	7779.5	7.36	54.25	112.667	64	NA	0	1	NA
25067	1	59	1	1	2.4	16910.4	17160.5	2	42	21.59	1	NA	110	70	106	70	106	72	2	NA	NA	7.2	1	2	1	NA	167	1	1	2	2	NA	NA	0.6	0.19	10316.7	7576.69	5.675	359	21.5	13377	15.265	238.45	107.333	70.6667	1	0	0	NA
25071	1	79	3	3	2.79	28872.8	31446.6	1	41	21.86	1	1	196	40	NA	NA	NA	NA	1	1	96.7	5.6	2	2	NA	NA	130	1	1	2	1	NA	NA	0.7	0.36	26043	20170.3	4.095	459	87	4731	6.92	137	196	40	NA	0	1	0
25081	1	65	3	4	1.34	38233.3	45811.2	2	40	34.69	1	NA	NA	NA	NA	NA	94	54	1	1	51.9	7.2	1	2	1	NA	220	1	1	3	3	NA	NA	0.4	0.17	36442.7	25720.4	13.9795	559	249.6	2202	11.575	86.55	94	54	1	0	0	0
25084	1	53	1	5	5	17305	17560.9	1	39	31.45	1	3	134	56	126	64	NA	NA	2	NA	NA	5.4	2	2	NA	NA	182	1	NA	2	1	NA	NA	0.5	0.13	15383.9	11298.1	6.58	418.5	94.45	7242	3.165	24.85	130	60	NA	0	1	NA
25088	1	79	4	2	2.28	11003.9	13519.6	1	39	32.74	2	NA	146	74	152	56	NA	NA	2	NA	NA	4.9	2	2	NA	NA	229	2	NA	2	1	NA	NA	0.1	0.04	7241.16	6195.52	4.48	771.5	66.65	21896.5	4.435	62.35	149	65	NA	0	1	NA
25099	1	64	1	1	0.83	2694.41	3015.56	1	40	36.72	2	1	126	74	120	70	122	72	2	NA	NA	5.2	2	2	NA	NA	214	1	2	2	2	NA	NA	0.4	0.09	2641.72	1940.11	2.54	498.5	28.25	5238.5	5.905	42.7	122.667	72	NA	0	0	NA
25119	1	40	3	3	0.64	40719.1	42025	2	31	21.25	1	3	120	76	116	80	114	82	2	NA	NA	5	2	2	NA	NA	211	NA	NA	2	1	NA	NA	0.7	0.22	86679.2	70759.1	5.12	535	41	9790	16.42	61.4	116.667	79.3333	NA	0	1	NA
25131	1	73	4	3	1.44	12007	14752	1	37	29.05	2	1	NA	NA	146	92	NA	NA	1	1	98.2	5.8	2	2	NA	NA	286	1	1	2	2	NA	NA	0.5	0.16	13884.4	11879.5	3.47	688	73.65	12147	8.48	74.25	146	92	NA	0	0	0
25135	1	68	1	1	0.68	3831.9	4069.17	2	38	33.34	2	NA	NA	NA	NA	NA	NA	NA	1	1	NA	5.3	1	2	1	NA	115	2	NA	3	3	NA	NA	0.3	0.11	8202.25	8107.08	4.775	348.5	92.9	1143.5	3.075	46.8	NA	NA	1	0	0	NA
25141	1	64	3	4	3.32	50864.4	53127.5	2	31	32.58	1	1	146	94	138	92	134	88	1	1	102.3	5.6	2	2	NA	NA	187	1	1	2	2	NA	NA	0.2	0.08	67888	55419.3	4.705	579.5	30.6	15679	7.445	95.5	139.333	91.3333	NA	0	0	0
25154	1	64	3	1	3.2	58126.2	63365.8	2	36	32.27	1	3	122	60	118	66	118	70	1	1	107.3	5.8	2	2	NA	NA	174	2	NA	2	2	NA	NA	0.5	0.18	48427.9	34179.2	6.99	687	102.6	14403.5	12.82	76.1	119.333	65.3333	NA	0	0	0
25167	1	75	3	5	5	38570.9	39001.7	1	29	26.07	1	4	178	0	NA	NA	176	0	1	1	122.4	5.6	2	2	NA	NA	224	1	2	2	2	NA	NA	1.1	0.34	36609.7	25152.8	7.365	1450	80.1	16249.5	20.04	199.6	177	0	NA	0	0	0
25169	1	53	5	3	5	81837.6	87804.2	1	30	42.52	1	2	142	86	144	82	NA	NA	1	1	130.4	7.1	1	2	1	NA	204	1	NA	2	1	NA	NA	0.7	0.11	67105.2	47361.2	8.685	571	107.6	3237	18.255	227.5	143	84	1	0	1	1
25176	1	56	3	4	5	82128.6	88116.4	1	35	28.08	1	6	110	66	112	74	112	72	2	NA	NA	7.5	1	2	1	NA	225	1	1	2	2	NA	NA	5.1	0.7	140226	114471	10.08	1546	216.05	3658.5	25.99	209.35	111.333	70.6667	1	0	0	NA
25200	1	55	1	2	4.95	22106.9	21851.2	1	34	25.03	1	8	134	70	130	66	128	70	2	NA	220.2	8.5	1	2	1	NA	172	2	NA	2	2	NA	NA	2.6	0.37	11320	NA	4.14	169	6.3	9804	34	176.2	130.667	68.6667	1	0	0	1
25212	1	50	3	4	1.22	29864.7	32042.1	2	30	18.76	2	NA	104	62	106	70	110	70	2	NA	NA	5.3	2	2	NA	NA	201	2	NA	2	1	NA	NA	0.9	0.33	24488.4	73150.3	8.655	1016.5	59.1	12084	13.745	124.4	106.667	67.3333	NA	0	1	NA
25216	1	62	4	2	0.64	12592.4	13767.5	2	35	23.87	1	1	154	76	156	68	150	80	2	NA	NA	8.7	1	2	1	NA	256	2	NA	2	2	NA	NA	10.8	1.22	31184.7	NA	9.32	796	136.2	10778	10.35	217.2	153.333	74.6667	1	0	0	NA
25217	1	74	3	4	2.06	36061.1	38219.3	1	32	25.64	1	NA	NA	NA	142	64	130	64	1	1	NA	6.1	2	2	NA	NA	175	1	1	2	2	NA	NA	0.6	0.23	59526.8	46103.6	3.105	679.5	69.15	2725.5	8.29	70.9	136	64	NA	0	0	NA
25231	1	69	1	4	2.64	10565.5	11451.7	1	31	36.24	1	1	NA	NA	NA	NA	164	92	1	1	NA	5.9	1	2	1	NA	188	1	NA	2	2	NA	NA	0.6	0.17	5932.52	4356.91	9.01	675.5	127.6	20819	15.1	164	164	92	1	0	0	NA
25234	1	78	3	2	1.12	36125	40007.3	2	33	30.83	2	NA	148	64	138	70	142	66	1	1	NA	5.7	1	2	1	NA	241	1	1	2	2	NA	NA	0.8	0.25	52391.5	80202.3	1.92	118.5	10.7	3287	11.22	49.25	142.667	66.6667	1	0	0	NA
25239	1	46	3	3	1.76	121692	125594	2	32	23.7	2	6	NA	NA	154	90	166	96	1	1	103.3	5	2	2	NA	NA	174	NA	NA	2	2	NA	NA	1.2	0.57	73248.6	51697.1	5.035	366.5	62.25	7131.5	27.29	145.65	160	93	NA	0	0	0
25241	1	54	2	1	1	28684.3	29885.8	2	43	23.04	1	6	104	78	110	76	102	68	1	2	96.6	5.5	2	2	NA	NA	278	2	NA	2	2	NA	NA	1.9	0.39	17429.9	12301.6	5.25	252.5	42.8	9012.5	8.91	58.75	105.333	74	NA	0	0	0
25247	1	51	1	1	0.06	23592.2	24290.4	1	31	32.31	1	12	114	68	98	74	102	64	1	1	547.6	18	1	2	1	NA	187	1	NA	2	1	NA	NA	1.3	0.31	12583.6	9241.55	3.805	222.5	184.25	13625	4.83	83.05	104.667	68.6667	1	0	1	1
25250	1	67	1	1	2.09	3300.11	3801.4	1	34	26.43	1	2	122	70	122	70	116	76	2	NA	94.4	5.4	2	2	NA	NA	191	1	1	2	1	NA	NA	1.7	0.44	1969.31	5126.9	3.43	251	94.75	4053.5	9.405	78.8	120	72	NA	0	1	0
25254	1	42	4	5	4.09	32056.5	33545.2	2	36	32.25	1	4	122	78	122	76	114	80	2	NA	NA	5.6	2	2	NA	NA	279	1	NA	1	2	NA	NA	0.7	0.22	56922.8	42449.4	7.205	932	154.65	5259	15.835	178.15	119.333	78	NA	1	0	NA
25264	1	85	3	5	NA	18611.9	21467.9	2	30	30.41	2	NA	180	66	168	68	184	70	2	NA	99.7	5.9	2	2	NA	NA	248	9	NA	3	3	NA	NA	0.5	0.21	37033.7	25444.1	5.1865	240.5	156.8	4856.5	11.775	40.45	177.333	68	NA	0	0	0
25275	1	53	3	4	3.98	113423	116891	2	32	28.86	1	3	130	72	NA	NA	138	80	2	NA	NA	5.2	2	2	NA	NA	311	1	2	2	1	NA	NA	2.9	0.49	149367	NA	6.84	635	173.8	3047	15.05	113.4	134	76	NA	0	1	NA
25288	1	76	3	1	1.12	15189	16536.1	1	42	22.4	2	NA	NA	NA	NA	NA	102	68	2	NA	NA	6.5	1	2	1	NA	182	2	NA	2	2	NA	NA	2.2	0.8	15711.9	10794.9	1.01	63	2.55	121.5	1.865	24	102	68	1	0	0	NA
25290	1	82	3	2	2.32	18075.4	20504	2	39	16.78	1	1	142	70	NA	NA	136	76	1	1	104.6	5.4	2	2	NA	NA	183	2	NA	2	2	NA	NA	1.6	0.73	19246.5	13223.4	8.365	621	15.45	2209.5	11.895	269.45	139	73	NA	0	0	0
25305	1	56	1	1	0.16	16037.6	17302.5	1	41	26.97	2	2	106	60	104	62	98	62	2	NA	NA	5.4	2	2	NA	NA	213	NA	NA	2	2	NA	NA	1.4	0.28	8963.54	6582.92	1.39	319	61.15	4614.5	3.185	22.5	102.667	61.3333	NA	0	0	NA
25311	1	49	3	3	0.95	33778.1	35433.4	1	30	29.41	1	4	134	84	134	82	132	84	2	NA	104.1	5.7	2	2	NA	NA	215	NA	NA	2	2	NA	NA	0.6	0.17	20665.3	14585.1	3.64	440	217	2193.5	13.605	127.8	133.333	83.3333	NA	0	0	0
25313	1	52	3	3	5	91689.9	91819.6	1	29	26.48	1	12	106	68	104	68	110	68	1	1	NA	5.5	2	2	NA	NA	261	1	2	2	2	NA	NA	0.6	0.19	146119	NA	7.7	487	39.5	13054	18.06	216.2	106.667	68	NA	0	0	NA
25316	1	65	3	5	0.83	42194	46016.7	1	30	32.67	1	3	148	70	148	70	NA	NA	1	1	NA	5.7	2	2	NA	NA	269	1	1	2	1	NA	NA	2	0.4	58801.7	80045.1	5.625	687.5	97.25	8226.5	8.905	70.1	148	70	NA	0	1	NA
25348	1	75	1	1	1.9	3238.03	3313.1	1	34	26.22	1	NA	NA	NA	NA	NA	NA	NA	2	NA	NA	5.6	2	2	NA	NA	174	2	NA	3	3	NA	NA	0.5	0.25	3537.5	2596.48	2.685	266.5	35.85	2203.5	5.14	64.3	NA	NA	NA	0	0	NA
25354	1	80	3	5	3.6	19194.1	22579.6	2	37	28.04	1	NA	120	34	NA	NA	112	38	2	NA	101.2	5.8	2	2	NA	NA	198	1	1	2	2	NA	NA	1.3	0.51	21454.1	75544.7	2.98	943	22.55	1967.5	7.665	79.45	116	36	NA	0	0	0
25360	1	61	3	5	5	59803.1	60551.7	1	31	28.46	2	NA	124	68	120	72	118	68	2	NA	94	5.9	2	2	NA	NA	225	2	NA	1	2	NA	NA	3.2	0.5	35314.7	24924.2	30.5405	2226.5	264.9	16286	23.96	235.7	120.667	69.3333	NA	1	0	0
25374	1	41	4	2	3.71	25537.2	26385.4	1	36	27.14	2	NA	116	72	116	66	120	64	2	NA	NA	5	2	2	NA	NA	187	2	NA	1	1	NA	NA	0.3	0.1	21220.5	17294.3	7.315	346	256.4	1404.5	17.495	169	117.333	67.3333	NA	1	1	NA
25376	1	81	3	2	2.4	14868.9	16413.1	2	29	26.1	2	NA	144	62	132	74	126	66	2	NA	94.6	5.8	2	2	NA	NA	185	2	NA	2	1	NA	NA	0.3	0.14	11912.5	9226.24	10.115	725.5	147.85	10369	12.705	113.6	134	67.3333	NA	0	1	0
25399	1	60	3	5	5	46305.2	46193.9	1	36	23.99	1	1	120	70	120	72	128	76	2	NA	92.7	5.3	2	2	NA	NA	222	1	NA	1	1	NA	NA	2.9	0.65	35304.1	24916.8	12.255	934.5	163.3	10583.5	15.99	204.7	122.667	72.6667	NA	1	1	0
25401	1	68	3	1	1.98	59803.1	64639.4	1	31	31.88	1	NA	126	76	118	74	120	74	1	1	115.2	5.4	2	2	NA	NA	173	1	1	2	1	NA	NA	0.5	0.17	133323	181489	6.255	445	21.6	11101	13.315	114.65	121.333	74.6667	NA	0	1	0
25405	1	73	1	1	0.45	3759.81	3650.13	2	38	26.72	1	3	138	68	134	60	NA	NA	1	2	NA	6.2	1	2	1	NA	207	NA	NA	2	2	NA	NA	2.3	0.59	3770.93	2767.82	16.69	3591	497	31265.5	19.465	269.25	136	64	1	0	0	NA
25413	1	55	1	4	4.77	15390.7	15622	2	40	35.25	1	3	130	78	122	86	124	86	1	2	110.7	5.7	2	2	NA	NA	179	2	NA	1	1	NA	NA	0.3	0.14	9391.78	6897.43	6.22	902	124.05	17446	23.245	212.95	125.333	83.3333	NA	1	1	0
25416	1	42	3	5	2.79	98532.8	103362	1	37	32.5	2	1	120	76	NA	NA	NA	NA	2	NA	NA	5.6	2	2	NA	NA	187	1	NA	2	2	NA	NA	1.3	0.43	78995.1	55752.8	9.87	1107.5	135.55	10526.5	17.905	125.15	120	76	NA	0	0	NA
25427	1	67	3	5	2.62	42179	42077.7	1	33	31.16	1	1	104	52	106	52	114	44	2	NA	95.6	5.5	2	2	NA	NA	232	1	NA	2	2	NA	NA	1.5	0.25	86787.9	70847.9	7.9335	976.5	91.4	4474.5	24.91	153.45	108	49.3333	NA	0	0	0
25431	1	51	3	5	5	86577.4	90688.9	2	35	33.03	2	2	NA	NA	NA	NA	NA	NA	2	NA	NA	5.2	2	2	NA	NA	196	2	NA	2	1	NA	NA	1	0.21	187051	152696	5.175	355	28.15	6097.5	8.685	110.6	NA	NA	NA	0	1	NA
25440	1	64	1	3	1.51	3300.11	3801.4	1	34	28.31	1	3	120	74	112	74	106	70	1	1	NA	6.1	1	2	2	NA	148	1	NA	2	2	NA	NA	0.9	0.16	2285.36	1678.39	3.97	429	199.75	12193	12.535	129.6	112.667	72.6667	0	0	0	NA
25446	1	74	3	1	NA	28463	30987.4	2	30	24.75	1	NA	136	60	124	70	122	66	2	NA	NA	4.9	2	2	NA	NA	220	NA	NA	2	2	NA	NA	0.8	0.3	29442.9	20228.8	4.4	571.5	20.5	2865.5	4.03	73.75	127.333	65.3333	NA	0	0	NA
25448	1	66	3	4	1.82	30449.6	33767	1	31	29.78	2	NA	NA	NA	104	64	100	68	2	NA	89.7	5.1	2	2	NA	NA	234	1	1	1	2	NA	NA	0.3	0.11	26861.6	18958.3	22.296	1641.5	159.7	12919	21.615	133.55	102	66	NA	1	0	0
25451	1	58	3	4	0.96	111527	119658	2	36	24.87	2	1	116	70	120	68	114	74	2	NA	91	5.5	2	2	NA	NA	213	1	1	1	1	NA	NA	0.9	0.22	152903	208143	11.79	484.5	139.3	25921.5	16.275	128.3	116.667	70.6667	NA	1	1	0
25455	1	42	2	4	3.4	120958	126886	2	36	38.78	2	3	142	94	142	90	138	94	1	1	NA	4.9	2	2	NA	NA	208	2	NA	2	2	NA	NA	0.8	0.26	100937	71239.1	6.36	474.5	39.7	5539.5	16.31	163.6	140.667	92.6667	NA	0	0	NA
25458	1	53	1	4	0.83	18049.4	18316.3	1	40	21.54	1	2	98	68	88	66	92	68	2	NA	148	8.3	1	2	1	NA	218	1	1	2	1	NA	NA	2.4	0.27	16045.7	11784.1	17.33	783.5	29.15	5612	13.085	115	92.6667	67.3333	1	0	1	1
25464	1	68	1	5	2.76	4346.33	4768.39	1	34	32.58	2	NA	122	70	128	74	120	70	1	1	102.6	5.6	2	2	NA	NA	226	2	NA	2	1	NA	NA	1.9	0.51	10070.4	10723.4	6.095	516.5	96.15	9739	10.525	145.8	123.333	71.3333	NA	0	1	0
25467	1	53	3	2	1.18	36014.4	37522.9	2	31	34.7	1	NA	122	82	124	72	118	82	1	1	NA	5.1	2	2	NA	NA	234	2	NA	2	2	NA	NA	0.3	0.11	47948	65270.3	5.025	344	43.4	2186	6.205	68.5	121.333	78.6667	NA	0	0	NA
25482	1	78	1	1	0.83	4264.57	4140.16	1	34	23.33	2	1	158	68	146	74	146	72	2	NA	NA	6.6	2	2	NA	NA	236	NA	NA	2	2	NA	NA	1.7	0.2	4420.57	3244.65	4.075	553	50.45	1272	8.045	76.75	150	71.3333	NA	0	0	NA
25484	1	52	3	4	2.24	104202	104349	2	34	37.66	1	NA	NA	NA	148	76	NA	NA	1	1	NA	5.2	1	2	2	NA	176	1	2	2	2	NA	NA	0.9	0.23	83009.4	58586.1	6.64	624	32.1	7165.5	10.915	119.3	148	76	0	0	0	NA
25492	1	76	3	5	2.96	35001.3	39533.5	2	37	28.77	1	NA	134	64	NA	NA	138	66	2	NA	NA	5.3	2	2	NA	NA	133	2	NA	2	1	NA	NA	1.7	0.98	61573.6	47688.9	6.191	979.5	150.1	5070.5	7.69	61.8	136	65	NA	0	1	NA
25501	1	61	3	3	2.78	47787.5	52993.8	1	29	35.62	1	10	122	76	118	76	116	74	1	1	94.9	5.4	2	2	NA	NA	190	1	1	2	1	NA	NA	4	0.3	42156.5	29753	1.93	185.5	22.35	2206	15.365	128.35	118.667	75.3333	NA	0	1	0
25504	1	53	3	4	3.3	82128.6	88116.4	1	35	26.06	1	3	140	76	140	72	144	80	1	2	NA	5.5	2	2	NA	NA	271	1	2	2	2	NA	NA	1.2	0.3	181746	148365	1.95	231.5	131.15	1836	8.46	73.35	141.333	76	NA	0	0	NA
25513	1	61	3	4	0.64	30099	30475.8	2	43	24.32	1	NA	164	98	172	100	NA	NA	1	1	NA	5.2	2	2	NA	NA	217	1	2	1	1	NA	NA	1	0.31	23291.4	16438.5	5.74	348.5	33.15	11976.5	16.05	130.1	168	99	NA	1	1	NA
25529	1	75	3	4	5	36125	36528.5	2	31	28.99	1	NA	186	58	184	74	180	74	1	1	93.3	5.2	2	2	NA	NA	191	1	1	2	1	NA	NA	1.2	0.43	47835.8	37048.9	2.46	239	33.85	3218.5	15.555	90.4	183.333	68.6667	NA	0	1	0
25541	1	46	1	2	NA	18049.4	19473	1	40	27.32	2	3	104	64	100	64	102	60	2	NA	NA	5.5	2	2	NA	NA	189	NA	NA	2	2	NA	NA	0.4	0.15	17058.9	NA	8.52	546	48.2	2624	16.64	185	102	62.6667	NA	0	0	NA
25543	1	57	4	4	3.54	28002.1	29302.5	1	37	41.36	2	NA	138	94	140	80	132	94	2	NA	NA	5.7	2	2	NA	NA	188	2	NA	2	1	NA	NA	1.5	0.31	66372.9	103900	4.33	309	65.95	27680.5	5.235	55.85	136.667	89.3333	NA	0	1	NA
25553	1	49	3	3	0.14	111798	115383	2	34	25.32	1	3	146	86	144	70	132	72	2	NA	106.4	5.2	2	2	NA	NA	162	2	NA	2	1	NA	NA	13.9	1.5	88182.8	62237.3	4.78	259	23.95	2578	9.39	91.75	140.667	76	NA	0	1	0
25560	1	70	3	4	1.28	13783.3	16493.2	2	37	32.61	2	NA	100	82	110	80	110	74	1	1	121	5.8	2	2	NA	NA	168	2	NA	2	2	NA	NA	3.8	1.26	13659.1	20909.7	4.045	147	25.05	3005	9.89	94.9	106.667	78.6667	NA	0	0	0
25561	1	68	1	2	1.81	4503.15	4880.85	2	40	25.59	1	NA	124	88	126	88	122	82	1	1	223.4	8.7	1	2	1	NA	190	1	2	2	1	NA	NA	10.2	1.32	4275.77	3140.18	3.34	384	39.5	11942	6.445	67.5	124	86	1	0	1	1
25562	1	71	3	3	3.2	32961.2	34933.9	2	39	36.39	1	NA	NA	NA	140	58	NA	NA	1	1	168.7	6.3	1	2	1	NA	161	1	1	2	2	NA	NA	0.7	0.33	28931.1	22407.2	9.625	1008.5	133.15	13530.5	15.535	171.25	140	58	1	0	0	1
25567	1	50	3	5	5	80957.7	84802.2	1	30	33.06	2	1	NA	NA	124	72	126	72	2	NA	95.9	5.8	2	2	NA	NA	175	1	NA	1	1	NA	NA	0.7	0.17	49457.9	34906.2	5.535	1036.5	83	5553.5	10.28	102.3	125	72	NA	1	1	0
25579	1	53	4	3	0.43	28051.7	27905.9	2	31	27.15	1	NA	130	86	122	84	132	84	2	NA	NA	5.7	2	2	NA	NA	237	9	NA	1	1	NA	NA	0.8	0.2	14152.3	32962.3	14.865	1389.5	114.35	10979.5	12.365	135.3	128	84.6667	NA	1	1	NA
25584	1	78	3	3	5	33994.4	37024.8	1	37	34.58	1	NA	182	88	NA	NA	NA	NA	1	1	NA	5.2	2	2	NA	NA	215	1	1	2	2	NA	NA	1.2	0.36	34754.1	122377	3.215	297.5	52.25	3321	8.015	73	182	88	NA	0	0	NA
25601	1	58	3	4	1.76	31949.1	34278.5	2	35	33.77	1	NA	NA	NA	92	54	NA	NA	1	1	145.3	5.8	1	2	2	NA	122	1	1	1	2	NA	NA	0.7	0.32	70701.5	96244	6.37	586.5	47.85	1098.5	14.765	166.5	92	54	0	1	0	1
25629	1	57	3	4	2.08	113423	113584	2	32	39.36	2	3	NA	NA	NA	NA	NA	NA	1	1	162	6.1	2	2	NA	NA	177	1	1	2	2	NA	NA	0.4	0.19	66243.6	46753.1	41.06	418.5	37.45	1484	16.12	68.95	NA	NA	NA	0	0	1
25631	1	41	3	4	4.05	123109	127057	1	31	31.18	1	NA	112	72	118	74	NA	NA	2	NA	90.6	5.3	2	2	NA	NA	266	1	NA	2	1	NA	NA	0.4	0.13	74101.8	52299.3	14.312	949.5	65.4	26241.5	31.105	263.45	115	73	NA	0	1	0
25634	1	80	3	4	1.56	23291.7	29028.1	1	31	34.39	1	NA	NA	NA	NA	NA	NA	NA	1	1	NA	5.8	2	2	NA	NA	254	1	1	2	2	NA	NA	4.1	0.63	45211.3	69210.8	3.69	681	157.75	16950	15.825	74	NA	NA	NA	0	0	NA
25638	1	53	3	3	5	97421.2	104524	1	32	39	2	2	124	86	126	84	NA	NA	1	1	158	6.8	2	2	NA	NA	185	1	1	2	1	NA	NA	0.5	0.12	83148.7	NA	3.46	710	145.6	17730	7.84	89.8	125	85	NA	0	1	1
25655	1	76	3	1	1.18	15189	16536.1	2	34	30.92	1	2	136	84	130	86	130	82	1	1	NA	5.9	2	2	NA	NA	266	NA	NA	2	1	NA	NA	3.3	1.07	15711.9	NA	4.83	462	27.1	3727	6.25	91.6	132	84	NA	0	1	NA
25656	1	68	1	1	0.87	2694.41	3015.56	1	40	24.65	2	NA	120	78	130	80	126	70	1	1	94.2	5.3	2	2	NA	NA	175	NA	NA	2	2	NA	NA	0.4	0.18	6368.59	NA	3.22	55	41.5	6205	2.61	52	125.333	76	NA	0	0	0
25657	1	69	3	4	1	24331.7	26982.6	2	34	25.26	1	NA	182	88	178	84	166	82	1	1	128.6	5.7	2	2	NA	NA	262	2	NA	2	2	NA	NA	1.1	0.3	21464.6	15149.2	2.87	364	21.3	2024.5	5.775	80.15	175.333	84.6667	NA	0	0	1
25660	1	43	4	5	5	20714.1	21676.1	1	42	34.51	2	3	140	88	NA	NA	NA	NA	2	NA	NA	5.6	2	2	NA	NA	241	9	NA	1	1	NA	NA	0.9	0.21	49098.4	76858.6	9.46	904.5	35.65	14475	11.59	155.9	140	88	NA	1	1	NA
25667	1	58	4	5	5	23261.7	24034.3	1	33	31.49	2	1	126	72	122	78	116	78	2	NA	103.1	5.6	2	2	NA	NA	180	1	NA	1	1	NA	NA	6.7	0.92	12188.8	9933.69	20.71	1490	156.3	24101	17.075	135.15	121.333	76	NA	1	1	0
25683	1	40	3	2	0.04	37158.8	37867.9	1	38	24.58	1	3	NA	NA	126	94	126	92	2	NA	NA	5.6	2	2	NA	NA	227	2	NA	2	2	NA	NA	1.2	0.15	60262	49193.9	7.725	612	2.3	944.5	11.195	135.2	126	93	NA	0	0	NA
25687	1	66	3	5	5	50774.5	53885.1	1	32	33.86	1	1	NA	NA	NA	NA	138	82	2	NA	95.7	5.1	2	2	NA	NA	189	1	NA	2	2	NA	NA	2	0.47	42865.5	30253.5	4.62	606.5	118.75	4542.5	11	81.95	138	82	NA	0	0	0
25697	1	61	3	3	2.64	40076.4	44442.5	1	33	23.04	1	NA	86	60	90	72	84	62	2	NA	192.6	7.7	1	2	1	NA	208	1	1	2	1	NA	NA	5	1.3	35354	24952	8.035	464	27.85	15153	16.365	127.75	86.6667	64.6667	1	0	1	1
25727	1	66	3	5	4.13	47864.6	50796.9	1	37	29.64	1	NA	162	96	166	96	172	96	1	1	132.9	6.5	2	2	NA	NA	188	1	1	2	2	NA	NA	1.8	0.32	40408.9	120707	1.495	164.5	2.05	348.5	9.325	65.25	166.667	96	NA	0	0	1
25762	1	63	1	1	0	2251.57	2519.95	2	40	30.94	2	1	158	82	148	88	154	76	2	NA	NA	6.1	2	2	NA	NA	264	NA	NA	2	2	NA	NA	1.3	0.28	2207.55	1621.25	2.655	84	63.95	4365.5	8.965	69.4	153.333	82	NA	0	0	NA
25767	1	67	1	4	3.3	5388.81	5912.11	1	40	23.79	1	1	NA	NA	128	82	NA	NA	2	NA	NA	5.1	2	2	NA	NA	230	1	1	1	2	NA	NA	0.7	0.28	5179.19	13483.5	4.315	693.5	80.55	2349.5	12.45	137.85	128	82	NA	1	0	NA
25791	1	71	1	2	1.6	4044.34	4138.11	1	43	26.66	1	NA	174	56	176	60	172	60	1	1	113.4	6.9	1	2	1	NA	164	1	NA	2	2	NA	NA	1.8	0.54	3005.37	2205.9	2.115	410.5	59.05	2821	5.93	80.45	174	58.6667	1	0	0	0
25816	1	42	4	2	1.34	28002.1	29124.9	1	32	22.92	1	7	134	72	140	76	132	64	2	NA	89.4	5.4	2	2	NA	NA	211	NA	NA	2	2	NA	NA	0.5	0.15	23423.6	54556.4	2.135	64.5	24	287.5	8.16	46.7	135.333	70.6667	NA	0	0	0
25822	1	62	4	2	2.2	13357.5	14604	2	39	37.98	1	4	NA	NA	NA	NA	NA	NA	1	1	NA	7.2	1	1	2	NA	178	2	NA	2	1	NA	NA	1.4	0.3	33079.4	24668.5	16.2375	1028	107.4	31459	14.23	143.3	NA	NA	0	0	1	NA
25844	1	47	3	4	2.47	37153	38973.8	2	39	30.85	1	NA	130	90	128	88	126	84	1	1	110.7	5.6	2	2	NA	NA	224	1	NA	2	1	NA	NA	0.7	0.25	49802	40655.1	5.24	393.5	120.65	15684.5	16.36	158.15	128	87.3333	NA	0	1	0
25851	1	85	4	3	1.5	10553.4	10949.2	2	41	26.62	1	1	106	46	94	40	94	50	2	NA	94.8	5.6	2	2	NA	NA	175	2	NA	2	2	NA	NA	5.1	0.57	5864.46	5017.62	10.9615	721	129.55	2637.5	12.565	103.6	98	45.3333	NA	0	0	0
25854	1	57	3	5	2.15	86577.4	92889.6	2	35	37.15	2	NA	NA	NA	NA	NA	NA	NA	1	1	90	5.2	2	2	NA	NA	143	1	NA	2	1	NA	NA	0.6	0.1	118697	96896.7	12.5445	1614.5	90.7	4261.5	18.61	108.9	NA	NA	NA	0	1	0
25860	1	45	1	2	0.88	18819	19027.8	1	43	29.26	1	12	120	70	114	66	120	64	2	NA	NA	5.6	2	2	NA	NA	320	NA	NA	2	2	NA	NA	0.7	0.22	40185	39718.7	7.135	372.5	15.65	36009	11.04	166.2	118	66.6667	NA	0	0	NA
25862	1	62	3	3	1.92	49282.3	53747.1	2	37	44.54	2	NA	NA	NA	NA	NA	NA	NA	1	1	124.3	6.9	1	2	1	NA	129	1	1	2	2	NA	NA	0.2	0.1	41076.7	28991	5.78	524	83.8	3765.5	6.32	104.45	NA	NA	1	0	0	0
25878	1	52	3	1	1.07	38452.8	40063.5	2	34	28.84	1	4	136	80	NA	NA	NA	NA	1	1	NA	5.5	2	2	NA	NA	146	1	1	2	1	NA	NA	0.3	0.13	78490.2	64074.2	3.94	303.5	0.5	585	10.04	164.3	136	80	NA	0	1	NA
25884	1	62	4	4	1.84	12592.4	13934.3	2	35	32.6	1	2	136	76	136	74	128	78	1	1	NA	5.5	2	2	NA	NA	240	1	1	2	2	NA	NA	2	0.46	12961.4	10563.3	8.37	576	30.35	8664.5	9.205	86.9	133.333	76	NA	0	0	NA
25890	1	51	3	4	5	82128.6	88116.4	1	35	30.96	2	1	168	96	156	96	170	98	1	1	82.7	5.4	2	2	NA	NA	173	2	NA	2	2	NA	NA	1.3	0.4	67343.8	47529.6	3.45	323.5	10.05	1689	14.935	160.65	164.667	96.6667	NA	0	0	0
25906	1	49	3	2	4.12	123109	123462	1	31	33.04	1	NA	NA	NA	138	92	142	92	1	1	NA	12.7	1	2	1	NA	240	1	1	2	1	NA	NA	0.6	0.19	254648	346646	4.905	441	73.9	3987	11.61	55.75	140	92	1	0	1	NA
25910	1	63	4	2	3.17	11345	12554.1	1	41	39.7	1	NA	154	88	144	84	156	94	1	1	NA	6.7	2	2	NA	NA	234	1	1	2	2	NA	NA	0.3	0.1	6366.71	5188.76	2.55	336.5	7.35	784	6.66	102.15	151.333	88.6667	NA	0	0	NA
25938	1	70	3	4	4.45	42473.4	47038	1	31	31.83	1	2	114	60	112	58	NA	NA	1	1	NA	5.2	2	2	NA	NA	222	2	NA	2	1	NA	NA	0.1	0.04	73261.9	56741.4	3.875	441	14.3	11015.5	8.615	80.35	113	59	NA	0	1	NA
25944	1	46	4	4	1.86	26397.3	27623.1	1	37	32.88	2	NA	NA	NA	NA	NA	142	88	2	NA	107.8	5.5	2	2	NA	NA	274	1	NA	2	2	NA	NA	1.1	0.29	25694.3	20940.4	3.425	390	101.9	1249	6.715	58.6	142	88	NA	0	0	0
25951	1	41	3	3	0.67	32082.8	33111.7	1	29	27.81	2	2	100	62	100	64	NA	NA	2	NA	NA	5.2	2	2	NA	NA	264	NA	NA	1	2	NA	NA	0.4	0.16	25305.9	17860.3	6.455	315.5	81.85	4411	8.565	58.75	100	63	NA	1	0	NA
25953	1	50	3	5	5	91689.9	91819.6	1	29	26.7	1	2	130	68	124	70	124	56	2	NA	155.1	6.4	2	2	NA	NA	199	1	1	2	1	NA	NA	0.5	0.14	70174	49527.1	7.44	686.5	25.85	2373.5	11.125	131.05	126	64.6667	NA	0	1	1
25964	1	62	1	1	2.49	3300.11	3693.46	1	34	42.53	2	NA	104	62	110	62	102	54	1	1	210.1	10.3	1	2	1	NA	192	1	1	2	1	NA	NA	1.3	0.44	1913.39	NA	2.48	244	92	2487	13.2	82.6	105.333	59.3333	1	0	1	1
25984	1	74	3	4	1.27	16725.8	16912.6	1	31	30.6	1	NA	126	84	130	86	126	86	1	2	107.6	5.3	2	2	NA	NA	184	2	NA	1	2	NA	NA	2.8	0.44	22147.8	33904.5	26.405	1045	145.95	12056	32.94	160.9	127.333	85.3333	NA	1	0	0
25996	1	73	1	1	1.09	4264.57	4140.16	1	34	24.82	2	6	154	62	152	70	150	70	1	1	105.9	5.4	2	2	NA	NA	156	2	NA	2	2	NA	NA	0.5	0.15	4277.18	16070.7	2.655	179.5	50.3	2228	6.19	61.85	152	67.3333	NA	0	0	0
26005	1	70	3	5	1.6	30444	33158	2	42	28.85	1	1	124	66	118	58	114	60	1	2	NA	5	2	2	NA	NA	178	1	1	2	2	NA	NA	2.1	0.63	24065.8	18639	3.25	518	102.8	2938	10.37	115.55	118.667	61.3333	NA	0	0	NA
26019	1	45	1	2	1.64	17305	17497	1	39	19.12	2	4	100	64	NA	NA	96	64	2	NA	79.3	5.2	2	2	NA	NA	200	NA	NA	2	2	NA	NA	0.7	0.18	15327.9	11257	6.025	274.5	107.25	7712.5	13.23	97.35	98	64	NA	0	0	0
26027	1	45	4	2	2.62	22420.2	23319.2	1	41	27.19	2	NA	184	86	168	82	NA	NA	2	NA	84	5.5	2	2	NA	NA	204	NA	NA	2	2	NA	NA	0.8	0.25	11826.2	9638.12	3.73	252.5	7.2	804	5.945	71.45	176	84	NA	0	0	0
26041	1	46	3	3	5	86828.7	93294.3	1	33	45.18	1	2	120	70	124	70	118	70	2	NA	97.4	5.7	2	2	NA	NA	266	NA	NA	2	1	NA	NA	0.5	0.15	71301	50322.5	11.84	495	62.8	17346	13.865	140.1	120.667	70	NA	0	1	0
26047	1	58	3	1	1.28	38452.8	40063.5	2	34	20.97	2	NA	142	84	130	90	130	86	1	1	111.4	5.2	2	2	NA	NA	210	2	NA	2	2	NA	NA	0.7	0.31	31870.5	22493.4	4.12	145.5	40.15	1213.5	3.325	32.35	134	86.6667	NA	0	0	0
26049	1	78	3	3	4	32961.2	34933.9	2	39	28.06	2	1	NA	NA	122	62	NA	NA	1	1	NA	5.7	2	2	NA	NA	157	1	1	2	1	NA	NA	2.6	0.93	54409.8	42140.5	17.786	746	142.15	7450	21.825	133.05	122	62	NA	0	1	NA
26052	1	41	1	4	2.06	23320.5	25104.6	2	32	32.62	1	5	112	70	116	76	114	62	2	NA	NA	5.3	2	2	NA	NA	184	2	NA	2	1	NA	NA	0.5	0.15	53018.6	52403.4	7.98	567.5	221.5	7136	17.055	111.65	114	69.3333	NA	0	1	NA
26053	1	75	3	5	5	31154.4	33019	1	39	27.74	2	1	128	10	134	10	106	52	1	1	93.9	5	2	2	NA	NA	185	2	NA	1	1	NA	NA	2.2	0.48	43239.9	33489.4	10.135	1675	89.1	23888.5	11.815	188.9	122.667	24	NA	1	1	0
26067	1	40	4	4	1.54	24191.9	25315.4	1	39	52.49	2	10	NA	NA	NA	NA	NA	NA	2	NA	NA	5.8	2	2	NA	NA	268	NA	NA	2	1	NA	NA	0.3	0.17	37084.9	58052.7	9.145	647.5	356.9	2362	12.54	133.35	NA	NA	NA	0	1	NA
26076	1	48	3	3	4.47	111798	115383	2	34	31.31	2	1	112	68	112	68	NA	NA	2	NA	NA	5.3	2	2	NA	NA	194	1	2	2	1	NA	NA	0.4	0.21	91787.3	64781.3	8.1	546	12.3	5911.5	17.58	164.5	112	68	NA	0	1	NA
26080	1	75	3	3	3.2	32961.2	34933.9	2	39	38.84	2	2	116	66	NA	NA	NA	NA	1	1	NA	5.2	2	2	NA	NA	170	1	1	2	2	NA	NA	0.9	0.29	28931.1	22407.2	20.4025	1146	162.05	33697.5	11.445	135.25	116	66	NA	0	0	NA
26089	1	48	3	4	0.87	40719.1	42025	2	31	31.2	1	2	120	88	110	88	122	90	2	NA	115.1	5.9	2	2	NA	NA	242	1	2	2	1	NA	NA	0.7	0.32	32118	22668.1	3.49	177.5	6.65	514.5	3.755	58.4	117.333	88.6667	NA	0	1	0
26090	1	65	3	4	2.88	27651.9	29888.1	2	34	27.21	2	NA	NA	NA	128	58	128	52	2	NA	97.7	4.9	2	2	NA	NA	141	2	NA	1	1	NA	NA	5.4	1.44	61646.2	50323.8	5.552	496.5	52.05	5400.5	11.415	92.25	128	55	NA	1	1	0
26092	1	60	3	3	1.5	50864.4	60945.8	2	31	27.08	1	NA	152	84	154	80	154	78	1	1	120.7	5.9	2	2	NA	NA	154	2	NA	2	2	NA	NA	0.4	0.27	125705	102617	8.72	972.5	39.05	22010	6.135	71.4	153.333	80.6667	NA	0	0	0
26105	1	65	2	3	2.8	27219.9	30175.7	2	36	25.7	1	NA	118	76	118	72	112	74	2	NA	107.7	5.5	2	2	NA	NA	205	2	NA	2	1	NA	NA	0.4	0.15	62239.3	50808.1	4.095	195.5	51.35	2530.5	4.445	67.4	116	74	NA	0	1	0
26112	1	46	3	4	NA	82500.2	85146.1	2	30	26.88	2	1	116	78	114	82	114	78	2	NA	83.6	5.6	2	2	NA	NA	168	NA	NA	2	1	NA	NA	1	0.36	108802	88819.1	8.92	904	60.55	4308	15.1	100.55	114.667	79.3333	NA	0	1	0
26119	1	73	3	3	2.16	41984.3	42453.3	1	31	26.23	1	NA	104	44	NA	NA	104	38	1	1	NA	5.4	2	2	NA	NA	175	1	1	1	1	NA	NA	0.9	0.46	30812.3	47168.3	6.9315	680	72.9	15254.5	14.365	71.05	104	41	NA	1	1	NA
26134	1	59	4	2	3.71	23261.7	24341.9	1	33	23.94	1	2	NA	NA	NA	NA	122	84	1	1	NA	5.8	2	2	NA	NA	204	2	NA	2	2	NA	NA	2.1	0.46	41305.8	64660.1	2.815	231	20.4	2293	10.5	83.8	122	84	NA	0	0	NA
26135	1	45	1	3	5	17853.3	18117.3	2	33	25.23	2	2	122	72	118	68	114	76	2	NA	94	5.1	2	2	NA	NA	160	2	NA	1	1	NA	NA	0.8	0.22	15871.3	NA	57.465	1233	162.3	15298	32.77	214.4	118	72	NA	1	1	0
26144	1	41	1	1	2.12	15082.9	15250.3	2	40	30.71	1	NA	146	72	158	86	146	98	1	2	NA	5.3	2	2	NA	NA	332	NA	NA	2	1	NA	NA	0.4	0.13	9168.3	6733.3	8.95	338	340.3	10316	18.58	143.85	150	85.3333	NA	0	1	NA
26149	1	54	1	1	3.28	18049.4	18249.7	1	40	27.03	2	NA	122	74	120	74	114	78	2	NA	121.6	5.6	2	2	NA	NA	209	NA	NA	2	2	NA	NA	1.7	0.67	9454.2	6943.27	13.67	2194	201	71406	16.155	174	118.667	75.3333	NA	0	0	0
26155	1	71	3	4	0.96	15189	18175.2	2	34	24.73	1	NA	144	72	150	78	150	74	1	1	92.5	5.9	2	2	NA	NA	206	1	2	2	2	NA	NA	0.4	0.11	15052.1	11657.9	7.3195	489	14.4	7165.5	13.275	104	148	74.6667	NA	0	0	0
26156	1	62	5	3	1.05	25345	25662.3	1	34	18.64	2	NA	144	68	136	70	136	64	2	NA	NA	5.8	2	2	NA	NA	132	1	1	2	1	NA	NA	0.3	0.22	52930.1	72052.3	8.68	1349.5	68.75	16990.5	12.805	166.8	138.667	67.3333	NA	0	1	NA
26162	1	47	3	4	3.8	104523	109646	1	32	32.88	1	1	130	74	130	84	124	84	2	NA	90.4	5.5	2	2	NA	NA	191	1	NA	2	1	NA	NA	0.9	0.25	87223	NA	2.74	314	43.9	28672	9.2	104.9	128	80.6667	NA	0	1	0
26191	1	49	3	4	3.45	78706.1	82563.2	2	40	27.59	2	NA	126	64	114	64	112	64	2	NA	NA	5.5	2	2	NA	NA	225	NA	NA	2	1	NA	NA	0.8	0.3	48152.1	33984.6	5.135	238.5	42.65	5388	7.51	67.9	117.333	64	NA	0	1	NA
26192	1	44	3	2	1.09	77319.5	81108.7	1	42	37.15	1	10	146	98	NA	NA	150	98	1	1	111.6	5.2	2	2	NA	NA	232	NA	NA	2	1	NA	NA	1.2	0.15	158904	216311	4.395	751.5	58.75	13708	16.47	101.55	148	98	NA	0	1	0
26198	1	68	5	5	3.2	32186.6	35681.9	1	43	20.05	2	NA	NA	NA	114	76	NA	NA	1	1	NA	5.7	2	2	NA	NA	156	2	NA	1	1	NA	NA	1.3	0.45	73596.1	100184	22.005	519	58.5	8809.5	17.58	81.95	114	76	NA	1	1	NA
26199	1	51	2	1	1.82	89811.4	96202.3	1	36	26.69	2	12	150	86	140	70	130	82	1	1	NA	6	2	2	NA	NA	266	1	1	2	2	NA	NA	3.6	0.4	153094	124976	5.46	300	31.4	2687.5	8.82	156.55	140	79.3333	NA	0	0	NA
26205	1	85	1	1	0.99	3238.03	3143.56	1	34	28.8	2	NA	172	56	158	44	144	58	2	NA	NA	8	1	1	2	NA	268	2	NA	2	2	NA	NA	1.6	0.48	3356.48	NA	9.62	775	51.9	12805	11.7	155.9	158	52.6667	0	0	0	NA
26208	1	66	3	3	1.18	23630.3	26196.4	2	34	27.18	2	NA	NA	NA	138	68	NA	NA	1	1	NA	6.2	2	2	NA	NA	189	2	NA	2	2	NA	NA	3.6	1.43	41688.2	34031.5	10.1425	897	214.25	17946.5	17.025	150.4	138	68	NA	0	0	NA
26210	1	80	3	1	1.98	16671.1	18327.9	1	35	27.09	2	1	NA	NA	NA	NA	NA	NA	2	NA	NA	5.5	2	2	NA	NA	178	1	1	2	1	NA	NA	1.1	0.4	15178.5	23235.7	4.3525	400.5	138.5	7883.5	11.265	94.95	NA	NA	NA	0	1	NA
26216	1	66	1	3	4.24	4346.33	5006.54	1	34	22.61	2	NA	150	68	134	58	124	58	1	1	NA	7.2	1	2	1	NA	159	1	NA	2	1	NA	NA	3.1	0.66	10573.4	NA	9.68	867	229.3	19883	12.12	161.2	136	61.3333	1	0	1	NA
26217	1	72	4	2	1.12	12759.6	14118.1	2	31	33.76	2	NA	144	94	146	92	148	86	2	NA	NA	6	2	2	NA	NA	255	NA	NA	2	1	NA	NA	4.6	1.76	13287.8	11369	6.635	411.5	129.35	12051.5	13.21	94.65	146	90.6667	NA	0	1	NA
26220	1	53	1	1	0.78	23592.2	24290.4	1	31	24.08	2	2	110	78	104	68	108	74	2	NA	NA	5.3	2	2	NA	NA	274	1	1	2	2	NA	NA	0.6	0.14	14603.1	10724.7	4.195	480.5	42.95	3945	9.33	112.6	107.333	73.3333	NA	0	0	NA
26231	1	82	3	2	1.05	9972.72	10834.4	2	34	24.08	2	NA	110	52	112	60	106	58	2	NA	108.7	5.8	2	2	NA	NA	144	1	1	2	1	NA	NA	1.9	0.81	18690.2	12841.1	6.543	1246	54.65	10967.5	14.295	107.65	109.333	56.6667	NA	0	1	0
26239	1	62	1	4	2.02	4346.33	4768.39	1	34	28.99	1	3	140	80	140	80	138	78	1	2	115.4	6.2	2	2	NA	NA	172	NA	NA	2	1	NA	NA	0.6	0.11	13599.5	14481.3	8.615	530	47.65	21288.5	22.74	132.3	139.333	79.3333	NA	0	1	0
26240	1	84	3	2	4.3	17574.1	19927.1	2	35	33.31	1	NA	122	52	122	60	120	36	1	1	101.9	6.1	1	2	1	NA	216	1	2	3	3	NA	NA	0.1	0.04	26095.5	20211	4.315	990	144.7	5317.5	8.3	90.85	121.333	49.3333	1	0	0	0
26256	1	53	4	5	1.56	41428.3	42804.3	1	42	30.84	1	2	NA	NA	NA	NA	NA	NA	1	1	303.6	11.8	1	1	2	NA	261	2	NA	1	1	NA	NA	0.8	0.41	72634.5	NA	4.8	535	8.8	2814	11.57	82.8	NA	NA	0	1	1	1
26271	1	60	3	4	5	50774.5	56288.3	1	32	31.85	1	6	164	82	166	82	NA	NA	2	NA	102.4	5.4	2	2	NA	NA	219	1	NA	2	1	NA	NA	0.8	0.31	43018.9	30361.7	6.7965	963	112.5	6404.5	23.305	139.55	165	82	NA	0	1	0
26285	1	40	5	4	1.24	43798.4	43923.9	1	34	26.05	1	3	144	64	134	54	138	48	1	1	129.2	5.4	2	2	NA	NA	209	2	NA	2	1	NA	NA	0.5	0.15	33569.3	23692.4	3.985	171.5	25.8	11663.5	17.73	87	138.667	55.3333	NA	0	1	1
26286	1	46	5	5	5	96358.7	103534	1	36	33.39	2	1	114	82	118	76	122	78	2	NA	NA	5.4	2	2	NA	NA	235	2	NA	1	2	NA	NA	1	0.12	82361.1	246024	5.98	302	15.35	8024	7.58	69.8	118	78.6667	NA	1	0	NA
26292	1	43	3	4	0.39	47323.6	48841.3	2	32	23	1	3	NA	NA	NA	NA	NA	NA	2	NA	NA	5.4	2	2	NA	NA	230	1	NA	2	2	NA	NA	0.7	0.19	95687.2	130256	13.0925	792	339.8	17313	19.895	122.15	NA	NA	NA	0	0	NA
26294	1	82	3	3	5	17574.1	20673.9	2	35	28.25	1	1	184	92	184	98	NA	NA	1	1	98.1	5.5	2	2	NA	NA	218	NA	NA	2	1	NA	NA	6.6	1.58	19406	13332.9	3.83	110	77.75	3731.5	6.625	58.1	184	95	NA	0	1	0
26300	1	71	2	5	5	9185.01	11284.8	1	35	27.08	2	3	146	72	136	76	136	74	1	1	106.6	5.6	2	2	NA	NA	166	1	1	2	1	NA	NA	1.4	0.3	10592.7	7277.74	6.0195	955.5	141.45	15086.5	10.045	157.95	139.333	74	NA	0	1	0
26304	1	59	4	4	5	23261.7	24034.3	1	33	39.16	2	NA	138	66	NA	NA	NA	NA	1	1	NA	5.7	3	2	NA	NA	230	2	NA	2	1	NA	NA	1.5	0.13	40783.8	63842.9	7.86	375.5	52.25	4497.5	12.14	155.25	138	66	NA	0	1	NA
26312	1	62	1	2	2.8	10443.8	11458	2	32	29.54	1	1	112	70	120	68	112	72	2	NA	112	5.4	2	2	NA	NA	228	2	NA	2	2	NA	NA	0.3	0.15	5935.81	4359.32	4.225	1702.5	102.35	18180.5	16.915	88.2	114.667	70	NA	0	0	0
26314	1	61	1	1	4.13	2211.91	2426.7	1	42	26.44	1	3	162	70	156	68	148	68	2	NA	NA	5.2	2	2	NA	NA	234	2	NA	2	1	NA	NA	0.5	0.28	1257.15	923.264	5.32	496	65.9	10222.5	15.025	125.4	155.333	68.6667	NA	0	1	NA
26341	1	67	4	1	0.81	13357.5	14604	1	32	21.44	1	NA	NA	NA	140	100	138	98	1	1	NA	13.7	1	1	2	NA	251	2	NA	1	2	NA	NA	1	0.28	21393.6	15954	4.06	544	33.75	5714.5	7.185	79.9	139	99	0	1	0	NA
26356	1	58	3	5	5	94557.9	101452	2	37	26.1	2	1	120	74	NA	NA	126	78	2	NA	NA	5.7	2	2	NA	NA	190	2	NA	2	1	NA	NA	0.6	0.2	198759	270565	9.37	705	129.85	29569.5	9.95	180.75	123	76	NA	0	1	NA
26358	1	46	3	3	0.77	43476.1	44870.4	2	34	23.48	1	1	126	102	128	100	128	100	1	1	NA	5	2	2	NA	NA	198	1	NA	1	2	NA	NA	3.8	0.69	35694.4	25192.2	5.87	448	33.65	2142.5	8.805	103.15	127.333	100.667	NA	1	0	NA
26365	1	61	3	4	NA	59803.1	60551.7	1	31	28.1	1	4	122	68	122	64	122	66	2	NA	102.4	5.2	2	2	NA	NA	211	1	NA	1	1	NA	NA	3.6	1.08	96360.5	131173	5.2	578	27.8	3474	11.165	91.4	122	66	NA	1	1	0
26370	1	40	1	1	1.58	18819	19027.8	1	43	19.83	1	12	110	68	118	66	106	62	2	NA	88.6	5.4	2	2	NA	NA	190	2	NA	2	2	NA	NA	0.4	0.17	11439.3	8401.17	4.905	898	84.1	9719	14.76	128.45	111.333	65.3333	NA	0	0	0
26377	1	65	3	1	2.4	50864.4	53127.5	2	31	28.02	1	1	136	74	136	72	132	68	2	NA	105.5	5.4	2	2	NA	NA	219	2	NA	2	1	NA	NA	0.4	0.18	42262.8	NA	7.93	768	287.2	3183	11.92	107.9	134.667	71.3333	NA	0	1	0
26378	1	73	3	5	2.72	33939.6	34318.8	1	29	24.1	1	1	136	78	128	72	128	68	2	NA	NA	5	2	2	NA	NA	216	2	NA	2	1	NA	NA	3	0.94	24908.3	38130.3	5.02	531.5	116.4	1733.5	9.38	89.8	130.667	72.6667	NA	0	1	NA
26379	1	65	4	1	1.18	14194.6	15519.3	2	31	23.94	1	4	106	62	98	58	94	56	2	NA	91.5	4.5	2	2	NA	NA	102	NA	NA	2	2	NA	NA	8.5	0.86	22734.4	NA	1.75	127	20.4	110	2.58	74.5	99.3333	58.6667	NA	0	0	0
26385	1	52	4	4	2.87	24958.5	26117.5	2	33	33.04	1	1	174	98	176	100	166	94	1	1	202.6	7.9	1	2	2	NA	170	NA	NA	2	2	NA	NA	2.6	0.25	24293.9	NA	3	253	19.2	2124	15.44	73.8	172	97.3333	0	0	0	1
26394	1	40	1	4	5	15082.9	15309.6	2	40	37.3	2	1	120	78	118	76	118	82	2	NA	95.4	5.5	2	2	NA	NA	186	2	NA	2	1	NA	NA	0.6	0.19	9203.94	6759.48	5.725	577.5	54.5	13833	15.505	201.4	118.667	78.6667	NA	0	1	0
26404	1	56	4	4	3.06	29951	29795.3	2	34	20.98	1	5	118	66	116	68	NA	NA	2	NA	NA	14	1	2	1	NA	199	2	NA	2	2	NA	NA	0.6	0.17	64893.7	48393.6	7.905	269	34.2	1823.5	8.35	77.3	117	67	1	0	0	NA
26406	1	61	3	2	3.04	50864.4	54977.9	2	31	21.52	1	NA	124	66	120	74	124	68	2	NA	NA	5.5	2	2	NA	NA	212	NA	NA	2	2	NA	NA	1.4	0.26	32063.9	22629.9	4.74	371.5	19.3	3565	8.96	78.95	122.667	69.3333	NA	0	0	NA
26409	1	74	3	3	2.48	42473.4	50823.9	1	31	21.18	1	NA	NA	NA	138	68	140	64	2	NA	100	5.5	2	2	NA	NA	187	1	NA	2	1	NA	NA	1.3	0.15	42090.6	32599.2	13.895	996	88.85	23801	19.81	166.65	139	66	NA	0	1	0
26428	1	72	1	1	0.66	3238.03	3313.1	1	34	26.77	1	6	150	54	160	52	166	62	1	1	NA	11	1	2	1	NA	191	2	NA	2	2	NA	NA	0.9	0.19	3957.46	4206.13	6.455	409	26.7	10557.5	5.815	107.75	158.667	56	1	0	0	NA
26429	1	44	4	2	0	24885.2	29080.3	2	35	20.7	1	3	120	70	116	62	118	76	1	1	89.6	5	2	2	NA	NA	208	NA	NA	2	2	NA	NA	1.4	0.38	23387.8	NA	3.28	77	92.3	1089	4.42	68.8	118	69.3333	NA	0	0	0
26430	1	82	3	5	1.53	9049.77	11278.6	2	37	23.42	1	NA	150	50	146	48	144	56	1	1	NA	6.9	1	2	1	NA	156	1	1	2	1	NA	NA	1.2	0.47	9340.54	7234.26	6.735	910	28.8	4137.5	102.215	195.65	146.667	51.3333	1	0	1	NA
26432	1	48	4	3	5	26397.3	27623.1	1	37	21.9	1	1	142	96	142	90	134	88	2	NA	102.7	4.9	2	2	NA	NA	223	2	NA	2	1	NA	NA	1.6	0.27	14008.9	11417	1.51	133	125.85	951.5	6.41	55.9	139.333	91.3333	NA	0	1	0
26434	1	82	3	3	2.68	14868.9	16866.8	2	29	22.75	1	1	NA	NA	150	60	154	58	2	NA	109.7	5.2	2	2	NA	NA	191	2	NA	2	2	NA	NA	6.4	1.34	26270.1	20346.2	3.025	328	49.25	1474	6.705	51.45	152	59	NA	0	0	0
26446	1	66	1	1	3.84	2810.37	2984.39	1	43	30.18	1	1	NA	NA	NA	NA	132	66	1	1	207.1	6.5	1	2	1	NA	177	2	NA	2	1	NA	NA	5.4	1.1	1546.06	4025.02	7.4505	374.5	192.35	10530.5	10.3	141.45	132	66	1	0	1	1
26463	1	79	3	4	5	31154.4	31038.2	1	39	28.12	1	2	152	72	140	72	NA	NA	2	NA	NA	5.8	2	2	NA	NA	244	1	NA	2	1	NA	NA	0.2	0.13	48342.1	74003.4	9.83	1383	224.1	32117.5	10.465	121.75	146	72	NA	0	1	NA
26477	1	63	4	2	0.75	15155.7	16570.1	2	34	26.95	2	NA	116	68	118	70	118	70	2	NA	NA	6	2	2	NA	NA	205	NA	NA	2	2	NA	NA	1.1	0.59	24273.7	18101.8	3.445	572	44.8	5059.5	8.125	94.15	117.333	69.3333	NA	0	0	NA
26480	1	48	3	3	1.07	32082.8	32174.8	2	43	24.12	1	2	108	52	120	56	106	54	1	2	NA	4.9	2	2	NA	NA	175	NA	NA	2	2	NA	NA	1	0.38	18764.8	13243.7	3.125	237.5	75.9	9000.5	11.42	116.4	111.333	54	NA	0	0	NA
26491	1	78	3	3	5	28463	29689.8	1	33	24.8	1	NA	132	58	122	56	136	52	2	NA	99.8	5.7	2	2	NA	NA	187	1	1	2	2	NA	NA	1.4	0.46	27868.9	NA	4.75	536	29.5	845	17.19	154.9	130	55.3333	NA	0	0	0
26501	1	77	1	1	1.5	2209.22	2144.77	1	34	26.11	2	3	156	60	156	58	148	60	1	1	149.7	7.3	1	1	2	NA	149	2	NA	2	1	NA	NA	9.9	3.71	2290.03	1680.86	2.675	215	65.3	2970	5.74	65.9	153.333	59.3333	0	0	1	1
26504	1	73	3	1	1.92	38570.9	41634.6	2	34	25.3	1	NA	156	74	146	74	NA	NA	2	NA	NA	5.3	2	2	NA	NA	170	2	NA	2	2	NA	NA	6.3	1.17	64846.2	99268.3	2.05	96.5	26.95	1257	3.04	31.25	151	74	NA	0	0	NA
26510	1	53	4	2	2.85	23640.3	24738.2	2	42	46.71	1	4	144	88	138	86	138	86	1	1	243.3	11.4	1	1	2	NA	185	1	1	2	2	NA	NA	2.1	0.57	36239.3	NA	4.13	96	22.5	1368	6.75	45.5	140	86.6667	0	0	0	1
26523	1	56	3	3	5	76894.6	77003.3	2	30	34.33	2	2	106	66	102	70	94	68	2	NA	107.5	5.8	2	2	NA	NA	167	1	1	1	1	NA	NA	1.1	0.15	98397.4	80325.1	6.04	297.5	30.15	977	12.055	131.55	100.667	68	NA	1	1	0
26529	1	50	3	3	1.56	80928.9	86829.3	2	30	33.12	1	4	108	70	104	74	106	68	2	NA	NA	5.5	2	2	NA	NA	151	2	NA	1	2	NA	NA	0.7	0.18	170111	138867	6.655	149	34.6	1585.5	7.87	67.85	106	70.6667	NA	1	0	NA
26530	1	85	2	1	NA	16163.3	18327.3	2	35	21.42	1	1	204	82	NA	NA	190	68	1	1	NA	5.7	2	2	NA	NA	186	1	2	2	2	NA	NA	4	1.52	17203.3	11819.6	2.105	352	72.7	1249	5.945	34.35	197	75	NA	0	0	NA
26536	1	81	3	1	NA	19775.3	21740.6	1	32	26.85	1	1	138	72	136	70	134	76	2	NA	101.7	5.2	2	2	NA	NA	197	NA	NA	2	1	NA	NA	1.9	0.35	20657	NA	4.68	827	144	11624	8.55	110.8	136	72.6667	NA	0	1	0
26561	1	41	3	5	5	98201.8	103014	2	30	25.79	1	2	130	84	142	84	146	72	1	1	NA	5.2	2	2	NA	NA	187	1	1	2	1	NA	NA	1.7	0.67	131635	107458	16.18	1582	55.45	21489.5	14.635	195.05	139.333	80	NA	0	1	NA
26563	1	52	3	3	5	84165.4	88162.3	1	39	33.55	1	5	138	84	136	82	128	86	1	1	89	5.4	2	2	NA	NA	441	1	NA	2	1	NA	NA	1.9	0.37	112657	153356	5.23	823.5	41.85	3202	14.84	99.95	134	84	NA	0	1	0
26567	1	85	1	1	1.09	3759.81	3846.99	2	38	31.07	1	NA	152	64	146	62	144	68	1	1	124.1	5.3	2	2	NA	NA	218	2	NA	2	1	NA	NA	3.8	0.62	2793.93	2050.72	3.28	183	79.55	4676	9.965	103.45	147.333	64.6667	NA	0	1	0
26584	1	50	3	4	4.08	97593.7	100578	2	31	28.06	2	3	138	94	140	88	136	86	1	1	NA	5.2	2	2	NA	NA	203	2	NA	2	1	NA	NA	0.8	0.28	207448	169347	12.47	1100.5	175.3	34176	17.675	169.65	138	89.3333	NA	0	1	NA
26603	1	66	3	3	2.89	42804.3	46682.2	1	35	43.03	1	NA	138	86	134	88	132	90	1	1	NA	5.6	2	2	NA	NA	177	1	NA	2	2	NA	NA	0.9	0.27	35677.3	106573	5.795	1386.5	37.65	3003.5	20.365	158.6	134.667	88	NA	0	0	NA
26607	1	85	3	1	0.9	9972.72	11308	2	34	26.63	2	NA	204	76	184	64	188	70	1	1	NA	5.3	2	2	NA	NA	184	1	1	3	3	NA	NA	6.2	3.08	10614.4	7292.66	2.73	485.5	86.6	4405	6.245	74.65	192	70	NA	0	0	NA
26616	1	62	3	3	3.56	50774.5	53885.1	1	32	24.66	1	NA	NA	NA	142	58	136	62	2	NA	91.2	4.9	2	2	NA	NA	203	2	NA	2	1	NA	NA	0.6	0.34	85751.4	70001.7	3.705	368.5	88.2	6027.5	5.05	55.35	139	60	NA	0	1	0
26632	1	82	3	4	1.61	14868.9	16866.8	2	29	22.59	1	2	136	76	128	70	134	72	2	NA	NA	4	2	2	NA	NA	145	2	NA	3	3	NA	NA	0.4	0.11	29096.4	19990.7	7.28	621.5	30.35	38448	10.465	141.45	132.667	72.6667	NA	0	0	NA
26637	1	77	3	4	2.8	28463	31522	2	30	26.54	1	1	118	70	124	64	114	62	1	1	90.1	5.2	2	2	NA	NA	175	1	1	2	2	NA	NA	2.5	0.42	41279.5	31971	4.91	1072.5	79.95	6879.5	11.645	90.8	118.667	65.3333	NA	0	0	0
26647	1	80	3	3	5	19775.3	22432.4	1	32	35.42	1	1	146	54	142	50	136	54	1	1	134.8	6	1	2	1	NA	164	1	1	3	3	NA	NA	0.5	0.29	21056.6	14467	13.805	792.5	163.55	28203.5	12.03	131.95	141.333	52.6667	1	0	0	1
26649	1	40	1	4	5	18819	19101.8	1	43	22.84	1	3	138	68	NA	NA	NA	NA	2	NA	NA	6.1	1	2	2	NA	238	2	NA	2	1	NA	NA	1	0.4	9895.65	25762.4	5.88	818.5	154.8	33179.5	11.16	123.55	138	68	0	0	1	NA
26661	1	41	3	3	1.21	38255.9	39482.8	1	29	27.9	2	2	118	78	124	82	120	80	2	NA	86.2	4.9	2	2	NA	NA	122	2	NA	2	2	NA	NA	0.8	0.22	23026.9	16251.9	3.065	1101	7.7	9473.5	8.705	57.05	120.667	80	NA	0	0	0
26662	1	60	3	4	4.59	46409.9	50614.5	2	39	46.06	2	NA	116	76	128	74	NA	NA	1	1	NA	7.2	1	2	1	NA	233	1	1	2	1	NA	NA	0.3	0.16	40263.8	28417.2	5.24	497.5	60.9	19419.5	9.925	133	122	75	1	0	1	NA
26666	1	77	3	5	2.06	33939.6	37587.1	1	29	29.94	2	NA	116	60	106	66	110	64	2	NA	NA	5.7	1	2	1	NA	141	1	1	2	1	NA	NA	1.8	0.58	64840.6	44548.9	6.481	1563.5	86.85	20123.5	19.065	108.9	110.667	63.3333	1	0	1	NA
26671	1	53	3	2	0.8	32043.2	34379.4	2	33	21.86	1	6	126	84	124	70	134	80	2	NA	98.3	5.4	2	2	NA	NA	243	NA	NA	2	1	NA	NA	1.4	0.33	54710.4	74475.9	10.165	727	28.85	1789.5	12.205	191.5	128	78	NA	0	1	0
26699	1	80	3	3	1.82	16671.1	20776.9	1	35	32.95	2	NA	174	86	170	76	170	80	1	1	NA	5.2	2	2	NA	NA	149	2	NA	3	3	NA	NA	0.8	0.3	15079.7	23084.5	4.125	1366	24.2	15278.5	12.285	120.95	171.333	80.6667	NA	0	0	NA
26702	1	51	3	4	NA	36014.4	37115.6	2	31	19.24	1	NA	190	56	180	58	176	50	1	1	NA	5.5	1	2	2	NA	212	2	NA	3	3	NA	NA	0.3	0.19	76553.2	62492.9	16.908	1505	113.15	2562	25.315	126.35	182	54.6667	0	0	0	NA
26723	1	49	3	5	4.35	95553	100236	1	38	26.43	2	1	138	90	136	88	128	98	2	NA	NA	5.4	2	2	NA	NA	253	1	NA	2	1	NA	NA	0.6	0.15	58459	174625	9.36	712.5	151.55	4245.5	15.56	92.8	134	92	NA	0	1	NA
26728	1	84	5	5	5	15108.7	18829.8	1	33	16.07	1	NA	NA	NA	NA	NA	NA	NA	2	NA	NA	5.7	2	2	NA	NA	176	2	NA	3	3	NA	NA	0.6	0.18	29327.5	22714.2	16.0965	676.5	134	3117	11.66	43.8	NA	NA	NA	0	0	NA
26750	1	43	4	5	4.35	20714.1	21676.1	1	42	29.98	2	2	142	78	NA	NA	NA	NA	2	NA	NA	5.4	2	2	NA	NA	198	2	NA	1	1	NA	NA	0.2	0.09	10992.9	8959	6.175	424	83.6	18106	13.515	106.3	142	78	NA	1	1	NA
26755	1	61	3	4	3.2	46409.9	52489.3	2	34	28.84	1	4	NA	NA	130	64	132	64	1	1	82.9	4.7	2	2	NA	NA	191	2	NA	2	2	NA	NA	0.7	0.31	83530.1	113707	5.775	1285	167.85	7665	10.605	114.35	131	64	NA	0	0	0
26773	1	56	3	4	4.42	91689.9	94493.5	1	29	26.71	2	NA	90	54	NA	NA	NA	NA	2	NA	97.7	5.2	2	2	NA	NA	150	2	NA	1	1	NA	NA	0.6	0.38	120747	164369	5.785	568	307	9912	16.38	152.2	90	54	NA	1	1	0
26803	1	66	3	4	1.65	24331.7	26982.6	1	29	25.52	2	1	100	58	NA	NA	NA	NA	2	NA	119.2	5.1	2	2	NA	NA	156	2	NA	2	1	NA	NA	0.5	0.08	55653.2	45431.6	2.295	5177	111.75	2178.5	7.775	60.95	100	58	NA	0	1	0
26811	1	76	3	3	3.36	24855	27517.4	2	43	26.24	1	2	NA	NA	NA	NA	144	76	2	NA	108.8	5.9	2	2	NA	NA	208	2	NA	1	1	NA	NA	46.6	2.48	22788.9	17650.1	12.32	729	89.25	16319	12.3	314.1	144	76	NA	1	1	0
26812	1	71	3	3	2.4	32047.2	35480	2	35	20.83	1	3	NA	NA	NA	NA	156	68	2	NA	NA	5.5	2	2	NA	NA	296	2	NA	2	2	NA	NA	3.5	0.99	61205.7	215519	6.835	484.5	77.45	40714	10.635	81.2	156	68	NA	0	0	NA
26815	1	80	5	1	1.2	9172.1	10400.1	2	34	30.53	2	NA	172	40	NA	NA	162	30	1	1	NA	5.2	2	2	NA	NA	195	1	1	2	1	NA	NA	3.9	1.06	13619.5	10548.3	9.5495	699.5	44.9	770.5	12.32	82.7	167	35	NA	0	1	NA
26817	1	54	3	5	5	89046.7	95538.9	2	39	30.77	2	2	122	58	116	54	NA	NA	2	NA	103.9	5.6	2	2	NA	NA	207	2	NA	1	1	NA	NA	0.4	0.12	152038	124114	14.036	741	49.45	8677.5	7.575	102.95	119	56	NA	1	1	0
26835	1	45	3	5	5	86859.6	93327.4	1	30	26.01	2	1	106	66	NA	NA	106	72	2	NA	95.6	5.6	2	2	NA	NA	183	2	NA	2	2	NA	NA	0.9	0.21	54429.9	162590	10.325	615	115.4	6248.5	12.35	102.1	106	69	NA	0	0	0
26854	1	47	4	4	5	23606.5	24390.6	1	35	28.76	1	1	112	88	114	84	106	84	1	2	97.7	5.5	2	2	NA	NA	224	2	NA	2	2	NA	NA	1.1	0.28	22687.5	18489.9	4.35	183	166.85	1812.5	4.965	67.4	110.667	85.3333	NA	0	0	0
26855	1	60	4	4	3.96	13357.5	13693.7	1	37	29.76	1	4	122	60	126	64	NA	NA	1	1	NA	6.4	1	2	1	NA	211	1	NA	2	2	NA	NA	1.5	0.25	12737.5	10380.9	3.95	237	43.75	1264.5	10.91	111.25	124	62	1	0	0	NA
26858	1	41	1	4	2.34	23592.2	25397	1	31	21.01	2	1	114	82	112	82	NA	NA	2	NA	108.3	5.4	2	2	NA	NA	174	NA	NA	1	1	NA	NA	0.2	0.05	13156.9	9662.57	5.53	589	20.95	1798.5	16.15	127.8	113	82	NA	1	1	0
26862	1	72	3	3	4.56	32961.2	36491.9	2	39	25.93	1	1	134	76	136	74	126	74	2	NA	96.5	5.4	2	2	NA	NA	170	2	NA	1	1	NA	NA	0.6	0.3	34253.9	23534.2	10.5615	857	175.85	9474.5	21.38	93.2	132	74.6667	NA	1	1	0
26867	1	60	3	5	NA	50774.5	56288.3	1	32	29.6	2	NA	148	80	140	86	136	78	2	NA	NA	10.5	1	2	2	NA	221	1	2	2	1	NA	NA	4.2	0.61	116098	158041	6.34	138.5	88.2	2777.5	8.875	110.75	141.333	81.3333	0	0	1	NA
26872	1	85	3	3	3.76	18075.4	20504	2	39	22.3	2	NA	116	48	NA	NA	NA	NA	2	NA	NA	5.6	2	2	NA	NA	206	NA	NA	3	2	NA	NA	5.1	0.74	19482.1	13385.2	6.9585	1107	177.25	1781	15.66	99.5	116	48	NA	0	0	NA
26876	1	42	4	5	5	28002.1	28932.2	1	32	24.74	2	8	128	60	NA	NA	132	56	2	NA	NA	5.4	2	2	NA	NA	232	2	NA	1	1	NA	NA	0.5	0.26	14672.8	11958	6.49	1159.5	113.2	6219.5	12.415	326.35	130	58	NA	1	1	NA
26878	1	76	3	5	0	15137.1	16763.8	1	34	29.41	2	1	96	70	NA	NA	NA	NA	2	NA	93.4	5.6	2	2	NA	NA	200	1	NA	2	1	NA	NA	0.5	0.16	21953	17002.7	4.115	822.5	78.8	7576.5	3.73	44.85	96	70	NA	0	1	0
26879	1	65	4	1	1.91	11740.4	12991.6	2	41	23.9	2	1	124	60	124	56	124	58	1	1	173.4	6.9	1	2	1	NA	133	2	NA	2	1	NA	NA	9.3	2.67	19031.5	14192.5	15.82	1982	103.3	64855	6.62	196.55	124	58	1	0	1	1
26880	1	42	3	4	3.71	86828.7	91083.9	1	33	24.09	1	2	122	76	122	68	126	76	2	NA	NA	5.1	2	2	NA	NA	264	1	NA	1	1	NA	NA	1.9	0.41	72457.2	51138.5	5.735	559	18.55	1302.5	10.255	126.9	123.333	73.3333	NA	1	1	NA
26883	1	72	3	3	1.2	14225.8	15754.6	1	33	26.7	1	6	158	70	154	66	138	74	1	1	102.3	5.8	1	2	2	NA	230	1	NA	1	2	NA	NA	1.5	0.43	14788.4	10160.4	3.415	296	41.9	889.5	2.845	29.4	150	70	0	1	0	0
26884	1	65	1	1	0.68	3831.9	4288.63	2	38	21.43	2	3	NA	NA	138	68	122	74	2	NA	NA	6	2	2	NA	NA	191	NA	NA	2	2	NA	NA	3	0.74	2578.28	1893.52	5.265	143	68	278.5	9.805	117.25	130	71	NA	0	0	NA
26887	1	59	1	2	4.2	16910.4	17160.5	2	42	31.34	2	NA	138	88	134	88	138	86	1	2	108.7	5.5	3	2	NA	NA	224	1	1	2	2	NA	NA	2.4	0.5	36241.3	NA	4.31	176	82.5	3626	7.56	67.1	136.667	87.3333	NA	0	0	0
26888	1	45	1	1	0.41	18049.4	18249.7	1	40	23.5	2	6	118	70	108	68	112	64	2	NA	NA	5.6	2	2	NA	NA	216	NA	NA	2	2	NA	NA	0.2	0.07	10971.5	8057.59	9.32	506	78.55	15890	24.5	173.65	112.667	67.3333	NA	0	0	NA
26889	1	81	3	5	1.82	18611.9	21467.9	1	29	32.58	1	NA	134	64	128	56	126	54	2	NA	98.2	5.3	2	2	NA	NA	171	2	NA	2	1	NA	NA	1	0.37	28113.2	21773.7	8.135	1936	23.25	4229.5	10.915	85.25	129.333	58	NA	0	1	0
26898	1	71	3	1	1.22	16725.8	18209.2	1	31	20.77	1	2	134	58	NA	NA	NA	NA	2	NA	NA	5.5	2	2	NA	NA	133	NA	NA	2	2	NA	NA	4.7	0.56	13216.1	NA	3.68	381	20.6	1087	8.6	86.2	134	58	NA	0	0	NA
26902	1	42	3	4	2.63	98374.1	101529	1	29	30.52	2	3	108	68	110	76	102	78	2	NA	NA	5.2	2	2	NA	NA	244	NA	NA	1	1	NA	NA	1.4	0.25	198910	162377	11.784	772.5	222.1	3056	28.7	96.6	106.667	74	NA	1	1	NA
26904	1	81	1	1	0.58	2643.72	2705.02	1	40	31.86	2	NA	146	74	142	66	134	70	2	NA	NA	5.6	1	2	1	NA	150	2	NA	2	1	NA	NA	2.4	0.9	6959	7396.27	3.195	443	98.55	2217.5	9.005	100.25	140.667	70	1	0	1	NA
26910	1	85	3	4	0.86	9049.77	11278.6	2	37	33.63	1	2	NA	NA	NA	NA	NA	NA	1	1	149.2	6.4	2	2	NA	NA	240	2	NA	2	2	NA	NA	3.3	0.75	10716.4	7362.75	4.74	418	5.35	343	10.565	97.25	NA	NA	NA	0	0	1
26913	1	85	3	2	2.88	17574.1	19927.1	2	35	23.86	2	1	NA	NA	146	64	136	62	1	1	95.3	5.6	2	2	NA	NA	250	2	NA	3	3	NA	NA	36.4	5.09	18933.9	66670.4	6.78	577	56.05	4937.5	34.78	170.55	141	63	NA	0	0	0
26915	1	48	1	1	2.79	14817.2	14981.6	1	42	34.36	1	NA	128	70	124	70	132	72	2	NA	NA	6.1	2	2	NA	NA	236	1	2	2	2	NA	NA	1.7	0.68	7761.19	5699.91	3.185	416	79.8	6400.5	11.33	86	128	70.6667	NA	0	0	NA
26916	1	68	3	5	3.2	54308.4	60225.1	2	34	24.63	1	3	NA	NA	100	48	NA	NA	2	NA	99.9	5.5	1	2	2	NA	202	1	2	2	1	NA	NA	0.3	0.14	124218	169095	4.24	185.5	181.05	2331.5	5.19	56.25	100	48	0	0	1	0
26920	1	47	3	5	5	78590.4	82441.9	2	29	45.21	2	2	146	98	140	98	124	90	1	1	NA	6.4	2	2	NA	NA	190	2	NA	2	2	NA	NA	0.2	0.12	48081.3	33934.6	11.73	536	316.6	28552	11.965	164.75	136.667	95.3333	NA	0	0	NA
26953	1	68	3	5	4.21	42804.3	45426.5	1	35	30.91	2	NA	150	62	150	66	130	62	1	1	NA	6.3	1	2	1	NA	201	2	NA	1	1	NA	NA	1.3	0.34	58047.5	47386.2	3.8885	345	102.9	22015	6.34	66.2	143.333	63.3333	1	1	1	NA
26954	1	72	4	2	2.8	10553.4	11818.6	2	41	26.94	1	2	136	76	124	74	126	76	2	NA	198.7	6.7	1	2	1	NA	125	2	NA	2	1	NA	NA	0.8	0.23	6330.1	5416.02	5.68	2645.5	32.8	23324.5	9.24	128.6	128.667	75.3333	1	0	1	1
26955	1	41	1	2	0.53	15082.9	16272.5	2	40	27.41	2	4	118	70	108	74	118	72	2	NA	96.8	5.5	2	2	NA	NA	219	1	NA	1	2	NA	NA	0.5	0.2	8429.96	21946.6	4.915	252.5	87.25	16226	8.935	84.5	114.667	72	NA	1	0	0
26967	1	56	3	5	5	113423	113584	2	32	27.95	2	NA	124	84	NA	NA	110	82	2	NA	115.7	5.3	2	2	NA	NA	192	1	1	1	1	NA	NA	0.3	0.14	66243.6	46753.1	10.145	994	71.1	9453	17.85	187.1	117	83	NA	1	1	0
26969	1	81	3	5	2.04	14868.9	16413.1	2	29	37.78	1	NA	132	56	NA	NA	124	52	2	NA	97.5	6.8	3	2	NA	NA	203	2	NA	3	1	NA	NA	1.5	0.17	11912.5	18236	3.44	201	35.1	3347.5	6.845	74.45	128	54	NA	0	1	0
26991	1	69	1	3	1.32	3831.9	4413.97	2	38	26.9	1	2	144	70	140	56	136	56	2	NA	NA	6.8	2	2	NA	NA	240	2	NA	2	2	NA	NA	0.9	0.34	8897.26	9474.19	6.77	465	169.2	33675.5	9.855	91.15	140	60.6667	NA	0	0	NA
27005	1	84	3	2	3.2	19810.3	22462.7	2	31	24.07	1	NA	138	50	136	54	136	54	2	NA	112.4	5.7	2	2	NA	NA	165	1	1	2	1	NA	NA	0.3	0.15	29415.9	22782.7	6.808	404	246.2	27507.5	7.915	58.8	136.667	52.6667	NA	0	1	0
27008	1	54	3	5	5	104202	104349	2	34	26.29	1	1	118	38	NA	NA	118	56	1	1	NA	5.6	2	2	NA	NA	192	1	NA	1	1	NA	NA	0.6	0.23	166058	226051	7.215	1676.5	133.35	56775	8.665	93.65	118	47	NA	1	1	NA
27014	1	63	1	1	1	3831.9	4288.63	2	38	21.97	1	NA	128	72	132	68	122	74	1	1	405.9	8.8	1	1	1	NA	176	1	1	2	1	NA	NA	2.3	0.83	8644.62	8544.32	2.3505	563.5	36.4	4114.5	10.71	92	127.333	71.3333	1	0	1	1
27019	1	43	1	1	0	17305	17497	1	39	29.44	2	20	106	76	110	76	106	78	2	NA	NA	5.5	2	2	NA	NA	194	1	NA	1	1	NA	NA	0.6	0.2	15327.9	11257	11.8	658.5	98.6	17399.5	25.37	192.5	107.333	76.6667	NA	1	1	NA
27024	1	74	3	5	1.34	53351.3	56544.4	1	42	33.67	1	1	134	84	NA	NA	128	86	1	1	120.4	6.9	2	2	NA	NA	235	2	NA	3	1	NA	NA	0.1	0.04	88068.1	134817	3.775	439.5	38.6	4482	12.335	91.4	131	85	NA	0	1	0
27029	1	58	2	2	0.99	30636.8	32870.4	1	35	29.48	1	NA	106	72	100	70	106	72	2	NA	NA	8	1	2	2	NA	262	1	NA	2	1	NA	NA	0.5	0.23	64397.9	87663.2	7.47	774.5	56.4	7045.5	18.775	174.85	104	71.3333	0	0	1	NA
27032	1	63	4	3	1.48	12922.3	15687.8	1	36	29.51	1	NA	152	72	150	76	148	74	2	NA	95.5	5	2	2	NA	NA	199	NA	NA	2	2	NA	NA	0.5	0.15	7955.96	18530.3	2.955	521.5	18.4	5543	6.995	52.95	150	74	NA	0	0	0
27036	1	43	1	5	1.6	13805.9	13959.1	1	43	30.33	2	1	126	80	124	82	128	82	2	NA	94.8	5.7	2	2	NA	NA	162	2	NA	2	2	NA	NA	1.2	0.38	8392.04	6163.21	6.74	696.5	223.5	10072	7.385	103.3	126	81.3333	NA	0	0	0
27037	1	74	3	4	4.13	32966.3	36497.6	1	38	26.83	2	NA	116	74	122	74	126	70	2	NA	NA	5.3	2	2	NA	NA	239	2	NA	2	2	NA	NA	0.7	0.27	56845.2	44026.7	8.22	1065.5	32.6	6588	14.415	109.65	121.333	72.6667	NA	0	0	NA
27057	1	46	3	3	0.41	98532.8	105870	1	37	28.85	2	5	130	74	136	78	128	82	2	NA	105	5.5	2	2	NA	NA	263	NA	NA	2	2	NA	NA	1	0.14	61744.9	43578.1	5.015	528	14.45	401.5	13.66	106.85	131.333	78	NA	0	0	0
27059	1	48	4	1	3.6	25537.2	26561.2	1	36	22.39	1	6	NA	NA	94	66	88	62	2	NA	NA	5.3	2	2	NA	NA	181	NA	NA	2	2	NA	NA	0.3	0.18	45071.6	70555.2	3.62	208.5	116.45	6536	14.44	95.9	91	64	NA	0	0	NA
27060	1	57	2	5	4.91	83021.2	86963.7	1	35	23.84	2	2	150	72	134	68	124	72	1	2	146.8	6.5	2	2	NA	NA	179	1	1	2	2	NA	NA	1.2	0.27	50718.5	35795.9	5.485	472	84.7	8474	17.625	163.45	136	70.6667	NA	0	0	1
27072	1	61	3	4	2.39	45255.8	45147.1	2	33	38.4	1	NA	152	76	152	66	144	72	2	NA	NA	5.4	2	2	NA	NA	257	2	NA	2	1	NA	NA	0.4	0.16	71845.9	97801.9	6.71	494.5	18.9	15935.5	7.835	110.6	149.333	71.3333	NA	0	1	NA
27092	1	78	1	3	1.29	3759.81	3725.59	2	38	25.24	2	2	156	68	130	62	146	62	1	1	103.5	5.2	2	2	NA	NA	211	1	1	2	1	NA	NA	5	1.54	2705.76	1986	7.105	662.5	40.3	10360.5	16.09	148	144	64	NA	0	1	0
27104	1	41	1	5	1.52	18819	19101.8	1	43	27.37	1	6	132	80	134	76	122	82	1	1	100.4	5	2	2	NA	NA	215	2	NA	2	2	NA	NA	1	0.31	9895.65	25762.4	8.53	1297	212	29204	11.785	72.3	129.333	79.3333	NA	0	0	0
27123	1	71	3	4	1.76	38570.9	40233.3	2	34	24	2	1	136	58	NA	NA	NA	NA	1	1	NA	5.6	1	2	1	NA	180	1	1	2	1	NA	NA	0.3	0.14	62663.6	48533	2.775	617.5	17.9	225.5	15.7	120.5	136	58	1	0	1	NA
27143	1	70	3	4	2.26	32047.2	35480	2	35	24.52	1	NA	NA	NA	NA	NA	118	56	2	NA	NA	5.4	2	2	NA	NA	212	2	NA	1	1	NA	NA	1.5	0.46	61205.7	42051.5	9.713	2422.5	61.05	6423	18.035	165.35	118	56	NA	1	1	NA
27153	1	61	3	4	1.49	21476.1	25732.7	1	33	38.62	1	4	134	84	132	82	132	82	1	1	NA	5.7	2	2	NA	NA	299	2	NA	3	1	NA	NA	0.8	0.1	53075.2	43327.1	9.67	757	54.1	1068	10.555	144.15	132.667	82.6667	NA	0	1	NA
27156	1	62	3	5	3.14	46417.1	51457.6	1	38	28.16	1	1	152	80	148	76	NA	NA	2	NA	108.6	5.5	2	2	NA	NA	197	2	NA	1	1	NA	NA	4.1	1.1	65754.2	89509.5	8.135	730.5	142.1	7364	7.93	101.65	150	78	NA	1	1	0
27163	1	65	1	3	4.13	10565.5	12170.4	1	31	30.55	2	1	164	76	174	82	NA	NA	1	1	108.4	6	2	2	NA	NA	234	2	NA	2	1	NA	NA	0.5	0.32	10661.6	7830.04	2.85	558.5	56	6402.5	5.06	61.5	169	79	NA	0	1	0
27166	1	81	3	5	1.92	23023.5	26556.4	2	32	30.48	2	NA	160	66	166	64	160	68	2	NA	106.4	5.6	2	2	NA	NA	181	2	NA	2	1	NA	NA	0.4	0.12	25232.7	17336.2	3.66	785.5	86.2	17333.5	8.69	91.6	162	66	NA	0	1	0
27175	1	44	3	5	5	111798	112118	2	34	32	2	3	120	78	NA	NA	124	72	2	NA	142.2	6.6	1	2	1	NA	247	1	1	1	1	NA	NA	1	0.25	85687.5	NA	4.12	332	9.7	2473	12.83	127.2	122	75	1	1	1	1
27215	1	75	3	4	5	27114.1	29531.2	2	29	32.23	1	1	130	74	120	66	NA	NA	1	1	NA	7.6	1	2	1	NA	206	1	2	2	1	NA	NA	0.8	0.48	45995	35623.2	11.415	635.5	135.65	11069.5	13.66	117.8	125	70	1	0	1	NA
27217	1	51	3	4	4.35	89060.5	93289.8	1	38	27.17	1	4	160	96	146	90	158	90	1	1	111.5	5.5	2	2	NA	NA	200	NA	NA	1	1	NA	NA	2.5	0.54	119209	97314.1	7.53	377	81.8	26922	12.21	146.4	154.667	92	NA	1	1	0
27219	1	50	5	5	0.98	34258.7	35885.5	1	37	27.01	2	NA	116	82	NA	NA	116	74	2	NA	84.7	5.4	2	2	NA	NA	166	NA	NA	2	1	NA	NA	0.4	0.14	20929	14771.2	6.975	1242	118.3	14840	16.955	113.2	116	78	NA	0	1	0
27221	1	83	3	5	5	18075.4	20504	2	39	28.45	1	NA	NA	NA	NA	NA	NA	NA	2	NA	NA	6.1	2	2	NA	NA	147	2	NA	3	3	NA	NA	1.3	0.3	31935.1	24733.8	6.83	701.5	136.85	28174.5	11.585	89.65	NA	NA	NA	0	0	NA
27222	1	45	3	4	3.83	82500.2	85146.1	1	29	27.41	1	NA	96	56	94	54	96	60	2	NA	94.9	5.3	2	2	NA	NA	231	1	NA	2	2	NA	NA	0.7	0.29	49658.5	35047.7	5.855	593	70	8916.5	14.27	96.35	95.3333	56.6667	NA	0	0	0
27227	1	65	3	3	4	58126.2	64438.3	2	36	29.01	2	2	138	84	142	80	140	78	1	1	92.3	5.1	2	2	NA	NA	164	2	NA	2	1	NA	NA	2.4	0.88	51260.6	153122	4.685	638.5	50.7	11098	21.9	92.6	140	80.6667	NA	0	1	0
27235	1	76	1	1	1.09	3759.81	3846.99	2	38	29.25	1	2	124	54	124	48	NA	NA	1	1	266.9	8.3	1	1	1	NA	184	2	NA	2	1	NA	NA	0.8	0.39	4595.18	4838.84	3.085	359	76.1	3692.5	9.115	105.1	124	51	1	0	1	1
27245	1	82	1	4	NA	3759.81	3959.42	2	38	26.84	1	4	140	76	132	68	NA	NA	2	NA	NA	5.9	2	2	NA	NA	191	2	NA	2	1	NA	NA	7.2	2.65	10186.1	10726.2	2.92	127	15.45	8839.5	4.05	71.7	136	72	NA	0	1	NA
27251	1	46	1	2	4.24	13805.9	13959.1	2	43	23	1	1	110	72	106	70	102	68	2	NA	NA	5.5	2	2	NA	NA	307	1	2	2	1	NA	NA	0.7	0.3	8392.04	6163.21	4.315	612	15.65	2762.5	17.13	131.85	106	70	NA	0	1	NA
27254	1	49	2	2	1.2	28320.4	29708.3	1	43	28.81	1	5	NA	NA	136	82	134	80	2	NA	100.6	5.2	2	2	NA	NA	235	2	NA	2	1	NA	NA	0.4	0.14	22704.8	67822.3	4.465	138	110.25	875.5	15.625	176.65	135	81	NA	0	1	0
27259	1	81	3	5	2.99	18611.9	19601.1	1	29	28.22	2	NA	122	62	118	62	106	58	2	NA	NA	5.3	2	2	NA	NA	207	NA	NA	2	1	NA	NA	1.2	0.38	14226.4	21778.1	5.18	917.5	143.25	8079.5	7.34	75	115.333	60.6667	NA	0	1	NA
27265	1	60	4	4	1.05	12922.3	14299.4	1	36	29.04	1	3	184	100	NA	NA	NA	NA	1	1	NA	5.7	2	2	NA	NA	143	2	NA	2	1	NA	NA	0.6	0.14	20947.4	15621.3	7.005	815.5	185.95	5047.5	13.22	119.15	184	100	NA	0	1	NA
27270	1	54	3	5	5	84165.4	90301.7	1	39	22.08	1	2	118	72	116	74	NA	NA	2	NA	79.8	5.3	2	2	NA	NA	200	2	NA	1	1	NA	NA	1	0.6	143704	117310	7.325	444	92.85	37659.5	9.355	95.05	117	73	NA	1	1	0
27275	1	52	3	3	5	104202	104349	2	34	34.01	1	2	132	92	NA	NA	122	94	2	NA	97.1	5.3	2	2	NA	NA	204	NA	NA	2	1	NA	NA	1.6	0.21	60857.8	42952	7.535	511	29.85	4858.5	11.315	86.55	127	93	NA	0	1	0
27281	1	60	1	1	1.9	6374.62	6769.34	1	34	25.83	1	1	124	84	114	80	112	84	2	NA	NA	5.4	2	2	NA	NA	194	NA	NA	2	2	NA	NA	0.8	0.28	5930.15	15438.6	5.3	570.5	19.35	716	9.795	113.3	116.667	82.6667	NA	0	0	NA
27282	1	63	3	4	2.4	59114.5	65554.8	2	32	39.55	1	1	142	74	138	78	NA	NA	1	1	150.2	6.7	1	2	2	NA	206	2	NA	2	1	NA	NA	0.3	0.1	104322	142011	12.63	1739	180.4	31819.5	15.88	155.7	140	76	0	0	1	1
27285	1	48	1	4	3.28	21351.3	22984.7	1	34	27.84	1	6	118	78	120	80	116	84	2	NA	NA	5.8	2	2	NA	NA	180	2	NA	2	2	NA	NA	1.3	0.36	20135.3	14787.6	6.885	307	69.65	6795	15.315	169.2	118	80.6667	NA	0	0	NA
27293	1	50	5	1	3.6	25537.2	26561.2	1	36	25.67	1	8	134	76	132	68	134	68	2	NA	NA	4.8	2	2	NA	NA	155	NA	NA	2	2	NA	NA	0.9	0.2	54784.1	74576.1	1.345	80.5	40.25	5897	6.51	70.95	133.333	70.6667	NA	0	0	NA
27309	1	72	1	2	2.44	3012.57	2924.69	2	40	28.09	1	3	142	68	130	60	130	70	1	1	NA	7.5	1	2	1	NA	167	1	1	2	1	NA	NA	1.9	0.27	7524.12	7923.09	23.9125	511.5	55.05	4829	20.47	85.95	134	66	1	0	1	NA
27313	1	42	1	4	2	18049.4	18320.6	1	40	24.08	2	2	106	68	110	72	106	72	2	NA	NA	5.7	2	2	NA	NA	203	NA	NA	2	1	NA	NA	0.7	0.21	11014.1	8088.91	11.665	1434	134.55	21309	22.245	213.65	107.333	70.6667	NA	0	1	NA
27317	1	47	4	5	2.69	23640.3	24425.5	2	42	31.91	2	2	132	90	128	88	134	90	1	1	NA	6.9	2	2	NA	NA	310	1	NA	1	1	NA	NA	1.1	0.32	22720	52917.6	3.285	146.5	19.45	5457.5	6.68	68.1	131.333	89.3333	NA	1	1	NA
27320	1	47	4	2	4.66	23640.3	24738.2	2	42	28.92	1	6	122	82	124	84	128	72	2	NA	NA	5.8	2	2	NA	NA	221	NA	NA	2	2	NA	NA	0.8	0.15	12545.8	10224.6	14.11	375	279.05	28971.5	8.77	59.9	124.667	79.3333	NA	0	0	NA
27327	1	74	1	1	0.58	3238.03	3143.56	1	34	28.73	1	1	140	82	NA	NA	140	76	1	1	99.3	5.4	2	2	NA	NA	226	2	NA	3	1	NA	NA	0.6	0.13	2829.83	3007.64	2.94	337	81.2	3534	9.785	80	140	79	NA	0	1	0
27335	1	77	1	1	1.65	3238.03	3208.55	1	34	26.79	1	3	142	80	154	82	150	76	NA	NA	117.5	6.1	2	2	NA	NA	196	1	NA	2	2	NA	NA	0.4	0.12	3425.86	2514.55	7.2	526	122	9057.5	23.26	202.6	148.667	79.3333	NA	0	0	0
27346	1	60	1	2	1.61	4346.33	4710.88	1	34	21.79	1	8	156	68	160	72	156	66	2	NA	NA	5.7	2	2	NA	NA	156	NA	NA	3	1	NA	NA	1	0.36	10206.4	10088	3.99	476	96.75	7625.5	10.44	129.45	157.333	68.6667	NA	0	1	NA
27348	1	46	1	1	0.88	16910.4	17164.5	2	42	29.73	1	6	114	72	110	82	108	74	2	NA	101.3	5.4	2	2	NA	NA	237	NA	NA	2	2	NA	NA	1.2	0.24	8892.02	6530.4	3.985	286	94.55	4474	17.795	151.45	110.667	76	NA	0	0	0
27356	1	61	3	3	1.2	54308.4	60225.1	2	34	29.38	1	NA	150	84	152	72	NA	NA	2	NA	100.4	5.3	2	2	NA	NA	256	2	NA	1	1	NA	NA	0.4	0.16	35124.1	24789.8	6.81	271.5	32.5	2587.5	7.9	111.3	151	78	NA	1	1	0
27359	1	58	3	2	2.81	104202	111952	2	34	19.19	1	NA	NA	NA	102	54	100	60	2	NA	61.1	8.6	1	1	1	NA	140	1	1	3	3	NA	NA	0.7	0.38	178157	145435	5.055	296.5	61.3	7416.5	10.53	49	101	57	1	0	0	0
27377	1	85	3	3	2.89	16671.1	19223.1	1	35	24.57	2	2	102	64	114	66	106	66	1	1	NA	5.9	2	2	NA	NA	189	1	NA	2	2	NA	NA	1.9	0.34	29940.1	23188.6	5.467	502.5	69.95	18672	6.93	68.55	107.333	65.3333	NA	0	0	NA
27393	1	44	1	1	1.97	22106.9	23798.1	1	34	35.57	1	NA	124	82	120	84	128	80	1	1	NA	7	2	2	NA	NA	160	NA	NA	2	2	NA	NA	0.8	0.15	20847.9	15310.9	6.835	346.5	32.8	3095	16.52	213	124	82	NA	0	0	NA
27402	1	62	3	3	2.4	54308.4	54988.2	2	34	24.76	2	NA	124	74	132	78	132	76	2	NA	NA	5.7	2	2	NA	NA	245	1	NA	2	2	NA	NA	0.9	0.37	43743	30872.8	10.0895	972.5	48.65	6155.5	11.26	87.95	129.333	76	NA	0	0	NA
27406	1	74	2	5	2.72	31214.9	31563.6	1	29	26.59	2	1	144	88	142	82	NA	NA	1	2	NA	5.6	2	2	NA	NA	171	2	NA	1	1	NA	NA	1.7	0.38	26139.9	20245.4	5.105	694	63.15	6989.5	10.615	147.8	143	85	NA	1	1	NA
27433	1	53	3	3	4.98	104202	107388	2	34	27.66	1	NA	138	82	134	78	132	74	2	NA	NA	5.4	2	2	NA	NA	225	2	NA	2	2	NA	NA	1.1	0.57	210388	171747	12.235	523.5	119.05	9556.5	13.91	122.8	134.667	78	NA	0	0	NA
27435	1	73	3	5	2.48	30400.5	32219.9	1	35	25.87	1	1	146	76	152	78	142	80	1	1	NA	5.3	2	2	NA	NA	120	1	1	2	1	NA	NA	7	1.39	23385	35798.4	4.4555	347.5	91.8	14177.5	10.795	95.8	146.667	78	NA	0	1	NA
27452	1	50	3	5	5	82128.6	86028.7	1	35	22.8	2	3	124	78	124	82	132	80	2	NA	NA	4.7	2	2	NA	NA	219	2	NA	2	1	NA	NA	0.4	0.15	168543	229433	8.78	548	56.85	2962.5	23.795	184.65	126.667	80	NA	0	1	NA
27471	1	47	3	4	1.97	98374.1	101529	1	29	32.79	1	NA	138	90	152	94	148	88	1	1	143.9	6.6	2	2	NA	NA	211	1	1	1	1	NA	NA	1.1	0.19	59213.3	41791.3	9.6335	535.5	81.65	2735	12.85	148.75	146	90.6667	NA	1	1	1
27474	1	85	3	5	4	18075.4	20504	2	39	25.23	1	1	NA	NA	NA	NA	NA	NA	2	NA	NA	6.3	2	2	NA	NA	187	NA	NA	3	1	NA	NA	7.8	3.55	16980.7	NA	4.43	466	98.7	1685	10.96	77.8	NA	NA	NA	0	1	NA
27480	1	63	1	4	2.11	3831.9	4413.97	2	38	22.28	1	4	NA	NA	138	52	144	54	1	1	255.8	11.9	1	1	1	NA	222	1	1	2	2	NA	NA	1.2	0.56	9321.89	9926.36	2.655	202	7.35	3832	8.605	78.5	141	53	1	0	0	1
27486	1	65	3	4	1.36	22975	25984.6	2	35	29.09	2	2	132	88	136	76	134	86	1	1	98.8	5.2	2	2	NA	NA	243	1	1	2	1	NA	NA	1.4	0.46	20670.7	14588.9	16.215	660	52.25	35824.5	10.005	95.4	134	83.3333	NA	0	1	0
27490	1	76	3	4	2.56	41984.3	43793.9	2	32	26.18	1	NA	116	62	NA	NA	NA	NA	1	2	93.3	5.2	2	2	NA	NA	170	2	NA	2	1	NA	NA	0.8	0.24	31785.3	48657.8	10.205	642	50	32574	20.47	210.1	116	62	NA	0	1	0
27504	1	75	3	4	2.55	32961.2	34933.9	2	39	31.04	2	1	146	72	152	68	146	72	1	1	142.1	6.7	1	2	1	NA	191	2	NA	2	1	NA	NA	4.1	2.18	33192.7	22805.1	5.325	873	184.95	6674	7.435	69.9	148	70.6667	1	0	1	1
27516	1	78	1	1	0.64	2209.22	2260.44	1	34	25.9	1	1	NA	NA	NA	NA	154	78	1	1	NA	5.4	2	2	NA	NA	222	2	NA	3	3	NA	NA	4.8	1.29	2034.85	2142.75	9.435	565	83.7	14159.5	14.99	159.85	154	78	NA	0	0	NA
27520	1	63	1	1	0.59	4346.33	4710.88	1	34	24.34	2	NA	146	64	148	62	140	56	2	NA	NA	8.8	1	1	2	NA	202	2	NA	2	1	NA	NA	0.2	0.14	2832.13	2079.95	21.808	764.5	57.6	195	20.045	89.2	144.667	60.6667	0	0	1	NA
27529	1	63	3	5	5	59803.1	60551.7	1	31	28.77	1	2	148	98	152	100	150	100	1	1	NA	5.1	2	2	NA	NA	229	2	NA	1	1	NA	NA	7.2	1.1	118630	96841.3	4.89	480.5	6.05	2653.5	7.975	110.4	150	99.3333	NA	1	1	NA
27537	1	69	3	4	2	59114.5	59854.5	1	33	26.63	1	2	132	78	138	78	140	76	2	NA	NA	5.6	2	2	NA	NA	198	2	NA	1	2	NA	NA	1.4	0.4	76484.1	62436.5	10.895	1063.5	164.5	11942	14.855	224.3	136.667	77.3333	NA	1	0	NA
27538	1	47	3	5	5	111798	112118	2	34	29.33	1	12	128	84	126	86	NA	NA	1	1	NA	5.5	2	2	NA	NA	209	1	NA	2	1	NA	NA	0.3	0.16	89190	62948.2	9.525	1017	81.45	16261.5	21.67	225.1	127	85	NA	0	1	NA
27544	1	43	3	3	1.27	41161.7	42481.8	2	31	16.58	2	2	94	72	96	72	90	72	2	NA	NA	5.1	2	2	NA	NA	223	2	NA	2	2	NA	NA	0.6	0.28	24776	17486.3	3.98	419	19.9	3912	9.805	112.8	93.3333	72	NA	0	0	NA
27587	1	52	3	4	3.2	111527	119658	2	36	21.1	1	6	128	80	132	90	134	92	2	NA	86.9	5.4	2	2	NA	NA	212	1	1	2	2	NA	NA	2.4	0.56	91449.7	64543	4.96	1031.5	51.55	9113.5	11.585	145.5	131.333	87.3333	NA	0	0	0
27593	1	69	3	5	5	45255.8	51184	2	33	36.7	1	3	126	58	128	58	120	60	1	1	NA	5.9	2	2	NA	NA	176	1	1	2	2	NA	NA	0.8	0.27	81452.9	NA	2.8	237	22.6	5003	7.5	97.8	124.667	58.6667	NA	0	0	NA
27595	1	46	3	5	3.71	90301.1	94726.5	1	39	38.11	2	NA	134	76	130	72	136	80	2	NA	NA	5.7	2	2	NA	NA	231	2	NA	1	2	NA	NA	0.8	0.27	55245.9	38991.2	5.74	498	21.8	6275	14.245	109.65	133.333	76	NA	1	0	NA
27597	1	69	3	3	3.04	54308.4	54988.2	2	39	23.24	1	NA	126	68	134	70	130	54	2	NA	134.7	5.8	2	2	NA	NA	241	1	2	2	2	NA	NA	0.5	0.26	43743	30872.8	4.56	461	23.85	1880	10.05	90.75	130	64	NA	0	0	1
27598	1	54	3	4	2.92	94557.9	99048.3	2	37	28.34	2	1	NA	NA	142	82	144	86	1	1	105.9	5.6	2	2	NA	NA	196	2	NA	2	1	NA	NA	0.6	0.15	157623	128673	17.955	496.5	190.75	68225	17.07	196.05	143	84	NA	0	1	0
27622	1	60	3	5	3.9	47787.5	48385.7	1	29	21.2	1	3	126	82	120	78	122	78	2	NA	NA	5.2	2	2	NA	NA	155	1	1	2	1	NA	NA	2.8	0.65	38490.8	27165.9	9.665	702.5	315.65	8928.5	9.385	176.05	122.667	79.3333	NA	0	1	NA
27634	1	50	3	5	5	88845.8	93064.9	1	36	28.55	2	1	116	84	120	82	130	86	1	1	91.6	5	2	2	NA	NA	160	2	NA	1	1	NA	NA	5.9	1.26	71125.7	212462	5.92	297	101.75	11613	8.235	89.45	122	84	NA	1	1	0
27643	1	70	3	1	0.96	14225.8	15487.5	2	31	24.12	1	NA	166	68	172	56	166	52	1	1	95.1	5.7	1	2	2	NA	110	2	NA	3	3	NA	NA	1.5	0.89	26717	NA	3.72	495	54.2	7104	11.36	78	168	58.6667	0	0	0	0
27651	1	78	3	4	1.2	11208.6	11691.7	1	33	32.35	2	NA	134	84	132	82	132	84	2	NA	NA	6	3	2	NA	NA	209	1	2	2	1	NA	NA	0.8	0.12	11108.9	7632.41	5.015	476	34.85	5036.5	11.4	185.1	132.667	83.3333	NA	0	1	NA
27652	1	62	1	1	NA	3831.9	4288.63	2	38	33.84	2	NA	116	66	126	64	122	66	1	1	NA	7.4	1	2	1	NA	190	2	NA	1	1	NA	NA	0.8	0.38	2578.28	1893.52	7.1	557.5	25.2	4963	9.87	115.95	121.333	65.3333	1	1	1	NA
27653	1	50	3	5	NA	32860.3	35256.1	2	34	33.16	1	3	128	72	122	70	126	72	1	1	NA	5.4	2	2	NA	NA	244	1	1	2	2	NA	NA	0.4	0.12	69071.8	94025.6	5.235	259.5	58.05	5312.5	6.465	84.1	125.333	71.3333	NA	0	0	NA
27659	1	74	3	1	4.54	29967	33847.4	1	30	30.23	1	1	NA	NA	NA	NA	106	56	2	NA	95.6	5.2	2	2	NA	NA	185	2	NA	2	2	NA	NA	1.4	0.43	44324.8	34329.6	4.9665	366.5	78	1478.5	9.015	98.5	106	56	NA	0	0	0
27660	1	45	3	4	3.98	119657	125521	2	36	31.48	1	4	116	60	116	58	114	62	2	NA	98.7	5.3	2	2	NA	NA	189	NA	NA	2	2	NA	NA	0.6	0.23	95930.8	286558	12.795	135	42.8	1706.5	10.425	62.5	115.333	60	NA	0	0	0
27669	1	85	3	1	0.7	9340.31	10590.9	2	31	23.74	2	NA	148	86	NA	NA	NA	NA	1	1	NA	5.4	2	2	NA	NA	172	2	NA	2	2	NA	NA	4.9	1.87	7686.78	11767.1	3.4245	539.5	31.4	10875.5	10.37	71.7	148	86	NA	0	0	NA
27678	1	60	3	3	2.4	40076.4	41859.4	2	30	25.66	1	NA	102	58	102	52	108	54	1	1	94.7	5.5	2	2	NA	NA	186	1	1	2	2	NA	NA	0.8	0.18	53489.3	72813.6	8.73	1079.5	72.6	16080.5	9.955	116.15	104	54.6667	NA	0	0	0
27679	1	54	4	1	1.29	32056.5	37460.5	2	36	26.2	1	5	148	84	142	78	140	86	1	2	NA	5.2	2	2	NA	NA	185	2	NA	2	1	NA	NA	2.8	0.67	18997.8	NA	0.11	7	0.2	23	1.23	27.5	143.333	82.6667	NA	0	1	NA
27684	1	57	3	4	1.2	31949.1	34278.5	2	35	41.74	1	NA	106	70	NA	NA	NA	NA	1	1	112.7	5.7	2	2	NA	NA	178	1	1	3	3	NA	NA	0.7	0.24	43802.1	35757.2	6.605	996	42.6	5129	12.065	122.7	106	70	NA	0	0	0
27687	1	76	3	5	4.95	30400.5	33110.5	1	35	20.81	2	2	NA	NA	NA	NA	144	66	1	2	102.2	5.4	2	2	NA	NA	215	1	NA	2	1	NA	NA	1.7	0.27	31079.8	109439	4.205	684	125.95	20604.5	11.58	105.05	144	66	NA	0	1	0
27697	1	54	3	3	1.92	104202	104349	2	34	32.32	1	1	114	62	108	64	112	62	1	1	96.1	5.6	2	2	NA	NA	232	1	1	2	1	NA	NA	1.4	0.25	166058	135559	9.28	811	28.8	35655.5	12.56	145.85	111.333	62.6667	NA	0	1	0
27703	1	57	3	1	1.1	38452.8	40063.5	2	34	25.18	1	NA	132	78	122	76	NA	NA	1	1	95.3	5.4	2	2	NA	NA	298	1	NA	2	2	NA	NA	0.7	0.14	30618.9	21610.1	2.193	613.5	26.1	3033.5	11.82	66.15	127	77	NA	0	0	0
27722	1	60	1	4	4.8	5225.31	5732.73	2	38	29.86	2	1	146	90	146	92	146	98	2	NA	NA	9.2	2	2	NA	NA	219	2	NA	2	2	NA	NA	0.4	0.15	3446.46	2531.12	3.49	291.5	10.1	3125	11.225	83.95	146	93.3333	NA	0	0	NA
27723	1	44	3	4	3.96	98532.8	105870	1	37	25.41	2	NA	142	86	NA	NA	NA	NA	2	NA	101.6	5.2	2	2	NA	NA	213	1	1	2	2	NA	NA	0.2	0.1	80912.1	241695	6.825	581.5	51.95	18439	13.9	160.25	142	86	NA	0	0	0
27734	1	82	1	1	1.89	3238.03	3313.1	1	34	25.08	1	6	114	62	114	56	112	54	2	NA	NA	5.3	2	2	NA	NA	177	2	NA	3	3	NA	NA	1.1	0.61	2982.45	3140.6	12.266	1380	79.45	17965.5	12.295	116.9	113.333	57.3333	NA	0	0	NA
27739	1	68	3	5	4.01	47787.5	52993.8	1	29	29.35	1	4	110	74	124	74	NA	NA	1	1	NA	NA	2	2	NA	NA	154	1	1	2	1	NA	NA	1.4	0.35	30906.7	21813.2	10.295	292.5	118.6	21035	14.19	94.35	117	74	NA	0	1	NA
27742	1	68	3	3	5	24331.7	29154.3	1	29	26.43	2	NA	110	60	108	66	108	64	1	1	95.5	5.5	2	2	NA	NA	188	1	1	2	2	NA	NA	1	0.41	23192.2	16368.5	3.845	575	5.7	681.5	15.415	112.6	108.667	63.3333	NA	0	0	0
27754	1	51	3	3	5	104202	104349	2	34	25.13	1	2	108	76	NA	NA	114	68	2	NA	96.5	5.5	2	2	NA	NA	216	1	NA	2	1	NA	NA	0.3	0.16	133340	181513	9.99	490	267.6	19897.5	13.265	77.1	111	72	NA	0	1	0
27763	1	81	3	3	5	15833.3	17477.6	1	41	26.71	1	NA	166	70	148	72	156	62	1	1	NA	5.8	1	2	1	NA	197	2	NA	2	1	NA	NA	8	1.99	16606.5	11409.5	17.6675	903.5	100.15	20333.5	25.565	204.95	156.667	68	1	0	1	NA
27766	1	76	3	3	1.24	42473.4	44304	1	31	29.79	2	NA	NA	NA	126	34	NA	NA	2	NA	NA	5.6	2	2	NA	NA	152	2	NA	2	2	NA	NA	2.2	0.28	36691	56167.7	7.57	415	43.65	15241.5	18.18	158.85	126	34	NA	0	0	NA
27767	1	65	3	5	NA	43865.8	48629.3	1	39	30.46	1	2	122	72	116	64	118	72	2	NA	NA	5.3	3	2	NA	NA	171	1	1	1	1	NA	NA	1.8	0.35	62140.2	50727.1	8.57	657.5	187.35	12903.5	11.245	157.15	118.667	69.3333	NA	1	1	NA
27789	1	62	3	2	5	21825.7	23162.8	2	42	26.21	1	6	126	60	122	62	118	64	1	1	70.3	5.5	1	2	1	NA	145	1	1	2	2	NA	NA	1.2	0.42	13508.9	40352.8	7.17	319	69.2	21980.5	10.925	128.4	122	62	1	0	0	0
27792	1	57	1	1	0.32	15082.9	15250.3	2	40	31.38	1	10	140	74	132	74	132	72	2	NA	101.6	6	2	2	NA	NA	190	2	NA	2	2	NA	NA	4.5	1.18	7900.38	5802.13	2.94	42.5	40.2	2536.5	4.95	68.95	134.667	73.3333	NA	0	0	0
27811	1	47	3	3	2.65	82500.2	85146.1	2	30	29.69	1	2	126	80	NA	NA	NA	NA	2	NA	NA	5.3	2	2	NA	NA	303	2	NA	2	2	NA	NA	0.7	0.29	65073.7	45927.4	32.7945	804.5	95.7	14604	36.695	183.4	126	80	NA	0	0	NA
27812	1	69	1	1	1.28	2060.94	2306.59	2	43	26.64	2	2	180	70	184	72	188	72	1	1	NA	8.1	1	2	1	NA	151	1	1	2	1	NA	NA	7.6	2.12	1194.92	877.566	4.725	770	120.85	8239	12	105.85	184	71.3333	1	0	1	NA
27828	1	63	3	3	1.07	22975	25056.5	2	35	28.15	1	6	NA	NA	NA	NA	108	68	1	1	103.4	5.3	2	2	NA	NA	215	1	NA	2	2	NA	NA	0.4	0.08	32018	26137.4	8.49	658	437	26782.5	10.555	147.6	108	68	NA	0	0	0
27836	1	66	3	5	5	45122.9	50023	2	35	25.61	1	1	90	54	94	60	94	56	2	NA	NA	5.2	2	2	NA	NA	276	1	NA	2	1	NA	NA	4.2	1.01	79605.3	64984.5	10.025	1098.5	151.4	26260	20.25	119.55	92.6667	56.6667	NA	0	1	NA
27838	1	79	3	2	4.59	36061.1	38219.3	1	32	30	1	NA	180	98	182	88	182	88	1	1	NA	5.3	2	2	NA	NA	213	1	1	2	1	NA	NA	0.4	0.09	31651.9	24514.5	8.9355	946.5	128.85	3089.5	16.64	49.15	181.333	91.3333	NA	0	1	NA
27839	1	70	1	1	0.99	3238.03	3143.56	1	34	22.75	2	NA	124	74	124	74	124	72	2	NA	82.9	5.3	2	2	NA	NA	231	NA	NA	2	2	NA	NA	1	0.18	2829.83	3007.64	2.77	394.5	68.6	1077.5	8.835	90.75	124	73.3333	NA	0	0	0
27840	1	46	4	3	2.12	27179.1	28441.3	2	37	28.64	1	2	128	72	128	70	NA	NA	2	NA	NA	4.7	2	2	NA	NA	167	2	NA	2	2	NA	NA	0.5	0.15	14423.8	11755.1	9.65	663	89.7	32164	19.14	162.6	128	71	NA	0	0	NA
27842	1	68	3	5	3.71	47703.8	52884.1	2	30	25.98	1	1	110	68	108	70	110	68	2	NA	NA	5.9	1	2	2	NA	161	1	NA	2	1	NA	NA	1.3	0.51	67577	55165.4	10.135	1230	354.85	16829.5	18.43	185.35	109.333	68.6667	0	0	1	NA
27843	1	53	3	4	2.8	104202	104349	2	34	39.36	1	NA	NA	NA	NA	NA	NA	NA	2	NA	116.8	6.1	2	2	NA	NA	216	2	NA	2	1	NA	NA	1.1	0.22	133340	NA	4.78	692	14.7	5447	24.59	147.9	NA	NA	NA	0	1	0
27848	1	71	3	3	5	38570.9	40233.3	2	39	24.47	2	NA	144	74	144	80	136	80	1	1	179.4	7.5	1	2	1	NA	183	1	1	2	2	NA	NA	1.4	0.48	69405.5	244392	9.33	1705	64.15	26053.5	18.32	129.65	141.333	78	1	0	0	1
27859	1	84	3	5	2.45	16433.4	18641.5	1	30	31.87	2	1	NA	NA	NA	NA	116	40	1	2	NA	5.7	2	2	NA	NA	151	NA	NA	3	3	NA	NA	1.6	0.5	13529.8	20711.9	12.0115	707.5	162.2	1877	19.285	201.35	116	40	NA	0	0	NA
27872	1	53	3	3	5	94557.9	101452	2	37	28.34	2	3	NA	NA	126	66	122	68	1	1	114.9	5.5	2	2	NA	NA	181	1	1	2	2	NA	NA	0.6	0.17	77535.6	54722.7	8.6	725	33	33051.5	23.555	185.25	124	67	NA	0	0	0
27873	1	60	3	5	5	58126.2	64438.3	2	36	23.1	2	1	134	76	134	72	134	78	2	NA	NA	5	2	2	NA	NA	252	1	NA	2	1	NA	NA	0.2	0.07	82341.4	67218.1	30.06	3428	108.05	30009	30.315	189.8	134	75.3333	NA	0	1	NA
27875	1	66	3	5	3.74	42179	42077.7	2	30	26.13	1	2	132	76	128	76	134	76	1	1	93	5.7	2	2	NA	NA	253	1	NA	1	1	NA	NA	0.9	0.25	33472.8	23624.3	6.99	575	144.35	18081	7.93	104.4	131.333	76	NA	1	1	0
27888	1	69	1	3	2.95	3300.11	3801.4	1	34	26.02	2	1	160	70	158	66	146	66	1	1	107.9	6.2	2	2	NA	NA	194	1	NA	2	2	NA	NA	1.7	0.49	3330.14	8669.7	25.235	415.5	223.8	11728.5	23.52	164.4	154.667	67.3333	NA	0	0	0
27890	1	70	3	3	NA	13386.8	16018.7	1	37	42.45	1	NA	148	64	NA	NA	NA	NA	1	1	NA	5.3	2	2	NA	NA	141	2	NA	2	2	NA	NA	3.2	1.13	13266.1	10274.6	7.84	738.5	74.6	11987	12.255	92.55	148	64	NA	0	0	NA
27897	1	71	3	2	1.04	12620	15101.2	2	35	40.76	1	NA	130	72	132	70	126	60	1	1	112.4	5.5	2	2	NA	NA	128	1	1	2	2	NA	NA	0.1	0.04	14175	49913.4	7.56	1035.5	31	5980	11.835	165.5	129.333	67.3333	NA	0	0	0
27900	1	59	3	3	1.84	38452.8	38507.2	2	34	29.98	1	NA	138	82	134	80	136	80	1	1	96.9	5.6	2	2	NA	NA	226	1	1	1	2	NA	NA	1.2	0.33	61279.4	50024.4	4.76	397	17.45	6074	11.24	106.6	136	80.6667	NA	1	0	0
27903	1	63	3	4	NA	45752.9	49898	1	40	29.71	2	1	142	78	138	78	132	80	1	1	106.2	5.9	1	2	1	NA	166	1	1	2	2	NA	NA	0.6	0.32	29101.2	20539	2.605	946.5	104.05	7081.5	21.335	125.85	137.333	78.6667	1	0	0	0
27921	1	49	3	3	2.12	37158.8	39925.7	1	38	29.23	2	6	144	94	136	96	138	94	2	NA	NA	6.3	1	2	1	NA	203	2	NA	2	2	NA	NA	0.8	0.19	31760.9	94874	9.685	985	38.6	2115	11.985	132.95	139.333	94.6667	1	0	0	NA
27930	1	78	3	2	3.96	42473.4	47038	1	31	29.22	1	1	NA	NA	NA	NA	NA	NA	1	2	NA	5.5	2	2	NA	NA	131	NA	NA	2	2	NA	NA	0.9	0.21	44693.5	30706.7	2.2	225	54	8845.5	12.53	86.3	NA	NA	NA	0	0	NA
27932	1	41	4	4	4.45	23269.9	24042.8	1	30	27.08	1	6	116	52	NA	NA	NA	NA	2	NA	93.6	5.5	1	2	2	NA	245	2	NA	1	1	NA	NA	0.8	0.35	22364.1	18226.3	4.235	1152.5	98.35	12748	12.51	72.9	116	52	0	1	1	0
27972	1	70	3	5	4	36125	36528.5	2	31	25.37	1	1	120	68	122	60	118	58	2	NA	NA	4.5	2	2	NA	NA	170	2	NA	2	1	NA	NA	0.4	0.24	30251.6	46310	32.2815	883	95.8	9542	25.355	135.5	120	62	NA	0	1	NA
27979	1	47	4	5	5	23201.5	23972.2	2	41	29.8	2	1	118	74	118	76	118	74	2	NA	NA	5.6	2	2	NA	NA	233	2	NA	1	2	NA	NA	1	0.43	22298.3	18172.7	3.705	597.5	234.7	9722.5	5.57	65.4	118	74.6667	NA	1	0	NA
27980	1	57	3	2	4.16	76894.6	77003.3	2	30	26.25	1	2	122	60	116	68	110	72	2	NA	99.8	5.6	2	2	NA	NA	271	1	1	2	1	NA	NA	1	0.18	58850.5	41535.3	5.125	2227	45.75	5220.5	22.305	152.4	116	66.6667	NA	0	1	0
27992	1	49	5	5	1.19	34688.7	37271.7	2	42	20.83	1	NA	144	86	130	90	142	92	2	NA	NA	5.5	2	2	NA	NA	238	2	NA	1	2	NA	NA	1	0.34	73020.6	59609.2	5.965	1108	71.2	17509	7.73	86.85	138.667	89.3333	NA	1	0	NA
28000	1	46	4	5	5	26397.3	27274	1	37	28.64	2	NA	126	66	110	68	110	70	2	NA	99.5	5.9	2	2	NA	NA	188	2	NA	2	1	NA	NA	0.5	0.1	46281.3	72448.7	3.485	441	11.25	2995	8.1	123.85	115.333	68	NA	0	1	0
28009	1	48	1	3	2.27	25669.2	26054.9	1	34	25.86	1	3	124	82	128	88	128	86	2	NA	NA	5.5	2	2	NA	NA	200	NA	NA	1	2	NA	NA	0.9	0.25	13497.7	9912.88	6.07	364	92.65	9164	11.48	87.6	126.667	85.3333	NA	1	0	NA
28031	1	61	4	4	2.52	11775	12071.4	1	30	33.94	1	2	152	72	NA	NA	146	74	2	NA	210.2	7.9	1	1	2	NA	156	1	1	2	2	NA	NA	1.5	0.25	9708.41	22612	5.92	959	42.05	28045.5	8.935	114	149	73	0	0	0	1
28037	1	48	1	1	0.56	18819	19101.8	1	43	28.38	1	3	118	78	114	80	114	76	2	NA	NA	4.8	2	2	NA	NA	205	1	NA	2	2	NA	NA	0.8	0.28	9895.65	25762.4	4.88	177	387.8	9807	4.405	85.85	115.333	78	NA	0	0	NA
28038	1	43	1	4	5	19441.7	19729.3	2	37	28.34	2	4	136	76	134	76	NA	NA	2	NA	NA	5.4	2	2	NA	NA	167	2	NA	1	1	NA	NA	0.6	0.3	17283.4	NA	3.33	1049	273.1	5866	17.92	67.9	135	76	NA	1	1	NA
28043	1	56	4	2	0.65	26308.6	27530.3	2	43	31.91	1	6	120	74	118	78	120	76	2	NA	NA	5.7	2	2	NA	NA	216	1	NA	3	3	NA	NA	0.6	0.17	13961.8	11378.6	3.17	365.5	145.75	2299	10.195	120.05	119.333	76	NA	0	0	NA
28060	1	49	1	1	2.42	21351.3	22984.7	1	34	26.52	1	5	108	56	112	64	100	56	2	NA	NA	5	2	2	NA	NA	198	2	NA	2	2	NA	NA	0.5	0.07	65552.4	69803.1	7.013	326	45.05	735	8.44	53.95	106.667	58.6667	NA	0	0	NA
28077	1	44	3	4	4.4	82500.2	82736.7	2	43	27.1	2	NA	108	68	116	70	122	68	2	NA	98.6	5.2	2	2	NA	NA	220	2	NA	2	1	NA	NA	2.6	0.57	170650	139307	8.525	608	128.35	7483	11.25	146.35	115.333	68.6667	NA	0	1	0
28078	1	85	3	4	5	18641.9	21495.7	1	31	34.67	2	NA	150	0	NA	NA	NA	NA	1	1	99.5	5.6	2	2	NA	NA	174	2	NA	2	2	NA	NA	1.3	0.43	28149.6	21801.9	5.635	587.5	145.5	4685.5	13.87	108.9	150	0	NA	0	0	0
28092	1	68	3	1	2.15	54308.4	58700.3	2	34	24.33	1	NA	152	84	152	92	146	90	2	NA	105.6	5.3	2	2	NA	NA	252	NA	NA	2	2	NA	NA	1.8	0.4	75009.2	61232.5	2.165	40	0.2	24	16.385	107.95	150	88.6667	NA	0	0	0
28093	1	78	3	3	1.2	16533.2	18310	2	32	30.15	2	NA	NA	NA	NA	NA	NA	NA	1	1	NA	5.3	2	2	NA	NA	245	1	2	2	1	NA	NA	0.5	0.11	13289.3	NA	3.52	626	110.2	5967	5.92	57.8	NA	NA	NA	0	1	NA
28108	1	68	3	2	2.72	40076.4	41859.4	2	30	30.73	1	NA	132	90	126	88	NA	NA	2	NA	100.2	5.3	2	2	NA	NA	223	1	2	2	2	NA	NA	0.1	0.04	24413	17230.1	4.02	573.5	141.2	8538	13.205	99.2	129	89	NA	0	0	0
28110	1	53	4	2	3.12	23269.9	27192.7	1	30	22.79	2	NA	132	94	126	92	138	98	1	1	NA	5.1	2	2	NA	NA	181	NA	NA	2	2	NA	NA	1.3	0.61	21869.7	50937	4.635	447	57.45	2850.5	2.675	43.6	132	94.6667	NA	0	0	NA
28120	1	76	1	1	0.83	4264.57	4140.16	1	34	24.11	1	NA	138	70	128	60	134	70	2	NA	NA	6.2	2	2	NA	NA	243	NA	NA	2	2	NA	NA	0.7	0.22	3726.97	3924.59	4	292	110.05	978.5	6.255	97.45	133.333	66.6667	NA	0	0	NA
28124	1	43	3	4	0	43476.1	43600.7	2	34	26.34	1	NA	122	64	NA	NA	124	62	2	NA	109.6	5.8	2	2	NA	NA	245	1	NA	2	1	NA	NA	1.4	0.35	33322.3	23518	8.45	389.5	64.3	26560.5	19.075	146.85	123	63	NA	0	1	0
28137	1	44	5	4	5	96576.6	98419.6	2	39	29.98	1	7	120	76	NA	NA	NA	NA	2	NA	NA	5.5	2	2	NA	NA	137	NA	NA	2	1	NA	NA	0.4	0.12	202997	276334	10.5	979.5	49.5	7065.5	23.1	236.45	120	76	NA	0	1	NA
28138	1	52	3	5	4.47	113423	116891	2	32	40.72	2	NA	128	66	NA	NA	124	66	1	1	NA	5.7	1	2	1	NA	163	1	1	2	1	NA	NA	0.4	0.2	92986.8	65627.8	19.54	1175.5	125.25	15416	38.875	214.65	126	66	1	0	1	NA
28154	1	74	3	4	3.87	32961.2	36491.9	2	39	34.1	2	1	140	90	144	88	132	88	2	NA	NA	5.2	2	2	NA	NA	263	2	NA	2	1	NA	NA	2.1	0.52	26485.6	40544.9	5.87	19871.5	133.45	5386	23.075	178.45	138.667	88.6667	NA	0	1	NA
28158	1	45	3	3	0.56	105659	110837	1	32	31.44	1	NA	116	72	116	74	118	82	2	NA	97.5	6.2	2	2	NA	NA	196	NA	NA	2	2	NA	NA	0.5	0.13	64642	45622.7	6.11	284.5	25.85	31670	10.415	124.05	116.667	76	NA	0	0	0
28169	1	62	3	4	4.83	40076.4	41859.4	2	30	29.76	1	2	126	82	118	80	114	78	1	1	112.3	5.9	1	2	1	NA	178	2	NA	2	1	NA	NA	1.9	0.46	31991.4	22578.8	7.69	544	68.35	3409.5	17.015	141.2	119.333	80	1	0	1	0
28171	1	82	3	3	1.34	9323.8	10751.1	1	32	22.64	1	3	140	62	130	54	134	56	2	NA	NA	5.2	2	2	NA	NA	172	2	NA	2	1	NA	NA	1.5	0.41	8903.69	13630	2.491	483.5	48.3	2638	9.435	50.65	134.667	57.3333	NA	0	1	NA
28181	1	81	3	3	2.31	16427.6	18133.6	1	33	32.71	1	1	172	90	170	86	170	86	1	2	97.9	5.7	2	2	NA	NA	214	NA	NA	1	2	NA	NA	4.3	0.55	17021.4	11694.6	4.495	818	26.55	3446.5	7.155	85.2	170.667	87.3333	NA	1	0	0
28191	1	83	3	3	1.76	23291.7	29028.1	1	31	25.53	1	1	146	70	NA	NA	152	78	2	NA	NA	7.8	1	2	2	NA	152	2	NA	2	1	NA	NA	1.1	0.45	38013.6	29441.6	3.76	792	48.6	791	14.67	115.4	149	74	0	0	1	NA
28201	1	63	3	3	4.4	59114.5	65554.8	2	32	32.42	1	1	118	60	114	62	116	62	2	NA	NA	5.7	2	2	NA	NA	184	2	NA	2	1	NA	NA	2	0.38	128431	104843	5.595	620.5	71.85	2891	16.38	149.95	116	61.3333	NA	0	1	NA
28207	1	75	4	1	1.92	10753	11156.3	2	42	24.95	2	NA	140	68	134	62	130	62	2	NA	NA	5.6	2	2	NA	NA	215	2	NA	2	1	NA	NA	0.5	0.18	13460.9	10104.7	2.735	291	44	7656	2.635	62.2	134.667	64	NA	0	1	NA
28210	1	70	1	2	1.09	2643.72	2619.66	1	40	25.73	1	NA	120	58	112	56	106	54	1	1	199	9.3	1	1	2	NA	210	2	NA	3	2	NA	NA	0.4	0.13	2797.08	2053.03	7.958	490	73.75	18587	12.37	122.65	112.667	56	0	0	0	1
28213	1	42	3	5	5	86828.7	91083.9	1	33	26.54	1	4	130	74	126	74	130	70	2	NA	NA	5.3	2	2	NA	NA	276	1	NA	1	1	NA	NA	0.7	0.23	116390	158439	21.9725	343.5	120.75	6664	16.88	248.25	128.667	72.6667	NA	1	1	NA
28225	1	46	4	3	1.34	25598.9	26449.2	1	38	22.89	2	NA	126	88	126	88	118	88	2	NA	96.5	5.5	2	2	NA	NA	177	2	NA	2	1	NA	NA	1.8	0.24	24602.4	57301.8	4.66	491.5	8.05	8458.5	6.565	91.45	123.333	88	NA	0	1	0
28260	1	46	3	2	0.08	40719.1	42025	2	31	22.94	1	5	120	68	116	70	112	74	2	NA	NA	5.2	2	2	NA	NA	172	2	NA	2	2	NA	NA	0.7	0.2	32118	NA	4.53	366	13.1	16285	9	118.2	116	70.6667	NA	0	0	NA
28269	1	56	3	4	2.16	89046.7	95538.9	1	37	30.16	1	5	NA	NA	170	86	NA	NA	2	NA	130.3	5.9	2	2	NA	NA	169	2	NA	1	1	NA	NA	0.6	0.18	55719.7	39325.6	9.355	778	34.6	6817	8.96	134.75	170	86	NA	1	1	1
28271	1	80	5	3	1.34	12535.8	13837.7	2	43	21.31	2	2	NA	NA	NA	NA	136	72	2	NA	103.1	5.3	2	2	NA	NA	229	2	NA	2	1	NA	NA	1.6	0.72	13147.9	NA	10.3	1521	202.5	30688	10.89	229.8	136	72	NA	0	1	0
28283	1	83	3	4	1.24	10981.7	12666.9	1	31	28.71	1	NA	138	68	138	66	NA	NA	1	1	NA	5.1	2	2	NA	NA	189	1	1	2	2	NA	NA	8.4	1.95	10490.3	16058.8	3.765	250	81.05	3863	7.75	47.2	138	67	NA	0	0	NA
28285	1	60	3	2	5	45752.9	45643	1	40	38.96	1	6	142	72	142	64	138	66	2	NA	NA	5.6	2	2	NA	NA	134	2	NA	2	1	NA	NA	3.8	1.5	72635	98876.1	5.32	383	34.1	5876.5	13.215	107.65	140.667	67.3333	NA	0	1	NA
28300	1	60	4	5	2.39	13753.1	15218.8	2	37	32.33	1	NA	102	66	104	62	NA	NA	2	NA	NA	10.1	1	2	1	NA	194	1	NA	2	1	NA	NA	1.9	0.75	12239.7	9975.13	16.01	85.5	299.5	1072.5	12.29	83.35	103	64	1	0	1	NA
28319	1	66	3	5	5	40076.4	40578	2	30	32.36	2	NA	138	66	132	60	128	62	2	NA	NA	5.9	2	2	NA	NA	199	2	NA	2	1	NA	NA	1.4	0.43	79498.2	108219	11.12	740	227.5	38413.5	15.91	135.4	132.667	62.6667	NA	0	1	NA
28324	1	43	3	2	1.29	39452.5	39291.5	2	37	23.03	1	3	108	34	108	64	110	58	2	NA	95.2	5.4	2	2	NA	NA	233	NA	NA	1	1	NA	NA	0.9	0.32	30028.9	89700.4	16.12	1185.5	130.2	45037.5	25.775	272.95	108.667	52	NA	1	1	0
28327	1	85	3	4	3.36	18611.9	20220.1	1	29	19.68	1	NA	160	78	152	80	164	78	1	1	NA	5.6	2	2	NA	NA	164	2	NA	2	2	NA	NA	1.9	0.8	34881.2	23965.2	17.767	909.5	60.5	3519.5	11.635	97.55	158.667	78.6667	NA	0	0	NA
28336	1	85	4	2	1.73	10198	11283.8	1	41	26.32	1	NA	180	70	NA	NA	NA	NA	1	1	100.7	5.9	2	2	NA	NA	108	1	1	2	2	NA	NA	72.7	4.64	15995	33388.8	2.65	214	15.7	1115.5	4.725	78.25	180	70	NA	0	0	0
28340	1	82	3	2	0.94	9938.62	11269.3	2	40	26.85	1	2	112	70	NA	NA	NA	NA	2	NA	NA	5.3	2	2	NA	NA	200	NA	NA	2	2	NA	NA	2.5	0.64	8179.17	NA	4.66	594	266	6928	32.26	57.1	112	70	NA	0	0	NA
28348	1	58	4	3	2.78	23269.9	24042.8	1	30	24.52	1	NA	164	94	166	90	NA	NA	2	NA	87.4	5.5	2	2	NA	NA	219	2	NA	2	2	NA	NA	0.6	0.22	12193.2	28399.3	5.03	3016	97.1	5708	9.93	109.3	165	92	NA	0	0	0
28349	1	53	3	5	0.97	114744	118253	1	31	25.53	2	NA	116	78	110	68	104	76	2	NA	92.2	4.9	2	2	NA	NA	232	2	NA	1	1	NA	NA	0.6	0.2	68966.8	48675.1	14.3795	755.5	273.15	64487	12.71	112.05	110	74	NA	1	1	0
28365	1	41	4	3	2	23269.9	24042.8	1	30	22.47	1	2	NA	NA	NA	NA	NA	NA	1	1	NA	5.4	2	2	NA	NA	128	NA	NA	2	2	NA	NA	0.6	0.21	40798.3	30424.8	12.425	314	74.15	36566	13.53	112.1	NA	NA	NA	0	0	NA
28366	1	53	3	1	0.21	41855.8	43609	2	32	29.5	2	NA	140	78	134	70	NA	NA	1	1	NA	5.3	2	2	NA	NA	207	2	NA	2	1	NA	NA	0.5	0.22	34690.9	24484	6.59	537.5	32.5	7629	10.355	99.75	137	74	NA	0	1	NA
28377	1	74	3	4	4.32	32141.6	35584.5	2	33	26.15	1	2	142	72	136	74	140	76	2	NA	65.3	5.7	1	2	1	NA	210	1	1	2	1	NA	NA	1.4	0.42	33402.1	22948.9	9.0765	643.5	188.6	6578	16.635	187	139.333	74	1	0	1	0
28385	1	67	3	3	4.8	54308.4	60225.1	2	34	28.34	1	NA	122	74	124	72	120	72	1	1	114.1	4.4	1	2	2	NA	190	1	NA	2	2	NA	NA	0.9	0.23	47909	33813	9.585	720.5	133.8	43238.5	31.82	185.95	122	72.6667	0	0	0	0
28387	1	60	1	2	1.24	3300.11	3504.45	1	34	23.84	1	6	180	94	174	90	NA	NA	1	1	78.7	5.1	2	2	NA	NA	202	1	2	2	2	NA	NA	2.4	0.83	2106.84	1547.29	5.345	353.5	31.5	4133.5	8.945	147.05	177	92	NA	0	0	0
28398	1	69	4	5	5	10481.7	11598.7	1	42	28.06	1	1	124	80	118	80	NA	NA	1	1	112.8	5.9	1	2	2	NA	154	2	NA	2	1	NA	NA	3.1	0.71	5882.23	4793.91	4.432	635.5	103.15	1989.5	7.84	78.25	121	80	0	0	1	0
28405	1	41	3	5	2.72	95538.2	100220	2	39	36.86	2	2	132	74	130	74	128	72	2	NA	97.2	5.5	2	2	NA	NA	171	2	NA	1	1	NA	NA	1.7	0.28	76594.3	228797	16.66	1918	177.25	38501	32.425	265.25	130	73.3333	NA	1	1	0
28411	1	69	2	2	NA	19700.9	23605.6	2	41	20.6	1	5	118	68	NA	NA	NA	NA	1	2	94.9	5.4	2	2	NA	NA	213	NA	NA	2	2	NA	NA	2.8	0.52	13767.2	9716.52	2.555	135.5	7.2	976	5.195	71.3	118	68	NA	0	0	0
28416	1	84	3	4	1.19	10981.7	12666.9	1	31	27.08	1	NA	172	70	NA	NA	NA	NA	2	NA	90.9	5.6	2	2	NA	NA	214	NA	NA	2	2	NA	NA	0.4	0.21	9193.52	14073.7	5.815	173.5	10.7	6051	4.1	45.2	172	70	NA	0	0	0
28422	1	85	3	4	NA	19775.3	22432.4	1	32	28.13	1	1	132	66	130	76	130	68	1	1	NA	5.5	2	2	NA	NA	194	2	NA	2	2	NA	NA	1.2	0.45	18577.7	14388.5	4.86	831	75.15	6043	8.02	54.5	130.667	70	NA	0	0	NA
28423	1	45	4	5	2.72	35885	37076.9	2	38	23.32	1	6	100	68	106	62	104	60	2	NA	NA	5.8	2	2	NA	NA	283	1	NA	2	2	NA	NA	1.1	0.23	18803.3	15324.4	6.34	258.5	9.75	5049.5	13.62	127.35	103.333	63.3333	NA	0	0	NA
28457	1	41	3	3	5	92889	97441.2	2	35	25.99	2	1	122	72	124	74	NA	NA	2	NA	NA	5.2	2	2	NA	NA	258	1	NA	1	2	NA	NA	0.5	0.11	56829.2	40108.6	14.845	890.5	86.65	9407	20.095	156.05	123	73	NA	1	0	NA
28458	1	76	3	1	1.28	15189	16821.4	2	34	24.06	1	NA	NA	NA	112	54	116	52	1	1	NA	8.8	1	2	1	NA	133	2	NA	2	1	NA	NA	1	0.26	13930.9	10789.5	6.005	459	51.45	7649	10.885	116.2	114	53	1	0	1	NA
28459	1	57	4	2	5	23640.3	25626.6	2	42	29.15	1	4	130	66	NA	NA	NA	NA	1	1	131.4	6.4	3	2	NA	NA	167	1	1	1	2	NA	NA	1	0.32	20610.2	16796.9	4.545	336	67	3361.5	8.555	75.1	130	66	NA	1	0	1
28473	1	76	1	1	1.24	2756.45	2676.04	1	43	28.25	1	1	146	78	148	76	NA	NA	1	1	NA	6.1	2	2	NA	NA	207	1	2	1	2	NA	NA	2.3	0.61	1943.51	1426.52	8.36	1169.5	60.05	5962.5	7.345	75.1	147	77	NA	1	0	NA
28474	1	44	1	3	3.84	17800.9	18064.1	2	35	24.55	1	5	NA	NA	120	70	120	70	2	NA	114.4	5.3	2	2	NA	NA	200	NA	NA	2	2	NA	NA	0.5	0.13	38149.8	40623.6	5.075	189.5	51.95	3983.5	12.435	96.3	120	70	NA	0	0	0
28488	1	73	1	1	0.99	4264.57	4140.16	1	34	27.85	1	NA	NA	NA	NA	NA	NA	NA	1	2	95.7	6.2	2	2	NA	NA	236	1	2	2	2	NA	NA	8.5	1.57	3726.97	3961.15	5.55	471	113.6	21028	9.82	93.3	NA	NA	NA	0	0	0
28494	1	74	5	4	5	30319.8	32134.4	1	38	21.47	1	1	152	82	NA	NA	NA	NA	1	1	79.1	5.4	2	2	NA	NA	135	2	NA	2	2	NA	NA	8.1	2.8	42081.5	32592.2	7.727	573	90.25	7275	16.21	95.55	152	82	NA	0	0	0
28495	1	47	3	4	1.61	37153	38973.8	2	39	21.47	1	3	118	66	118	64	114	60	2	NA	NA	5.4	2	2	NA	NA	231	NA	NA	1	1	NA	NA	0.5	0.16	31003.6	21881.6	11.36	895.5	160.95	15839	15.51	135.25	116.667	63.3333	NA	1	1	NA
28499	1	50	3	5	5	80928.9	86829.3	1	33	22.25	1	1	106	72	104	74	104	74	2	NA	88.2	5.1	2	2	NA	NA	245	2	NA	2	1	NA	NA	1.5	0.33	66360.1	198226	4.1	524	98.3	8736	5.15	55.6	104.667	73.3333	NA	0	1	0
28511	1	40	3	5	2.45	98532.8	103362	1	37	30.31	1	2	136	86	136	86	NA	NA	2	NA	NA	5.2	2	2	NA	NA	283	1	NA	2	1	NA	NA	0.4	0.09	82224.1	245614	6.32	581	144.05	1992	18.81	154.3	136	86	NA	0	1	NA
28528	1	71	4	1	2.97	18844	20850.4	1	42	32.69	2	NA	NA	NA	NA	NA	NA	NA	1	1	88	5.6	2	2	NA	NA	151	2	NA	2	1	NA	NA	4.4	1.21	36489.6	27391.6	2.64	120.5	68.4	1558	4.145	73.2	NA	NA	NA	0	1	0
28538	1	54	4	1	0	25537.2	26723.1	1	36	26.26	1	2	174	68	166	82	156	80	1	1	NA	4.8	2	2	NA	NA	204	9	NA	2	1	NA	NA	0.7	0.37	60530.5	45139.8	4.065	1606	10.2	14974.5	6.6	101.45	165.333	76.6667	NA	0	1	NA
28554	1	54	3	2	4	104202	108566	2	34	27.32	1	NA	NA	NA	NA	NA	NA	NA	1	1	102.5	5.2	2	2	NA	NA	166	2	NA	2	2	NA	NA	0.5	0.23	82972.7	58560.1	4.15	388.5	18.9	9011	16.925	76.65	NA	NA	NA	0	0	0
28567	1	83	3	3	5	16671.1	19223.1	1	35	26.57	2	1	198	70	186	74	182	66	2	NA	92	5.4	2	2	NA	NA	201	2	NA	1	2	NA	NA	7.1	1.43	15919.9	24370.6	4.985	604	87.6	10234	14.715	115.85	188.667	70	NA	1	0	0
28579	1	66	3	4	3.12	58126.2	69646.9	2	36	37.02	1	NA	114	68	118	66	104	70	1	1	NA	6	1	2	1	NA	223	1	1	3	3	NA	NA	0.6	0.11	110834	90477.8	6.31	427.5	51.35	9927.5	6.88	92.5	112	68	1	0	0	NA
28584	1	44	3	4	5	98374.1	101529	1	29	31.01	2	NA	142	92	138	90	138	94	1	1	97.7	5.2	2	2	NA	NA	253	NA	NA	2	2	NA	NA	0.7	0.35	59213.3	41791.3	4.465	200	32.25	5835.5	11.575	114.1	139.333	92	NA	0	0	0
28586	1	69	1	1	1.65	4346.33	4710.88	2	38	36.13	1	NA	150	76	140	80	146	68	2	NA	95	5.9	2	2	NA	NA	137	2	NA	2	2	NA	NA	0.5	0.14	9495.74	9385.56	7.755	812	27.85	7724.5	11.96	139.15	145.333	74.6667	NA	0	0	0
28590	1	61	1	3	2.45	4346.33	4710.88	1	34	28.02	1	NA	122	76	120	64	118	76	1	1	96.5	5.3	2	2	NA	NA	283	1	2	2	1	NA	NA	1.3	0.33	9948.94	10594.1	6.795	363	134.5	3031	8.51	82.95	120	72	NA	0	1	0
28601	1	61	4	4	0.85	14194.6	15707.4	2	31	24.49	1	2	134	76	128	72	134	76	1	1	90.2	5.6	2	2	NA	NA	256	1	1	2	1	NA	NA	1.6	0.53	7965.89	6492.06	4.81	473.5	92.35	1700.5	14.065	120.1	132	74.6667	NA	0	1	0
28603	1	61	3	3	3.84	59114.5	59854.5	2	32	29.43	1	2	144	84	152	90	150	84	2	NA	NA	5.4	2	2	NA	NA	234	2	NA	2	2	NA	NA	1.4	0.46	34908	24637.3	7.22	252.5	9.05	6032	12.99	96.35	148.667	86	NA	0	0	NA
28620	1	42	1	5	1.42	18049.4	18320.6	1	40	21.93	1	4	128	76	126	70	120	70	2	NA	NA	5	2	2	NA	NA	201	2	NA	1	1	NA	NA	0.5	0.16	52250.4	55638.5	4.945	235	226.6	4154	11.475	77.05	124.667	72	NA	1	1	NA
28640	1	74	3	5	4.13	42473.4	44304	1	31	28.17	1	1	174	86	174	84	NA	NA	1	1	286.6	6.9	1	1	1	NA	135	1	1	1	2	NA	NA	4.2	1.6	41586.8	28572.3	8.755	1145.5	138.05	25074	13.025	190.7	174	85	1	1	0	1
28641	1	42	2	3	1.06	47038.2	49343.4	2	36	26.15	1	1	120	86	122	80	116	72	2	NA	NA	5.1	2	2	NA	NA	183	2	NA	1	2	NA	NA	0.3	0.14	28777.8	85963.2	5.2	553	91.5	4397	20.355	106.55	119.333	79.3333	NA	1	0	NA
28642	1	77	3	4	1.72	32141.6	32021.7	2	33	24.67	1	2	140	64	124	66	138	62	2	NA	104.6	5.6	2	2	NA	NA	231	1	2	2	1	NA	NA	1.9	0.82	41933.9	64193.6	11.126	1044.5	89.4	2998	21.96	374.6	134	64	NA	0	1	0
28649	1	49	1	1	0.65	22106.9	22761.2	1	34	26.19	1	6	132	48	NA	NA	NA	NA	1	1	NA	5	2	2	NA	NA	98	2	NA	2	2	NA	NA	0.6	0.18	19939.5	14643.8	3.445	424	61.15	5310.5	7.84	99.7	132	48	NA	0	0	NA
28654	1	58	4	2	0.05	24958.5	29165.9	2	33	28.04	1	NA	124	88	128	86	NA	NA	1	2	NA	5.7	2	2	NA	NA	153	1	NA	2	2	NA	NA	0.7	0.17	63522.9	47371.3	4.685	778.5	20.25	3229.5	9.38	74.7	126	87	NA	0	0	NA
28658	1	47	4	4	2	23269.9	24042.8	1	30	32.55	1	NA	NA	NA	116	70	NA	NA	1	1	NA	5.5	2	2	NA	NA	160	2	NA	2	2	NA	NA	0.4	0.17	12193.2	9937.22	6.305	1001.5	65.15	849.5	17.53	127.7	116	70	NA	0	0	NA
28664	1	68	1	4	0.98	5225.31	6019.04	2	38	25.15	2	3	134	76	NA	NA	138	74	1	1	NA	8	1	2	1	NA	156	1	1	2	1	NA	NA	0.4	0.19	3618.58	2657.53	5.465	458	138.85	5536.5	10.325	82.35	136	75	1	0	1	NA
28666	1	75	1	1	0.96	2757.5	2677.06	1	43	26.3	1	NA	134	62	132	74	NA	NA	1	1	100.1	5.6	2	2	NA	NA	244	1	NA	2	2	NA	NA	7.9	2.17	3197.71	3367.27	3.03	238.5	37.45	2900.5	4.25	43.8	133	68	NA	0	0	0
28671	1	61	1	1	0.83	3831.9	4288.63	2	38	26.94	2	7	NA	NA	172	94	NA	NA	2	NA	NA	5.5	2	2	NA	NA	360	NA	NA	2	2	NA	NA	0.9	0.24	2578.28	1893.52	3.985	408.5	76.45	13457.5	10.245	102.65	172	94	NA	0	0	NA
28682	1	78	3	3	2.29	33994.4	37024.8	1	37	28.49	1	NA	NA	NA	124	74	114	52	2	NA	118.8	6	2	2	NA	NA	164	1	1	2	1	NA	NA	0.5	0.25	48485.8	37552.3	6.85	252	25.9	3710	9.77	113.9	119	63	NA	0	1	0
28693	1	72	3	4	1.17	15189	16821.4	2	34	24.55	2	NA	120	76	120	68	118	68	1	1	NA	5.4	2	2	NA	NA	175	2	NA	2	1	NA	NA	0.5	0.13	15982.9	10981.1	7.175	439	64.1	831	9.26	75.7	119.333	70.6667	NA	0	1	NA
28696	1	57	3	3	3.22	113423	113584	2	32	27.57	1	2	140	76	126	70	134	74	1	1	NA	5.2	2	2	NA	NA	201	2	NA	1	1	NA	NA	0.7	0.24	222526	302919	2.4465	404.5	12.65	718.5	5.165	36.35	133.333	73.3333	NA	1	1	NA
28698	1	43	3	3	0.8	32082.8	33111.7	2	30	18.91	1	6	110	68	108	74	112	72	2	NA	88.6	4.8	2	2	NA	NA	251	NA	NA	1	2	NA	NA	0.8	0.25	25305.9	17860.3	4.795	799	22.95	6114	18.495	114.85	110	71.3333	NA	1	0	0
28701	1	50	3	5	4	97593.7	97731.7	2	31	25.16	2	NA	100	72	120	74	108	64	2	NA	NA	5.3	2	2	NA	NA	137	2	NA	1	2	NA	NA	2.6	0.76	77745.5	54870.9	15.6385	644	76.2	36348	11.16	109.95	109.333	70	NA	1	0	NA
28712	1	43	1	4	2.67	23592.2	25397	2	32	41.23	2	NA	114	76	104	80	114	72	2	NA	NA	5.4	2	2	NA	NA	204	NA	NA	2	2	NA	NA	0.4	0.17	15268.4	11213.3	3.795	263.5	12.5	7746	12.415	116.35	110.667	76	NA	0	0	NA
28715	1	51	3	5	5	80928.9	84772.1	1	33	23.06	1	3	106	72	102	70	98	70	2	NA	NA	5.4	2	2	NA	NA	154	2	NA	1	1	NA	NA	2.7	0.27	64787.9	193530	21.3675	573	104.85	7643	13.59	135.8	102	70.6667	NA	1	1	NA
28787	1	79	2	1	0.69	11010.4	11622.2	1	35	28.33	1	1	174	98	184	90	174	90	1	1	100.2	6.4	2	2	NA	NA	235	1	1	2	2	NA	NA	3.7	0.5	20049.1	13774.8	5.18	218.5	24.6	1106	11.18	99.55	177.333	92.6667	NA	0	0	0
28792	1	61	1	3	2.26	4346.33	4710.88	1	34	35.14	1	12	142	74	136	72	134	62	1	1	110.9	5.7	2	2	NA	NA	170	NA	NA	2	1	NA	NA	0.4	0.11	2440.46	6353.51	10.375	238.5	20.9	13144.5	22.345	125	137.333	69.3333	NA	0	1	0
28793	1	69	1	3	4.54	5166.55	5599.9	1	39	30.38	1	NA	138	64	122	58	134	64	2	NA	91.6	5.2	2	2	NA	NA	172	2	NA	2	1	NA	NA	1.3	0.47	4905.68	3602.79	5.395	493	34.85	8674	9.525	106.55	131.333	62	NA	0	1	0
28812	1	59	3	5	1	33890.3	36361.2	1	37	38.64	2	2	126	72	126	72	122	66	2	NA	NA	10.5	2	2	NA	NA	263	NA	NA	2	1	NA	NA	0.2	0.06	46463.5	63249.6	8.195	561	32.95	9967.5	6.875	107.6	124.667	70	NA	0	1	NA
28815	1	75	3	3	1.34	33939.6	37587.1	1	29	32.83	2	NA	112	68	120	74	116	70	2	NA	NA	5.3	2	2	NA	NA	211	2	NA	2	1	NA	NA	0.5	0.2	27280.5	41761.7	7.665	550	59.15	3424.5	13.04	106.9	116	70.6667	NA	0	1	NA
28828	1	75	3	4	1.74	32494.6	32373.4	1	40	25.65	1	NA	166	66	154	68	152	66	2	NA	95.4	5.5	2	2	NA	NA	166	1	1	2	1	NA	NA	1.7	0.51	30387.9	20878.1	16.7625	400	71.2	18100.5	17.58	102.5	157.333	66.6667	NA	0	1	0
28830	1	45	2	3	0.82	89073.5	93438.7	1	35	32.58	1	NA	130	94	136	94	132	96	1	2	NA	5.7	2	2	NA	NA	233	1	NA	2	2	NA	NA	0.4	0.15	71411.4	50400.4	3.24	124.5	20.85	1674.5	3	44.7	132.667	94.6667	NA	0	0	NA
28835	1	78	4	3	2.06	10584.6	10981.5	1	30	24.79	1	1	NA	NA	160	58	146	60	2	NA	86.5	6.2	2	2	NA	NA	182	2	NA	2	1	NA	NA	5.4	1.57	19218.4	14426.7	8.763	1406	114	12844	7.66	78.7	153	59	NA	0	1	0
28842	1	64	3	4	5	42179	46759.4	2	31	25.46	1	1	108	40	104	50	100	42	1	1	92.2	5.6	2	2	NA	NA	174	1	1	2	1	NA	NA	2.8	0.71	59750.7	48776.5	9.495	677.5	31.2	18464.5	15.5	146.5	104	44	NA	0	1	0
28844	1	59	3	5	5	97421.2	104524	1	32	21.81	1	4	NA	NA	122	78	126	78	2	NA	NA	5.3	2	2	NA	NA	179	2	NA	1	1	NA	NA	0.6	0.26	204777	NA	6.06	506	65.6	5015	8.65	82.4	124	78	NA	1	1	NA
28849	1	85	1	2	2.15	2757.5	2903.9	2	43	25.63	1	NA	144	70	136	68	132	70	2	NA	NA	5.7	2	2	NA	NA	242	2	NA	2	1	NA	NA	1.5	0.53	2109	1547.98	7.865	736.5	281.7	16439.5	15.85	125.65	137.333	69.3333	NA	0	1	NA
28870	1	49	3	3	NA	104523	109646	1	32	29.08	1	NA	128	60	130	62	126	60	2	NA	NA	5.5	2	2	NA	NA	175	2	NA	2	1	NA	NA	0.3	0.11	83797.7	NA	10.02	1307	300	13725	29.47	245	128	60.6667	NA	0	1	NA
28881	1	56	3	3	0.83	36014.4	36065.3	2	31	26.55	2	1	130	72	100	78	116	74	2	NA	NA	8.2	1	1	2	NA	216	1	1	2	2	NA	NA	0.9	0.16	46085.5	37621.1	2.035	3451.5	36.55	278	12.52	109.5	115.333	74.6667	0	0	0	NA
28896	1	46	2	1	1.31	34639	37157.7	1	35	35.16	1	6	118	78	120	86	114	82	2	NA	98.2	5.2	2	2	NA	NA	186	NA	NA	2	2	NA	NA	0.2	0.07	21670.9	15294.8	3.33	194.5	227.75	7574	11.26	92.75	117.333	82	NA	0	0	0
28905	1	47	3	3	2.23	86859.6	93327.4	1	30	28.17	1	4	112	74	124	72	120	66	1	1	NA	5.3	2	2	NA	NA	204	1	1	1	2	NA	NA	0.4	0.13	54429.9	38415.3	7.74	260	233.8	10056	15.54	156.9	118.667	70.6667	NA	1	0	NA
28907	1	81	3	5	3.3	17084.5	19380.1	1	39	27.69	1	1	104	62	110	62	102	62	1	1	NA	5.3	2	2	NA	NA	203	1	1	2	1	NA	NA	1.1	0.72	18414.1	12651.4	5.345	615	274.6	10508.5	6.765	63.15	105.333	62	NA	0	1	NA
28914	1	62	3	5	5	46305.2	52370.9	1	36	21.01	1	3	116	60	NA	NA	NA	NA	2	NA	NA	5.5	2	2	NA	NA	257	1	NA	2	2	NA	NA	1	0.1	41661	29403.3	5.63	589	31.7	1271.5	15.7	127.2	116	60	NA	0	0	NA
28916	1	65	3	1	1.68	54308.4	65072.3	2	34	38.67	1	NA	130	60	132	78	NA	NA	1	1	NA	7.1	1	2	1	NA	185	1	1	2	1	NA	NA	2.6	0.83	37951.2	26785	4.36	300.5	24.5	3699	8.135	77.95	131	69	1	0	1	NA
28917	1	67	3	2	1.28	25898.4	28232.9	2	31	26.96	1	NA	140	76	136	74	134	72	1	2	NA	6.2	2	2	NA	NA	239	2	NA	3	1	NA	NA	0.8	0.19	36076.9	49110.5	1.34	205	19.8	617	4.37	54.65	136.667	74	NA	0	1	NA
28931	1	59	3	2	1.21	36014.4	38692.9	2	31	23.51	2	NA	100	62	98	64	96	66	2	NA	96.3	5.5	2	2	NA	NA	152	2	NA	2	1	NA	NA	0.5	0.2	22566.3	67408.6	8.98	572	15.1	426.5	15.44	147.7	98	64	NA	0	1	0
28935	1	83	3	5	5	17084.5	19699.8	1	39	26.49	1	1	NA	NA	178	84	158	64	1	1	NA	5.2	2	2	NA	NA	265	1	NA	1	2	NA	NA	0.1	0.04	16314.7	12635.8	3.59	393.5	114.2	2543.5	5.195	92.55	168	74	NA	1	0	NA
28938	1	45	1	5	4.21	16037.6	16278.6	1	41	30.63	2	3	130	62	112	64	116	72	1	1	NA	5.5	1	2	1	NA	175	2	NA	1	1	NA	NA	0.5	0.17	14260.5	10473.1	7.575	614	86.1	8612	14.7	166.2	119.333	66	1	1	1	NA
28951	1	65	1	1	1.07	4503.15	4781.99	2	40	28.65	1	NA	206	68	202	70	206	52	1	1	NA	7.5	1	1	2	NA	173	1	1	2	1	NA	NA	1.5	0.31	4189.17	3076.57	9.8085	1117.5	118.65	12367.5	17.385	241.85	204.667	63.3333	0	0	1	NA
28954	1	47	4	3	3.9	23261.7	24034.3	1	33	27.46	1	NA	114	80	116	78	112	76	2	NA	112.1	5.7	2	2	NA	NA	222	2	NA	1	1	NA	NA	0.4	0.17	54440	40597.9	4.36	115	13.8	19962	14.545	129.95	114	78	NA	1	1	0
28960	1	49	1	3	2.79	21351.3	22984.7	2	40	30.93	1	6	130	92	136	88	132	90	2	NA	NA	5.6	2	2	NA	NA	253	2	NA	2	2	NA	NA	0.9	0.21	13818.1	35974.2	6.65	167.5	5.4	2084	5.535	74.35	132.667	90	NA	0	0	NA
28962	1	85	3	4	NA	17084.5	19380.1	1	39	40.11	2	NA	NA	NA	126	62	128	64	2	NA	NA	5.6	2	2	NA	NA	187	9	NA	2	2	NA	NA	0.6	0.2	16049.9	NA	5.846	392	81	3042	8.42	66.6	127	63	NA	0	0	NA
28966	1	70	1	3	1.34	4264.57	4225.75	1	34	33.99	1	3	204	80	206	72	194	68	1	1	97	5.3	2	2	NA	NA	211	2	NA	3	2	NA	NA	1.5	0.6	5676.02	5976.99	5.605	543	80.8	3286.5	12.73	118.25	201.333	73.3333	NA	0	0	0
28981	1	61	3	4	5	59803.1	62463.8	1	31	31.24	1	4	126	74	NA	NA	134	78	1	1	119.3	5.6	1	2	1	NA	141	2	NA	2	2	NA	NA	1.3	0.36	99403.3	135315	12.045	717.5	149.75	5738.5	12.49	118.5	130	76	1	0	0	0
28995	1	56	3	4	1.45	97421.2	104524	1	32	28.87	1	4	132	82	116	76	116	74	2	NA	124	5.6	2	2	NA	NA	270	1	NA	2	2	NA	NA	1.1	0.17	79883.4	56379.8	10.573	989.5	75.9	34799.5	25.855	249.65	121.333	77.3333	NA	0	0	0
29000	1	43	3	4	NA	98374.1	101529	1	29	28.09	2	4	112	66	106	66	112	70	2	NA	NA	5.4	2	2	NA	NA	231	2	NA	1	2	NA	NA	0.4	0.16	80766.3	57002.9	4.2	336	192.5	3760	12.475	120.2	110	67.3333	NA	1	0	NA
29003	1	42	3	3	3.51	98532.8	105870	1	37	28.5	2	2	136	90	146	90	140	92	1	1	93.7	4.9	2	2	NA	NA	204	1	2	1	1	NA	NA	1.3	0.3	61744.9	43578.1	5.78	268.5	39.3	6746	11.355	128.3	140.667	90.6667	NA	1	1	0
29008	1	79	1	1	NA	3238.03	3143.56	1	34	24.65	1	3	136	78	132	78	134	76	2	NA	NA	5	2	2	NA	NA	163	NA	NA	2	2	NA	NA	0.6	0.22	3356.48	NA	3.63	566	167.3	9327	4.39	42.2	134	77.3333	NA	0	0	NA
29020	1	76	3	3	2.8	28463	31522	1	29	26.98	1	NA	144	66	138	66	124	62	2	NA	106.1	5.5	2	2	NA	NA	192	1	1	2	2	NA	NA	0.8	0.19	29588.7	104188	2.665	460	113.9	8512.5	5.235	44.3	135.333	64.6667	NA	0	0	0
29024	1	85	3	3	3.34	16671.1	19223.1	1	35	21	2	1	NA	NA	NA	NA	NA	NA	2	NA	NA	5.8	2	2	NA	NA	208	2	NA	2	1	NA	NA	0.8	0.24	15919.9	12330	8.9935	1566	72.65	23399.5	13.59	194.8	NA	NA	NA	0	1	NA
29051	1	65	1	4	4.95	5388.81	5912.11	1	40	29.81	1	2	112	78	124	84	108	74	1	1	93.6	5.9	2	2	NA	NA	264	2	NA	2	1	NA	NA	4.2	0.89	3554.3	2610.32	19.888	1056.5	73.3	7712	15.605	124.2	114.667	78.6667	NA	0	1	0
29070	1	49	4	4	3.34	23269.9	24042.8	1	30	27.95	2	1	114	66	118	62	NA	NA	2	NA	83.2	4	2	2	NA	NA	181	NA	NA	1	1	NA	NA	1.8	0.5	19336.4	15758.9	3.445	251.5	104.5	4250.5	10.28	68.2	116	64	NA	1	1	0
29082	1	43	3	5	5	111416	114989	1	34	32.11	2	NA	110	80	114	76	112	74	2	NA	82.6	5	2	2	NA	NA	224	NA	NA	2	1	NA	NA	0.4	0.18	91473.5	64559.8	5.635	324.5	47.95	5124	18.14	164.85	112	76.6667	NA	0	1	0
29092	1	62	3	5	5	45122.9	50023	2	35	29.17	2	2	118	80	NA	NA	122	76	2	NA	102.2	5.5	2	2	NA	NA	229	2	NA	2	1	NA	NA	1.4	0.32	38230.5	26982.2	17.231	1117	129.1	50206	20.14	186.05	120	78	NA	0	1	0
29096	1	72	3	3	1.6	15189	18175.2	2	34	35.69	1	NA	136	42	138	52	138	56	1	2	NA	6.7	1	1	2	NA	290	1	1	3	2	NA	NA	1.5	0.24	13191.5	20193.9	4.51	278.5	24.7	4881	8.17	78.1	137.333	50	0	0	0	NA
29098	1	71	4	4	0.86	13623.5	16738	2	34	23.7	1	NA	NA	NA	156	90	146	92	1	1	94.9	5.5	2	2	NA	NA	204	2	NA	2	1	NA	NA	5.3	1.63	23726.3	20300.1	3.83	350.5	25.2	2776.5	11.27	101.45	151	91	NA	0	1	0
29104	1	69	3	3	5	59803.1	60551.7	1	31	22.16	1	NA	144	76	NA	NA	NA	NA	2	NA	NA	5.8	2	2	NA	NA	187	1	1	2	2	NA	NA	1.4	0.53	35314.7	24924.2	3.995	79	35.9	11166.5	9.48	54	144	76	NA	0	0	NA
29107	1	46	3	3	0.93	43476.1	44870.4	2	34	29.28	1	2	136	74	134	76	128	74	2	NA	NA	5.5	2	2	NA	NA	239	NA	NA	2	2	NA	NA	3.4	0.71	71405.6	58290.8	7.875	495.5	22.55	8387.5	10.575	101.95	132.667	74.6667	NA	0	0	NA
29114	1	46	3	5	0.82	38255.9	41160.7	1	29	29.89	2	NA	118	76	116	76	114	78	2	NA	NA	5.1	2	2	NA	NA	188	2	NA	2	1	NA	NA	0.3	0.11	24005.6	71707.8	6.355	332	28.9	8221	9.61	99.75	116	76.6667	NA	0	1	NA
29119	1	45	1	5	5	20030.4	20331.4	1	32	25.36	2	2	110	66	104	68	108	66	2	NA	107.2	5.2	2	2	NA	NA	172	2	NA	1	1	NA	NA	4.4	0.39	10532.6	27420.7	29.724	326.5	119.95	3420.5	24.365	246.5	107.333	66.6667	NA	1	1	0
29120	1	47	3	4	4.08	119657	128567	2	36	25.49	2	2	136	96	136	98	146	100	2	NA	NA	5.1	2	2	NA	NA	285	2	NA	2	2	NA	NA	0.6	0.34	102275	305510	9.74	866	46.8	10546	12.12	180.85	139.333	98	NA	0	0	NA
29133	1	44	4	4	1.49	22420.2	23164.9	1	41	37.66	1	NA	148	94	140	96	NA	NA	1	1	NA	5.6	2	2	NA	NA	209	2	NA	2	2	NA	NA	0.9	0.51	11747.9	9574.35	3.97	1106	4.8	1021	12.06	123.7	144	95	NA	0	0	NA
29134	1	53	5	3	3.38	35273.4	36948.4	2	37	26.37	2	NA	NA	NA	144	96	146	106	1	2	105.9	5.5	2	2	NA	NA	289	NA	NA	2	2	NA	NA	0.6	0.16	21548.9	15208.7	9.165	571	146.35	14161	11.335	120.25	145	101	NA	0	0	0
29140	1	44	1	3	2.23	21351.3	22984.7	1	34	28.16	2	3	108	66	104	62	104	66	2	NA	NA	5.3	2	2	NA	NA	155	NA	NA	2	2	NA	NA	0.7	0.16	46330.4	45792.8	14.045	616	32.15	41747.5	12.89	187.8	105.333	64.6667	NA	0	0	NA
29144	1	70	3	3	3.38	33880.2	35907.9	1	43	29.67	1	2	NA	NA	NA	NA	NA	NA	1	1	NA	5.6	2	2	NA	NA	155	2	NA	1	1	NA	NA	1.1	0.45	34118.1	23440.9	6.925	1277	58.15	8469.5	10.41	134	NA	NA	NA	1	1	NA
29156	1	60	3	5	5	50864.4	51501.2	2	31	32.07	2	2	160	96	164	90	152	86	1	1	109.8	5.1	2	2	NA	NA	264	NA	NA	2	1	NA	NA	3.3	0.52	30036.3	21198.9	6.7	172.5	86.4	2307	13.025	117.75	158.667	90.6667	NA	0	1	0
29161	1	46	3	4	1.36	36122.8	37893.1	2	35	20.33	1	2	94	52	90	56	90	50	2	NA	99.6	5.1	2	2	NA	NA	192	1	NA	2	2	NA	NA	2.6	0.61	78156.8	63802	8.71	861	106.1	9823.5	27.65	160.95	91.3333	52.6667	NA	0	0	0
29163	1	46	3	3	2.88	93162.4	100100	2	33	30.23	2	NA	118	68	118	72	116	70	1	1	96.9	5.2	2	2	NA	NA	136	1	1	2	2	NA	NA	0.5	0.23	79629.1	237863	4.045	673.5	46.25	1462	13.11	110.65	117.333	70	NA	0	0	0
29173	1	40	1	3	2.06	16037.6	15852.1	1	41	28.23	1	1	126	74	116	74	114	78	1	1	NA	5.6	2	2	NA	NA	229	1	2	2	2	NA	NA	0.4	0.11	34344.6	36571.7	6.42	231	56.7	10797.5	15.175	106.1	118.667	75.3333	NA	0	0	NA
29191	1	61	3	2	1.18	27651.9	28882.2	2	34	23.7	1	NA	116	74	106	72	116	70	1	1	90.2	5.7	2	2	NA	NA	243	1	NA	1	1	NA	NA	5.2	0.63	16844.5	11888.5	2.925	678.5	42.6	1229.5	17.02	59.5	112.667	72	NA	1	1	0
29195	1	72	3	3	1.61	35001.3	38750.5	2	37	22.61	1	6	NA	NA	NA	NA	174	98	1	1	NA	5.9	2	2	NA	NA	209	1	1	1	2	NA	NA	2.3	1	50745.6	77682.8	10.215	1097	201.5	8361	11.82	76.7	174	98	NA	1	0	NA
29200	1	65	4	3	3.2	16221.2	19692.6	2	36	27.18	1	2	108	64	116	68	106	68	1	1	171.6	5.9	2	2	NA	NA	236	2	NA	2	2	NA	NA	0.8	0.48	9987	8139.23	7.315	343.5	181.95	5158	7.975	90.65	110	66.6667	NA	0	0	1
29214	1	85	4	2	1.66	10584.6	11853.4	1	30	17.44	1	NA	166	80	158	80	164	80	1	2	210	9.6	1	2	2	NA	206	2	NA	2	2	NA	NA	10.4	1	6348.77	5431.99	2.595	140	49.15	916.5	3.635	32.95	162.667	80	0	0	0	1
29216	1	56	1	1	NA	18049.4	18249.7	1	40	32.15	1	2	NA	NA	NA	NA	154	70	1	1	156.9	8.6	1	1	2	NA	185	NA	NA	2	1	NA	NA	0.3	0.2	15987.3	11741.2	3.37	318.5	124.3	11413.5	4.77	52.85	154	70	0	0	1	1
29227	1	71	4	1	1.47	11319.3	11543.8	2	35	20.99	2	NA	124	76	124	86	120	84	1	1	NA	5.6	2	2	NA	NA	209	2	NA	2	2	NA	NA	0.4	0.15	16363.5	14000.6	1.995	91.5	19.6	914.5	4.895	41.5	122.667	82	NA	0	0	NA
29232	1	60	4	1	1.82	12922.3	15687.8	1	36	26.32	1	1	130	72	146	70	134	70	2	NA	88.9	5.3	2	2	NA	NA	173	1	1	2	2	NA	NA	0.4	0.15	7955.96	6483.96	4.575	267	42.2	1326.5	4.94	113.95	136.667	70.6667	NA	0	0	0
29238	1	67	3	1	2.8	38177.1	40515.9	2	29	36.05	1	3	138	76	134	72	132	74	1	1	NA	5.8	2	2	NA	NA	209	2	NA	2	1	NA	NA	1.8	0.69	79376.4	64797.7	9.54	739.5	29.5	33392.5	23.955	166.8	134.667	74	NA	0	1	NA
29249	1	71	3	3	1.24	15189	16821.4	2	34	40.91	2	NA	108	46	NA	NA	100	42	1	1	97.9	6	2	2	NA	NA	213	2	NA	3	2	NA	NA	4	0.44	13930.9	10789.5	8.29	632.5	200.15	2786	8.535	116.5	104	44	NA	0	0	0
29252	1	77	4	2	2.69	10753	11897.9	2	42	24.74	1	5	178	86	168	82	170	80	1	2	95.4	5.4	2	2	NA	NA	235	2	NA	2	2	NA	NA	4.5	0.93	6372.59	13302.5	4.84	355	36.6	5062.5	6.925	55.55	172	82.6667	NA	0	0	0
29259	1	42	4	3	0.64	24885.2	26040.9	2	35	24.33	1	NA	NA	NA	NA	NA	NA	NA	2	NA	NA	4.4	2	2	NA	NA	137	2	NA	2	2	NA	NA	0.7	0.28	20943.4	17068.5	5.63	708.5	31.3	2858	55.61	208.75	NA	NA	NA	0	0	NA
29271	1	51	3	3	1.52	41855.8	41915	2	32	31.58	1	NA	152	104	152	106	150	108	2	NA	NA	5.6	2	2	NA	NA	255	2	NA	3	3	NA	NA	0.8	0.54	32033.9	22608.8	7.255	352.5	30.5	9599.5	13.77	85.55	151.333	106	NA	0	0	NA
29299	1	57	3	4	3.83	97593.7	100578	2	31	30.33	1	NA	116	72	112	74	112	68	2	NA	NA	9.5	2	2	NA	NA	329	NA	NA	2	2	NA	NA	0.2	0.07	58658.4	41399.7	5.865	517.5	9.2	3282	19.255	124.15	113.333	71.3333	NA	0	0	NA
29309	1	78	4	1	2.06	10584.6	11711.5	1	30	26.31	2	3	NA	NA	NA	NA	146	0	1	1	86.7	5.4	2	2	NA	NA	141	NA	NA	2	1	NA	NA	0.1	0.04	20496	15385.7	4.5	364	61.75	5167	6.21	89.6	146	0	NA	0	1	0
29318	1	55	3	3	4.96	76894.6	77003.3	2	30	26.37	2	1	128	84	134	80	132	82	1	2	93	5.5	2	2	NA	NA	194	2	NA	2	1	NA	NA	0.4	0.18	58850.5	41535.3	5.575	1098.5	48.85	811	16.7	146.45	131.333	82	NA	0	1	0
29326	1	58	3	4	NA	89060.5	93289.8	1	38	33.27	1	1	128	84	134	86	134	80	1	1	NA	6.4	1	2	1	NA	230	1	NA	2	2	NA	NA	0.7	0.18	192416	157076	12.075	696.5	86.2	16840	14.305	95.7	132	83.3333	1	0	0	NA
29334	1	41	3	1	2.18	86604.2	90848.4	2	41	29.43	2	1	116	86	122	84	114	80	2	NA	NA	5.5	2	2	NA	NA	253	1	NA	2	2	NA	NA	0.2	0.09	69431.7	49003.3	11.855	1237.5	262.05	15082.5	14.64	202.25	117.333	83.3333	NA	0	0	NA
29338	1	53	4	2	4.45	25537.2	27682.9	1	36	22.35	1	4	142	90	140	86	148	84	2	NA	NA	5.7	2	2	NA	NA	161	NA	NA	2	2	NA	NA	2.6	0.33	14039.2	11441.7	1.3	171.5	190.95	3811.5	4.475	37.35	143.333	86.6667	NA	0	0	NA
29352	1	79	4	4	1.56	18844	21103.1	1	42	26.83	2	4	148	82	158	80	154	86	1	1	98.3	5.6	2	2	NA	NA	202	2	NA	2	2	NA	NA	0.7	0.21	16699.8	27894.8	3.675	391.5	3	458	5.48	107.8	153.333	82.6667	NA	0	0	0
29367	1	85	3	4	1.44	10855.3	11432.3	2	32	30.15	2	1	122	50	114	64	NA	NA	2	NA	104.6	5.6	2	2	NA	NA	153	1	1	2	2	NA	NA	6.5	2.91	8297.45	NA	4.07	452	129.8	1198	8.59	97.3	118	57	NA	0	0	0
29370	1	75	3	5	0.95	11369.9	12383.5	1	41	27.55	2	2	140	66	138	64	138	62	1	1	NA	5.9	2	2	NA	NA	194	2	NA	2	2	NA	NA	3	1.1	19287.4	14938.1	17.802	547	76.75	6027.5	13.105	39.65	138.667	64	NA	0	0	NA
29382	1	74	3	1	1.28	14225.8	14838.9	2	31	28.61	2	NA	126	72	138	78	NA	NA	1	1	NA	5.5	2	2	NA	NA	158	1	1	2	2	NA	NA	1.9	0.29	13928.9	9569.85	6.575	562	83.9	10299.5	7.3	60.05	132	75	NA	0	0	NA
29390	1	81	3	3	3.04	18075.4	22527.1	2	39	36.09	1	NA	NA	NA	NA	NA	112	60	1	1	NA	6	2	2	NA	NA	132	1	1	3	3	NA	NA	5	0.74	29500.3	22848	3.02	511	104.9	8309	8.36	71.1	112	60	NA	0	0	NA
29411	1	85	3	1	1.67	8775.28	9950.19	2	34	21.24	1	NA	126	70	NA	NA	NA	NA	1	1	NA	8.1	1	2	1	NA	110	2	NA	2	2	NA	NA	0.1	0.04	9454.25	6495.56	5.127	348	116.35	15986.5	10.18	80.15	126	70	1	0	0	NA
29412	1	71	4	5	5	11615.8	12051.5	1	36	25.39	2	NA	172	68	168	68	178	70	1	2	124.2	6.2	3	2	NA	NA	162	2	NA	2	1	NA	NA	1.1	0.23	6454.84	NA	4.64	1090	76.8	10036	7.09	78.6	172.667	68.6667	NA	0	1	0
29413	1	64	3	5	NA	42179	46759.4	2	32	28.9	1	NA	130	74	132	80	130	82	2	NA	102.1	5.7	2	2	NA	NA	219	NA	NA	1	1	NA	NA	3.2	0.83	37197	26252.8	6.01	941.5	84.85	11391	9.37	101.25	130.667	78.6667	NA	1	1	0
29420	1	50	1	5	3.71	25669.2	26054.9	2	38	32.26	2	6	112	68	110	70	110	70	1	1	NA	5.6	2	2	NA	NA	221	1	NA	1	1	NA	NA	0.5	0.09	22824.9	16762.9	8.9	317	75.8	15175	10.73	136.55	110.667	69.3333	NA	1	1	NA
29428	1	55	3	3	3.6	111527	119658	2	36	22.73	2	2	124	60	122	62	122	58	2	NA	NA	5.8	2	2	NA	NA	193	NA	NA	2	1	NA	NA	1.7	0.49	190421	259215	4.81	142.5	17.3	8303	6.965	77.55	122.667	60	NA	0	1	NA
29448	1	71	1	1	0.64	3759.81	3650.13	2	38	24.1	1	NA	126	66	124	66	NA	NA	2	NA	99.1	5.5	2	2	NA	NA	278	NA	NA	2	2	NA	NA	1.5	0.28	2650.96	1945.77	2.47	313	19.6	3614	8.045	76.15	125	66	NA	0	0	0
29475	1	66	1	3	NA	4346.33	4615.46	1	34	36.12	1	NA	146	92	144	84	144	88	2	NA	NA	5.6	2	2	NA	NA	251	2	NA	2	2	NA	NA	0.2	0.08	4043.28	2969.43	4.54	315	92.15	8672	5.945	42.3	144.667	88	NA	0	0	NA
29477	1	72	3	4	4.95	33880.2	37509.3	2	30	25.56	2	NA	126	84	130	70	NA	NA	2	NA	NA	5.2	2	2	NA	NA	206	1	1	2	1	NA	NA	0.6	0.21	27224	21085	8.165	1376.5	155	17532	12.91	114	128	77	NA	0	1	NA
29482	1	41	5	3	1.07	43948.6	44074.6	2	34	32.02	2	6	118	72	120	66	124	72	2	NA	NA	5	2	2	NA	NA	83	1	2	2	1	NA	NA	0.4	0.22	70139.2	57257	11.67	497	128.25	29033.5	10.165	129.95	120.667	70	NA	0	1	NA
29485	1	60	4	4	0.56	11345	12554.1	1	41	25.04	1	10	138	80	134	74	NA	NA	1	2	NA	4.6	2	2	NA	NA	215	1	NA	2	2	NA	NA	0.3	0.05	11677.5	9516.94	0.945	99	0	192.5	3.16	53.4	136	77	NA	0	0	NA
29490	1	72	2	1	1.84	14951.7	15782.4	2	36	24.43	2	1	124	80	116	76	118	72	2	NA	NA	5.8	2	2	NA	NA	230	2	NA	2	1	NA	NA	0.3	0.09	24581.1	37629.4	3.845	486	37.8	1593.5	6.065	69	119.333	76	NA	0	1	NA
29496	1	48	1	5	4.79	16910.4	17164.5	2	42	28.84	2	1	120	74	118	78	114	78	2	NA	NA	5.1	2	2	NA	NA	224	2	NA	2	2	NA	NA	1.3	0.72	37187.8	39599.2	12.79	433	195	17149.5	12.875	88.3	117.333	76.6667	NA	0	0	NA
29497	1	85	3	4	2	15608.6	18003.8	2	30	22.97	1	1	128	60	NA	NA	NA	NA	1	1	NA	5.4	2	2	NA	NA	145	1	1	3	3	NA	NA	1.4	0.61	17106.4	11753	8.585	1212.5	171.85	10806.5	9.065	81.75	128	60	NA	0	0	NA
29504	1	54	3	4	3.93	80928.9	84772.1	1	33	21.67	1	1	136	48	134	58	132	58	2	NA	NA	5.3	2	2	NA	NA	206	NA	NA	1	1	NA	NA	1	0.25	64787.9	193530	4.61	138.5	17.15	417	6.04	76.25	134	54.6667	NA	1	1	NA
29506	1	70	3	4	2.48	42473.4	42947.8	2	32	27.7	2	3	NA	NA	NA	NA	162	0	1	1	110.7	5.2	2	2	NA	NA	214	1	1	2	1	NA	NA	1.8	0.41	40807.2	28036.6	13.8435	649	181.2	7162	7.565	84.65	162	0	NA	0	1	0
29507	1	65	4	1	3.65	12629.4	13808	2	31	30.85	1	8	138	94	126	88	NA	NA	2	NA	NA	5.5	2	2	NA	NA	200	1	NA	2	2	NA	NA	12	5.04	20227.6	31664.3	5.07	489	41.6	12722.5	6.13	86.7	132	91	NA	0	0	NA
29514	1	40	1	2	4.4	13805.9	14013.3	2	43	27.62	1	4	114	68	110	72	112	76	2	NA	89.2	5.3	2	2	NA	NA	249	1	1	1	1	NA	NA	0.6	0.15	7259.58	5331.52	6.065	582.5	39.15	13027	14.625	135.2	112	72	NA	1	1	0
29520	1	73	1	1	0.69	4264.57	4140.16	2	38	29.31	1	3	172	54	156	54	152	54	1	1	178.3	7.6	1	2	1	NA	154	2	NA	2	2	NA	NA	4.4	0.67	4277.18	NA	6.42	213	22.5	1229	27.1	149.3	160	54	1	0	0	1
29521	1	85	4	1	3.56	18844	20850.4	1	42	24.05	1	NA	154	48	NA	NA	NA	NA	1	1	NA	5	2	2	NA	NA	231	2	NA	1	2	NA	NA	0.2	0.04	45411.8	34089.2	4.595	545.5	83.95	3611.5	2.875	29.75	154	48	NA	1	0	NA
29522	1	63	3	5	5	42179	44763	1	33	36.83	1	NA	136	66	132	64	138	68	1	1	NA	7.9	1	1	2	NA	131	1	1	1	1	NA	NA	0.8	0.42	71234.7	96969.9	10.5585	1067	98.45	5116.5	26.445	94.95	135.333	66	0	1	1	NA
29524	1	85	3	4	5	16671.1	19223.1	1	35	32.44	1	1	134	66	128	68	130	62	1	1	NA	5.8	2	2	NA	NA	154	1	1	2	1	NA	NA	0.3	0.07	18044.1	63537.4	7.88	625	178	24444	7.175	64.85	130.667	65.3333	NA	0	1	NA
29537	1	54	3	5	0.72	32860.3	33438.9	2	39	29.55	1	1	102	68	NA	NA	NA	NA	2	NA	75.7	5.2	2	2	NA	NA	170	1	1	2	1	NA	NA	0.4	0.12	19502.1	13764.1	9.36	1096	71.35	21805	14.205	214.2	102	68	NA	0	1	0
29548	1	63	5	3	4.62	49777.6	50400.8	1	34	33	1	3	134	66	122	66	124	64	1	1	NA	6.2	2	2	NA	NA	167	2	NA	2	1	NA	NA	1.5	0.29	38519.3	27186	5.815	338.5	144.75	9447	9.22	52.8	126.667	65.3333	NA	0	1	NA
29570	1	50	3	4	5	76894.6	79245.7	2	30	21.99	2	3	116	78	114	74	120	76	2	NA	110	5.6	2	2	NA	NA	197	2	NA	2	1	NA	NA	1.2	0.38	63039.9	188309	5.965	807	68.15	11238.5	12.45	109.45	116.667	76	NA	0	1	0
29578	1	85	3	3	2.23	16671.1	19223.1	1	35	19.79	1	1	178	84	168	76	160	86	1	2	82.8	5	2	2	NA	NA	206	2	NA	2	1	NA	NA	2.3	0.59	15919.9	12330	6.88	667.5	203.85	13365	7.645	128.95	168.667	82	NA	0	1	0
29584	1	74	3	1	3.71	33939.6	34318.8	1	29	39.27	1	NA	100	46	98	48	98	50	2	NA	NA	7.7	1	1	2	NA	150	2	NA	2	1	NA	NA	1.4	0.57	59202.4	40675.1	1.665	280	48.85	1183	10.315	68.15	98.6667	48	0	0	1	NA
29592	1	48	4	4	0.89	20714.1	21676.1	1	42	24.12	1	2	130	72	118	74	112	80	2	NA	102.6	5.3	2	2	NA	NA	198	2	NA	1	1	NA	NA	0.9	0.31	17433	14207.6	5.71	770.5	16.5	5968.5	21.665	144.2	120	75.3333	NA	1	1	0
29605	1	55	5	5	5	85080.1	89120.4	1	39	23.84	1	1	116	84	114	82	118	82	2	NA	94.1	5.3	2	2	NA	NA	190	2	NA	2	1	NA	NA	6.2	0.54	51976.4	36683.7	15.305	323	46.2	4646	10.33	141.45	116	82.6667	NA	0	1	0
29615	1	55	3	4	5	89060.5	95553.7	1	38	30.61	1	2	114	70	116	66	110	66	2	NA	NA	5.9	2	2	NA	NA	287	1	2	2	1	NA	NA	2.1	0.53	187203	152820	5.215	275	47.1	3764	15.475	101	113.333	67.3333	NA	0	1	NA
29621	1	73	4	4	1.64	10580.8	11849.2	1	33	23.06	2	2	130	70	122	72	120	74	1	1	NA	5.6	2	2	NA	NA	166	1	1	2	1	NA	NA	0.4	0.16	9376.83	15662.7	10.47	424.5	22.3	1337	12.415	90.1	124	72	NA	0	1	NA
29626	1	52	3	4	2.27	97593.7	100578	2	31	36.19	1	NA	124	80	124	80	132	74	1	1	NA	5.9	2	2	NA	NA	157	NA	NA	2	1	NA	NA	1.9	0.5	76867.5	54251.2	4.02	152.5	17.35	1205.5	9.88	90.25	126.667	78	NA	0	1	NA
29627	1	77	3	2	1.24	14200.7	14989.6	1	32	32.77	2	NA	136	52	142	50	136	52	1	1	111	5.8	1	2	1	NA	218	1	1	2	2	NA	NA	0.8	0.34	12413.9	9614.56	3.68	878	103.75	21764.5	5.32	50.7	138	51.3333	1	0	0	0
29632	1	61	1	2	NA	3070.33	3536.72	2	40	29.36	1	2	NA	NA	NA	NA	148	52	1	1	NA	8	1	2	1	NA	194	1	1	2	2	NA	NA	13.4	1.58	2126.23	1561.53	2.385	234	5.25	4329	5.75	59.9	148	52	1	0	0	NA
29642	1	52	1	4	0.33	22106.9	23798.1	1	34	35.04	2	NA	126	86	112	76	120	78	2	NA	118.2	5.9	2	2	NA	NA	218	NA	NA	2	2	NA	NA	0.5	0.09	12328.6	9054.24	2.685	102.5	21.95	5253	2.985	39.75	119.333	80	NA	0	0	0
29643	1	54	4	5	5	25598.9	26449.2	1	38	32.17	2	2	140	80	138	86	142	84	1	1	NA	9.3	1	2	1	NA	177	2	NA	2	2	NA	NA	0.5	0.17	13413.5	10931.8	12.465	693	39.4	5607.5	23.25	130.65	140	83.3333	1	0	0	NA
29647	1	43	3	4	5	72042.2	77406.7	1	43	22.32	2	2	NA	NA	124	74	126	80	2	NA	NA	5.3	2	2	NA	NA	203	NA	NA	2	1	NA	NA	0.7	0.28	45144.8	31862.1	15.027	815	45.65	12207.5	7.54	55.15	125	77	NA	0	1	NA
29670	1	85	3	4	2.06	18611.9	21467.9	2	30	28.19	1	1	164	68	156	66	154	66	1	1	NA	5.5	2	2	NA	NA	174	2	NA	2	2	NA	NA	0.4	0.12	15581.2	23852.2	8.1	576.5	151.8	3814.5	14.425	79.45	158	66.6667	NA	0	0	NA
29676	1	51	3	3	5	76894.6	77003.3	2	30	31.89	1	2	140	86	138	78	144	84	1	1	110	5.5	2	2	NA	NA	197	2	NA	1	1	NA	NA	0.6	0.26	61256.1	43233	1.5	56	2.75	1044	5.12	65.9	140.667	82.6667	NA	1	1	0
29677	1	54	3	4	1.09	27070.9	29044.6	2	40	21.72	1	NA	172	100	176	98	172	100	9	NA	NA	5.4	2	2	NA	NA	233	2	NA	2	1	NA	NA	0.6	0.27	37114.1	30297.5	6.075	438	53.6	8979	11.695	94.95	173.333	99.3333	NA	0	1	NA
29698	1	54	2	3	5	85080.1	91283.1	1	34	29.15	1	16	136	78	136	76	NA	NA	2	NA	91.2	4.9	2	2	NA	NA	153	2	NA	2	1	NA	NA	0.6	0.24	53237.7	37573.9	1.635	355.5	23.65	1379	3.855	62.85	136	77	NA	0	1	0
29703	1	54	3	4	5	76894.6	77003.3	2	30	35.17	1	4	118	60	122	62	110	62	1	1	98.9	5.9	2	2	NA	NA	299	1	1	1	2	NA	NA	0.5	0.14	61256.1	43233	5.53	895.5	13.45	8989.5	11.13	112.6	116.667	61.3333	NA	1	0	0
29719	1	68	3	4	2.1	47787.5	48385.7	1	29	28.99	1	1	148	80	140	78	148	82	1	1	NA	5.7	2	2	NA	NA	205	1	NA	2	1	NA	NA	0.5	0.15	28219.3	19916.5	7.145	283	63.05	14248	8.4	75.15	145.333	80	NA	0	1	NA
29723	1	45	3	4	1.34	40647.1	43673.9	1	32	27.72	2	1	132	96	136	96	132	96	1	1	NA	5.2	2	2	NA	NA	226	1	2	2	1	NA	NA	1.2	0.42	25471.2	17977	7.015	70.5	0.25	60	4.31	44.1	133.333	96	NA	0	1	NA
29724	1	55	3	3	4.95	91689.9	94493.5	1	29	25.62	2	NA	NA	NA	NA	NA	NA	NA	1	1	NA	6.6	1	2	1	NA	202	1	2	3	3	NA	NA	0.4	0.25	120747	164369	8.77	984.5	133.4	4910	27.835	152.85	NA	NA	1	0	0	NA
29747	1	54	3	1	1.17	33835.7	36352.3	1	29	35.69	1	4	114	82	112	78	106	78	2	NA	NA	5.2	2	2	NA	NA	193	2	NA	3	3	NA	NA	0.7	0.2	46452.1	63234.1	7.66	731	128.35	3508	12.895	56.7	110.667	79.3333	NA	0	0	NA
29754	1	82	3	3	1.92	18075.4	21263.5	2	39	20.16	1	NA	146	82	144	76	NA	NA	2	NA	NA	5.3	2	2	NA	NA	251	2	NA	3	1	NA	NA	8.2	1.97	20203.7	13881	8.355	1248.5	142.45	18693	11.355	122.75	145	79	NA	0	1	NA
29762	1	61	1	3	1.3	2694.41	2956.06	1	40	29.47	1	NA	164	80	162	80	156	76	1	1	NA	5.8	2	2	NA	NA	166	1	1	2	2	NA	NA	7.4	1.18	6404.47	6330.16	1.72	104	74.9	2062	4.05	29.75	160.667	78.6667	NA	0	0	NA
29771	1	43	3	4	4.08	86828.7	91083.9	2	30	36.54	2	NA	96	62	102	66	108	58	2	NA	NA	5.3	2	2	NA	NA	179	2	NA	2	2	NA	NA	1.6	0.3	69611.7	49130.3	5.025	208	41.7	1620	17.135	90.4	102	62	NA	0	0	NA
29775	1	68	3	4	NA	75119.4	79721.4	1	42	33.19	1	2	170	86	172	94	158	88	1	1	NA	6.2	1	2	1	NA	213	1	1	2	2	NA	NA	1.2	0.28	63418.3	44759.1	6.935	548	27.1	18498.5	16.095	108.7	166.667	89.3333	1	0	0	NA
29780	1	85	3	4	3.22	14868.9	16866.8	2	29	20.18	1	1	NA	NA	122	48	112	60	1	1	104.7	5.1	2	2	NA	NA	143	1	1	2	1	NA	NA	3.4	0.52	12241.8	18740.1	40.084	1154.5	112.35	12831	36.755	110.4	117	54	NA	0	1	0
29793	1	40	3	5	NA	72042.2	77406.7	2	32	29.38	1	NA	132	88	NA	NA	NA	NA	2	NA	99.7	5.3	2	2	NA	NA	193	1	NA	1	1	NA	NA	0.5	0.09	61577	43459.5	9.134	858	42	8502	16.79	132.55	132	88	NA	1	1	0
29798	1	53	1	3	3.23	16886.2	17135.9	1	35	30.53	1	2	132	94	132	94	126	92	2	NA	NA	6.3	2	2	NA	NA	184	1	1	1	1	NA	NA	0.9	0.19	10301.9	7565.84	5.545	900	144.45	4660.5	12.68	86.95	130	93.3333	NA	1	1	NA
29800	1	73	3	3	1.24	15189	16821.4	2	34	34.05	1	NA	NA	NA	122	66	NA	NA	2	NA	144.7	6.9	1	1	1	NA	283	1	1	2	2	NA	NA	0.4	0.11	13930.9	10789.5	6.39	481.5	152.4	1342.5	7.79	83.25	122	66	1	0	0	1
29803	1	75	3	2	1.6	10677.4	11629.2	2	29	26.38	1	1	NA	NA	NA	NA	NA	NA	1	1	NA	5.4	2	2	NA	NA	201	2	NA	2	2	NA	NA	0.8	0.31	11049.6	7591.64	3.43	418.5	31.1	3957.5	11.12	67.45	NA	NA	NA	0	0	NA
29808	1	57	3	4	1.04	31949.1	34278.5	2	35	34.2	1	NA	106	70	106	68	NA	NA	1	1	NA	5.7	2	2	NA	NA	164	1	1	2	1	NA	NA	1.3	0.26	26197.6	18489.7	3.98	468	20.1	10064.5	10.15	84.4	106	69	NA	0	1	NA
29814	1	41	1	3	3.32	22106.9	23798.1	1	34	29.55	2	6	114	76	100	80	104	78	2	NA	91.5	5.1	2	2	NA	NA	179	NA	NA	1	1	NA	NA	0.4	0.17	14307.2	37247.3	8.4	309	112.1	12479.5	15.34	126.45	106	78	NA	1	1	0
29817	1	52	3	4	2.48	29875.3	32053.4	1	30	27.77	2	2	134	76	132	76	126	78	2	NA	NA	5.3	2	2	NA	NA	207	1	NA	2	1	NA	NA	0.4	0.17	40959	33436.2	9.09	2284.5	71	32297	12.235	96.2	130.667	76.6667	NA	0	1	NA
29838	1	61	1	4	0.35	3831.9	4288.63	2	38	37.78	1	1	NA	NA	NA	NA	148	28	1	1	NA	6.5	1	1	1	NA	185	2	NA	2	2	NA	NA	0.5	0.13	9057.2	8952.1	5.11	416	14.8	8917.5	9.55	97.15	148	28	1	0	0	NA
29841	1	48	3	5	5	92889	97441.2	2	35	24.9	1	3	112	74	110	80	NA	NA	2	NA	91.9	5.1	2	2	NA	NA	169	2	NA	1	1	NA	NA	0.6	0.22	77514.4	54707.8	12.1605	1125	161.95	22617.5	17.035	154.8	111	77	NA	1	1	0
29842	1	60	1	2	3.9	4423.82	4697.74	1	42	24.43	1	1	NA	NA	NA	NA	144	82	2	NA	88.5	5.1	2	2	NA	NA	188	2	NA	2	2	NA	NA	1	0.29	2824.23	2074.15	4.485	363	201.7	1678	8.775	56.6	144	82	NA	0	0	0
29846	1	41	4	3	5	23269.9	24350.6	1	30	33.75	2	NA	122	80	116	84	114	84	2	NA	110	5.2	2	2	NA	NA	177	1	NA	2	1	NA	NA	2.1	0.56	41320.5	64683.1	6.105	542	37.85	4184	6.36	119.95	117.333	82.6667	NA	0	1	0
29849	1	47	1	2	1.61	25669.2	25954.1	2	38	27.09	1	5	110	82	110	72	118	70	2	NA	95.9	5.3	2	2	NA	NA	216	NA	NA	2	2	NA	NA	0.5	0.3	13445.5	35004	5.365	84.5	79.85	1435	58.32	258.5	112.667	74.6667	NA	0	0	0
29853	1	42	3	4	0	93162.4	100100	2	33	25.66	2	NA	NA	NA	NA	NA	NA	NA	2	NA	101.7	5	2	2	NA	NA	175	NA	NA	2	1	NA	NA	0.6	0.23	76502.1	53993.3	9.99	413	121.2	17266	14.51	129	NA	NA	NA	0	1	0
29861	1	48	3	3	2.16	82500.2	82736.7	2	43	33.89	1	NA	118	74	118	58	118	66	2	NA	99.7	5.3	2	2	NA	NA	191	1	NA	2	2	NA	NA	0.7	0.21	63232.3	44627.8	9.445	1513	132.6	22534	21.225	182.2	118	66	NA	0	0	0
29864	1	50	3	5	3.98	97593.7	100578	2	31	32.6	1	NA	106	76	108	72	108	72	1	1	NA	6.7	1	1	1	NA	145	2	NA	1	1	NA	NA	0.5	0.35	207448	169347	43.045	404.5	98.55	18420	20.71	213.5	107.333	73.3333	1	1	1	NA
29878	1	69	1	1	1.19	2694.41	2861.25	1	40	28.5	1	1	156	100	158	88	NA	NA	1	1	98.1	5.9	2	2	NA	NA	195	1	1	2	2	NA	NA	2	0.78	6199.06	6127.13	2.155	1203	133.9	8617	8.855	90.2	157	94	NA	0	0	0
29879	1	40	3	3	2.12	101451	106423	2	37	25.97	1	3	122	58	NA	NA	124	50	1	1	84.7	5.1	2	2	NA	NA	174	1	1	2	2	NA	NA	0.8	0.48	62067.5	43805.8	3.57	167.5	141.9	8658.5	5.02	94	123	54	NA	0	0	0
29885	1	48	3	5	4.24	87545.5	94064.4	2	41	28.88	2	1	118	64	116	62	116	66	2	NA	NA	5.7	2	2	NA	NA	293	1	NA	1	2	NA	NA	0.5	0.22	194014	264106	7.055	380	213.95	9127.5	17.19	151.95	116.667	64	NA	1	0	NA
29893	1	59	1	1	1.36	18311.4	19755.7	1	38	25.95	2	14	142	84	142	80	126	80	2	NA	NA	5.3	2	2	NA	NA	242	NA	NA	2	2	NA	NA	1.6	0.32	10234.4	7516.25	2.55	112	18.35	5742.5	6.975	60.55	136.667	81.3333	NA	0	0	NA
29910	1	58	3	5	5	94557.9	101452	2	37	26.19	1	1	114	86	108	84	110	80	2	NA	73	5.4	2	2	NA	NA	202	2	NA	2	1	NA	NA	1.6	0.66	129639	105828	8.315	762.5	159.25	16240	22.2	137.3	110.667	83.3333	NA	0	1	0
29913	1	70	3	3	1.12	12620	13375.3	2	35	30.74	1	NA	142	60	NA	NA	NA	NA	2	NA	97.6	5.7	2	2	NA	NA	161	1	1	2	1	NA	NA	0.7	0.21	23073.4	15852.6	7.73	248.5	286.25	3512.5	10.925	91.65	142	60	NA	0	1	0
29920	1	78	1	1	0.99	2756.45	2676.04	1	43	29.53	1	NA	128	62	NA	NA	NA	NA	1	1	NA	6	2	2	NA	NA	166	1	1	1	2	NA	NA	1.2	0.24	2408.96	2560.33	5.29	244	14.2	6717.5	7.375	112.3	128	62	NA	1	0	NA
29924	1	75	3	1	0.96	14225.8	14838.9	2	31	32.42	1	NA	176	98	174	94	168	90	2	NA	103.2	5.7	2	2	NA	NA	330	1	2	2	2	NA	NA	5.7	1.89	14099.3	9686.96	10.715	570	59.6	4315.5	20.575	123.35	172.667	94	NA	0	0	0
29943	1	60	4	2	NA	12951.5	14160.1	2	39	26.99	1	2	134	66	138	70	NA	NA	1	1	NA	7.4	1	1	1	NA	194	1	NA	2	2	NA	NA	0.4	0.24	7181.23	5852.57	1.855	109.5	0.65	348	2.185	21.4	136	68	1	0	0	NA
29952	1	65	1	1	NA	5166.55	5782.37	1	39	27.55	1	12	122	74	122	66	NA	NA	2	NA	110.1	7	1	1	1	NA	214	1	1	2	2	NA	NA	1	0.19	3476.3	9050.21	4.295	1021.5	26.45	3696	10.095	93	122	70	1	0	0	0
29959	1	61	3	5	4.13	43865.8	48629.3	1	39	27.41	1	2	150	96	154	94	136	96	1	2	94.9	5.2	2	2	NA	NA	142	1	1	1	1	NA	NA	0.1	0.04	38684.6	27302.6	9.823	921	131.6	18102	15.54	139.1	146.667	95.3333	NA	1	1	0
29973	1	42	1	1	0.67	16596.5	17905.5	2	41	30.64	1	1	136	58	112	48	NA	NA	2	NA	NA	6.6	2	2	NA	NA	240	NA	NA	1	2	NA	NA	0.7	0.18	37814.8	37376	5.955	415	86.3	11327	17.245	169.35	124	53	NA	1	0	NA
29976	1	60	4	2	1.67	12922.3	13022	1	36	23.17	1	NA	144	70	142	66	150	72	2	NA	NA	6.1	2	2	NA	NA	162	1	1	2	2	NA	NA	2.1	0.48	12112.7	9871.65	2.455	238.5	69.4	951.5	9.36	95.7	145.333	69.3333	NA	0	0	NA
29984	1	49	1	4	2.06	23592.2	25397	1	31	28.25	1	2	110	72	110	78	108	74	2	NA	93.5	5.5	2	2	NA	NA	165	NA	NA	2	2	NA	NA	0.4	0.19	55024.2	58592.2	3.635	122.5	51.3	1108	13.01	136.55	109.333	74.6667	NA	0	0	0
29985	1	47	3	4	5	111416	111735	1	34	24.51	1	5	138	78	NA	NA	128	76	2	NA	NA	5.5	2	2	NA	NA	198	NA	NA	2	2	NA	NA	0.6	0.08	88885.1	62732.9	6.25	521	16	2972	13.755	145.9	133	77	NA	0	0	NA
29988	1	43	1	1	1.11	18819	19027.8	2	43	31.3	2	3	146	102	142	104	142	102	1	1	NA	5.6	2	2	NA	NA	210	1	NA	2	2	NA	NA	1.2	0.16	11439.3	8401.17	10.445	840	251.25	24708	9.785	100.05	143.333	102.667	NA	0	0	NA
29992	1	60	4	2	5	10654	12934.1	2	29	26.38	2	NA	138	90	134	82	138	80	1	1	109.9	5.8	2	2	NA	NA	172	2	NA	2	2	NA	NA	1.4	0.65	10402.2	8477.61	4.65	253.5	117.6	2551.5	14.125	129.3	136.667	84	NA	0	0	0
29993	1	44	3	4	1.34	32082.8	33111.7	2	30	27.14	1	2	108	50	110	62	110	56	2	NA	NA	5.2	2	2	NA	NA	199	2	NA	1	2	NA	NA	0.9	0.44	26340.3	18590.4	7.43	926	88.25	9500	17.02	118.4	109.333	56	NA	1	0	NA
29999	1	85	1	5	1.6	10076.1	10106.2	2	36	22.11	1	NA	170	62	174	64	NA	NA	9	NA	95.5	5.4	2	2	NA	NA	199	NA	NA	2	2	NA	NA	2.8	0.57	12071.8	12711.9	12.74	602	46.15	9800.5	12.845	102.6	172	63	NA	0	0	0
30000	1	54	3	4	5	73250.4	76728.9	2	29	28.7	1	3	138	72	136	68	NA	NA	2	NA	NA	5.2	2	2	NA	NA	211	1	1	2	1	NA	NA	0.7	0.3	58640.8	41387.2	5.39	225.5	89.85	4282	10.8	169.15	137	70	NA	0	1	NA
30002	1	53	4	4	5	32056.5	33545.2	2	36	26.62	1	NA	112	72	108	74	112	78	2	NA	NA	5	2	2	NA	NA	200	2	NA	2	1	NA	NA	0.4	0.13	73060.9	54484.2	6.565	335	98.4	2437.5	7.335	103.85	110.667	74.6667	NA	0	1	NA
30006	1	83	3	1	1.4	19810.3	22462.7	2	31	24.22	1	NA	136	60	128	62	120	60	2	NA	117.3	6	2	2	NA	NA	205	2	NA	2	2	NA	NA	1.3	0.56	16303.3	24957.5	4.63	1124	103.75	3108.5	8.66	129.65	128	60.6667	NA	0	0	0
30013	1	52	3	4	4.3	76894.6	77003.3	2	30	24.17	1	8	106	74	114	76	112	70	2	NA	98.9	5.7	2	2	NA	NA	239	2	NA	2	2	NA	NA	1.1	0.29	61256.1	43233	10.28	348.5	71.4	9292	16.41	120.95	110.667	73.3333	NA	0	0	0
30019	1	44	3	4	0.45	47874.9	48012.1	1	31	22.48	1	2	136	82	NA	NA	NA	NA	2	NA	NA	5.3	2	2	NA	NA	166	NA	NA	1	2	NA	NA	0.9	0.27	36693.7	25897.5	4.96	344	31	11753	10.52	90.75	136	82	NA	1	0	NA
30020	1	43	4	4	2.45	25598.9	26787.7	1	38	27.12	1	NA	110	74	118	76	112	74	2	NA	NA	4.8	2	2	NA	NA	192	2	NA	2	2	NA	NA	0.7	0.29	39241.8	29264	14.885	1227	185.35	11548	22.355	174.65	113.333	74.6667	NA	0	0	NA
30033	1	73	1	4	1.82	3238.03	3409.93	1	34	26.59	2	NA	122	70	116	70	120	62	1	1	NA	5.8	1	2	2	NA	313	1	NA	1	1	NA	NA	4	1.16	2476.51	1817.73	4.255	681	105.5	13903	16.955	102.5	119.333	67.3333	0	1	1	NA
30036	1	50	4	5	5	24191.9	24995.5	1	39	34.76	2	2	128	90	130	94	136	88	2	NA	98.5	5.6	2	2	NA	NA	276	2	NA	1	1	NA	NA	1.1	0.45	36616.2	57319.1	6.7	346	41.2	2715	7.815	121.5	131.333	90.6667	NA	1	1	0
30054	1	85	3	2	1.2	7359.28	8273.64	1	33	26.34	2	NA	NA	NA	NA	NA	NA	NA	1	1	NA	5.3	2	2	NA	NA	175	2	NA	2	2	NA	NA	16.5	2.97	12886.2	19726.6	4.245	164.5	25.05	7931	9.47	80.25	NA	NA	NA	0	0	NA
30071	1	47	3	3	3.9	88115.8	94677.2	1	35	27.73	1	6	114	74	118	80	114	80	2	NA	NA	5.2	2	2	NA	NA	255	NA	NA	2	1	NA	NA	2.3	0.48	75315.6	53155.9	6.655	569	96.8	3812.5	22.87	169.8	115.333	78	NA	0	1	NA
30081	1	70	1	1	1.38	3759.81	3846.99	2	38	26.73	1	2	130	72	NA	NA	126	76	1	1	NA	5.3	2	2	NA	NA	187	2	NA	2	2	NA	NA	0.4	0.14	4107.54	3014.89	6.52	1236.5	52.4	16311.5	6.19	74.3	128	74	NA	0	0	NA
30084	1	47	4	3	2.15	32056.5	33121.3	2	36	19.69	2	3	130	86	122	72	120	82	2	NA	NA	5.6	2	2	NA	NA	198	NA	NA	1	1	NA	NA	0.6	0.1	56203.5	87980.9	6.335	346	42	11316	10.19	129	124	80	NA	1	1	NA
30096	1	47	3	3	3.93	123109	127057	1	31	23.49	1	5	122	78	134	74	114	74	1	1	NA	5.2	2	2	NA	NA	205	NA	NA	3	3	NA	NA	0.5	0.09	97104.8	NA	3.52	305	25.6	3946	6.55	83.6	123.333	75.3333	NA	0	0	NA
30108	1	66	3	4	0.86	22975	24382.5	2	35	20.07	2	NA	NA	NA	NA	NA	88	60	2	NA	251.3	11.5	1	2	1	NA	199	1	1	2	1	NA	NA	0.6	0.28	31156.8	25434.3	2.615	864.5	122.7	1323.5	16.265	69.8	88	60	1	0	1	1
30113	1	45	1	2	1.83	25669.2	25372.4	2	38	23.7	2	12	122	70	118	72	120	64	2	NA	NA	5	2	2	NA	NA	165	NA	NA	1	1	NA	NA	0.9	0.23	53584.2	52962.4	7.045	435.5	214.45	16654.5	18.595	190	120	68.6667	NA	1	1	NA
30125	1	51	3	3	5	78001.4	83688.3	1	41	25.4	1	3	124	68	120	76	118	80	2	NA	NA	5	2	2	NA	NA	167	NA	NA	1	1	NA	NA	0.9	0.21	66574	46986.3	4.77	312.5	94.35	4821	14.53	174.65	120.667	74.6667	NA	1	1	NA
30136	1	68	3	3	2.31	47864.6	52201	1	37	29.16	1	NA	134	86	140	86	NA	NA	1	1	NA	5.7	2	2	NA	NA	202	1	1	2	2	NA	NA	1.5	0.51	66704.2	54452.9	10.41	631.5	20.3	28567.5	16.23	191.3	137	86	NA	0	0	NA
30145	1	40	1	1	2.23	29634.4	29963.2	1	42	32.72	1	NA	130	80	124	68	124	64	2	NA	147.6	7.4	1	2	1	NA	234	1	1	2	1	NA	NA	1	0.13	18013.6	13229.4	5.575	400.5	102.55	23600	10.635	65.8	126	70.6667	1	0	1	1
30165	1	51	4	3	2.32	32056.5	33341.9	2	36	32.09	1	3	120	64	120	58	116	58	1	1	296.8	10.1	1	1	1	NA	251	1	1	3	2	NA	NA	0.5	0.27	26815.2	62455.6	6.3	337.5	176.35	3043	10.925	170.55	118.667	60	1	0	0	1
30167	1	69	3	5	1.98	42179	44763	1	33	25.76	2	1	134	72	136	70	132	72	1	1	NA	5.4	2	2	NA	NA	269	1	NA	2	1	NA	NA	1	0.21	57199.6	77864.3	7.92	657	146.6	7068.5	7.955	70.75	134	71.3333	NA	0	1	NA
30186	1	80	4	3	NA	11966.7	13401.3	1	43	27.8	1	NA	152	50	NA	NA	NA	NA	1	1	85.5	5.4	2	2	NA	NA	144	1	1	2	1	NA	NA	6.1	1.99	7177.8	6141.31	4.1955	477.5	73.85	3823.5	9.34	106.2	152	50	NA	0	1	0
30188	1	77	3	2	2.47	36125	38994.4	2	31	25.82	2	2	134	74	120	68	136	62	2	NA	NA	5.4	2	2	NA	NA	208	1	NA	2	1	NA	NA	1.5	0.76	28301.9	43325.3	5.9585	470	144.7	1499	9.01	99.25	130	68	NA	0	1	NA
30190	1	53	3	3	2.23	91837.8	98533.5	1	37	30.51	1	2	122	86	120	82	116	78	2	NA	107.2	5.7	2	2	NA	NA	157	NA	NA	2	2	NA	NA	0.4	0.15	57466.2	40558.3	10.605	576.5	31.5	7370.5	16.76	150.75	119.333	82	NA	0	0	0
30191	1	41	4	3	0.7	32056.5	33121.3	2	36	23.58	1	3	106	56	102	54	104	62	1	2	84.7	4.8	2	2	NA	NA	209	1	2	1	1	NA	NA	1.5	0.34	26637.8	NA	6.57	494	18.8	685	21.17	152.8	104	57.3333	NA	1	1	0
30199	1	52	3	4	5	113423	113584	2	32	30.54	2	1	114	76	118	78	122	82	2	NA	113.7	5.6	2	2	NA	NA	220	2	NA	2	2	NA	NA	2.2	0.39	66243.6	46753.1	7.955	774.5	78.65	12729.5	26.32	257.8	118	78.6667	NA	0	0	0
30203	1	52	4	4	5	23640.3	24425.5	2	42	31.32	2	2	118	80	116	78	118	76	1	1	NA	5.6	2	2	NA	NA	219	1	1	1	1	NA	NA	2.2	0.43	19644.2	16009.7	11.575	776.5	191.55	8758	14.305	234.2	117.333	78	NA	1	1	NA
30215	1	71	3	2	3.34	31154.4	32885.3	1	39	26.84	1	NA	146	72	136	72	142	72	2	NA	NA	7.5	1	2	1	NA	160	2	NA	2	1	NA	NA	0.7	0.52	27234.4	21093.1	4.8425	460.5	87.05	5171	11.66	74.8	141.333	72	1	0	1	NA
30216	1	57	3	5	3.3	114744	114907	1	31	23.47	2	NA	140	74	144	76	NA	NA	1	1	NA	5.1	2	2	NA	NA	119	1	1	2	1	NA	NA	0.9	0.33	225119	183772	5.95	257.5	47.25	1382.5	14.715	152.3	142	75	NA	0	1	NA
30224	1	75	1	1	1.28	2643.72	2705.02	1	40	24.76	2	NA	132	28	NA	NA	NA	NA	2	NA	99.6	5.1	2	2	NA	NA	134	1	1	2	3	NA	NA	0.7	0.39	1964.56	1441.97	9.796	980	42.5	823.5	11.99	96.9	132	28	NA	0	0	0
30233	1	49	3	3	3.6	77319.5	81108.7	2	34	26.96	2	2	NA	NA	126	80	136	80	2	NA	99.1	5.2	2	2	NA	NA	189	2	NA	1	1	NA	NA	0.4	0.15	61988.1	185167	6.85	250	37	11353.5	10.64	183.05	131	80	NA	1	1	0
30249	1	68	3	5	4	49282.3	55737.9	2	37	29.75	2	NA	112	54	116	50	118	58	2	NA	110.5	5.2	2	2	NA	NA	155	2	NA	1	1	NA	NA	0.2	0.05	44339.5	31293.7	8.605	601	140.55	4130.5	11.88	62.4	115.333	54	NA	1	1	0
30256	1	61	3	5	5	42179	46759.4	1	33	28.68	2	1	120	80	124	84	130	86	2	NA	NA	5.7	2	2	NA	NA	206	2	NA	2	1	NA	NA	0.9	0.21	59750.7	81337	21.0425	2119.5	240.95	65360.5	13.705	121.65	124.667	83.3333	NA	0	1	NA
30257	1	41	3	3	5	111798	112118	2	34	23.35	1	NA	NA	NA	NA	NA	128	64	2	NA	105.9	5.4	2	2	NA	NA	222	NA	NA	1	2	NA	NA	0.9	0.18	231251	188778	10.575	942.5	71.6	3616	15.04	119.85	128	64	NA	1	0	0
30263	1	77	3	3	1.36	16533.2	17245.8	2	32	27.38	1	1	NA	NA	NA	NA	116	52	2	NA	NA	5.4	2	2	NA	NA	210	NA	NA	2	2	NA	NA	10.3	2.24	14282.3	21863.8	4.4	585.5	67.3	3623.5	10.46	61.45	116	52	NA	0	0	NA
30264	1	78	3	1	NA	11800.8	12847.5	1	30	29.06	1	NA	NA	NA	NA	NA	176	84	1	1	NA	4.7	2	2	NA	NA	200	1	1	2	2	NA	NA	0.5	0.22	12207.1	8386.91	8.31	618.5	66	16454.5	15.83	109.7	176	84	NA	0	0	NA
30267	1	42	3	4	3.98	82500.2	85146.1	2	30	29.77	1	NA	130	82	130	80	126	86	2	NA	84.7	5.6	2	2	NA	NA	187	1	1	1	1	NA	NA	0.7	0.25	65073.7	45927.4	6.515	945	75.25	15612.5	23.66	158.95	128.667	82.6667	NA	1	1	0
30280	1	67	3	3	5	38177.1	41635.8	2	29	31.45	1	NA	NA	NA	152	66	NA	NA	1	1	NA	5.8	2	2	NA	NA	183	1	1	2	1	NA	NA	7.1	2.61	33121.3	23376.2	7.89	749.5	73.35	19391	14.73	119	152	66	NA	0	1	NA
30289	1	83	3	1	0.8	8310.38	8623.12	2	33	23.1	1	NA	138	68	118	72	126	72	2	NA	82.4	5	2	2	NA	NA	203	2	NA	2	2	NA	NA	0.5	0.27	8094.26	5561.18	5.11	545	49.85	1965	7.06	76.2	127.333	70.6667	NA	0	0	0
30290	1	42	3	3	5	104523	109646	1	32	23.99	2	2	118	82	114	86	NA	NA	1	1	NA	5	2	2	NA	NA	186	2	NA	1	1	NA	NA	1.6	0.27	87223	NA	7.81	869	69.9	13037	11	108.4	116	84	NA	1	1	NA
30297	1	64	3	4	2.89	46417.1	51457.6	1	38	34.01	1	2	NA	NA	130	98	128	92	1	2	113.4	5.8	2	2	NA	NA	170	1	1	2	2	NA	NA	0.7	0.09	81888.3	111472	5.435	272.5	40.8	1269.5	8.205	87.45	129	95	NA	0	0	0
30309	1	44	1	4	1.11	13805.9	14013.3	2	43	27.92	1	NA	102	56	114	62	NA	NA	2	NA	NA	6.9	1	1	1	NA	228	1	1	2	2	NA	NA	1.1	0.24	7259.58	18899.6	5.035	336	27.65	4673	30.835	290.85	108	59	1	0	0	NA
30318	1	44	3	4	3.26	98374.1	101529	1	29	25.27	2	NA	114	80	120	82	120	80	2	NA	NA	5	2	2	NA	NA	225	NA	NA	1	1	NA	NA	0.4	0.19	77594.6	54764.4	6.4	1012	104.1	9321.5	33.405	157.9	118	80.6667	NA	1	1	NA
30329	1	57	3	2	4.64	97421.2	102048	1	32	31.75	1	2	128	66	132	62	124	62	2	NA	NA	8.5	1	2	1	NA	157	1	1	2	1	NA	NA	0.4	0.13	81178.7	57294	2.795	172	24.55	903	6.79	72.1	128	63.3333	1	0	1	NA
30332	1	68	1	1	0.76	2694.41	3103.69	1	40	32.03	2	NA	144	82	130	82	126	76	1	1	329.2	10.5	1	1	1	NA	179	2	NA	2	1	NA	NA	0.8	0.31	2718.93	1996.81	2.89	223.5	181.5	4070.5	5.165	66.1	133.333	80	1	0	1	1
30340	1	50	3	2	1.56	41156.1	41880.7	2	36	26.04	1	2	130	58	132	56	126	54	2	NA	94.6	5.4	2	2	NA	NA	181	NA	NA	1	2	NA	NA	2.6	0.37	66647.9	54406.9	8.825	722.5	38.1	11914	57.205	163.45	129.333	56	NA	1	0	0
30349	1	55	3	3	5	84165.4	88162.3	1	39	28.19	1	5	162	84	152	82	NA	NA	2	NA	NA	5.2	2	2	NA	NA	236	1	NA	2	1	NA	NA	1.9	0.28	172723	235123	7.11	677.5	171.7	12574	10.87	61.95	157	83	NA	0	1	NA
30352	1	48	3	3	5	88242.1	94812.9	2	42	25.27	1	NA	134	92	130	92	136	90	1	1	57.4	5.3	2	2	NA	NA	212	1	NA	1	1	NA	NA	1.2	0.41	75423.6	53232.1	52.604	733	254.5	9752	25.305	176.55	133.333	91.3333	NA	1	1	0
30380	1	72	3	1	0.93	16725.8	18523.3	1	31	27.37	1	6	126	68	122	64	NA	NA	1	1	NA	5.6	2	2	NA	NA	262	2	NA	2	2	NA	NA	1	0.38	31954	21954.1	6.52	980	76.6	16455.5	13.1	150	124	66	NA	0	0	NA
30382	1	48	4	4	2.34	23269.9	24042.8	1	30	25.68	1	2	120	70	114	66	116	66	2	NA	95.7	5.4	2	2	NA	NA	230	1	NA	2	2	NA	NA	1.7	0.24	22364.1	18226.3	2.65	181.5	142.3	4788	15.04	66.45	116.667	67.3333	NA	0	0	0
30388	1	80	1	1	2.69	3759.81	3846.99	2	38	28.24	1	NA	130	66	126	62	124	60	2	NA	158.2	6.8	1	2	1	NA	208	2	NA	2	2	NA	NA	1.4	0.49	2793.93	2050.72	3.885	285.5	42.25	10062	9.725	74.5	126.667	62.6667	1	0	0	1
30405	1	45	4	3	2.8	24885.2	25711.8	2	35	43.91	2	4	174	114	170	114	170	110	2	NA	120.3	6.1	2	2	NA	NA	251	NA	NA	2	1	NA	NA	0.7	0.22	13039.6	10627	10.58	520	98.1	12049.5	17.71	187.5	171.333	112.667	NA	0	1	0
30410	1	44	4	4	5	20714.1	21676.1	1	42	32.09	2	3	192	98	NA	NA	184	86	1	1	NA	5.3	2	2	NA	NA	174	2	NA	1	1	NA	NA	1	0.31	20162.5	16432.1	6.35	513.5	122.2	4710.5	18.77	103.95	188	92	NA	1	1	NA
30418	1	60	1	3	2.31	3300.11	3801.4	1	34	32.07	2	NA	138	86	144	80	138	78	1	1	97.5	5.2	2	2	NA	NA	195	NA	NA	2	1	NA	NA	2.8	0.42	1969.31	1446.28	5.53	376.5	178.95	5613.5	8.445	88.4	140	81.3333	NA	0	1	0
30432	1	45	1	4	1.7	25669.2	26054.9	2	38	30.5	2	8	130	76	116	72	122	82	1	1	NA	5.6	2	2	NA	NA	197	2	NA	1	1	NA	NA	0.5	0.17	13497.7	9912.88	4.185	257.5	69.9	7814	12.555	110.65	122.667	76.6667	NA	1	1	NA
30451	1	44	4	4	3.45	24958.5	26117.5	2	33	40.23	1	2	124	68	120	64	120	58	2	NA	99.6	5.6	2	2	NA	NA	182	NA	NA	2	2	NA	NA	0.9	0.5	13245.3	10794.7	8.155	621.5	69.95	1934	10.925	125.9	121.333	63.3333	NA	0	0	0
30461	1	69	1	1	0.96	3442.33	3852.63	2	42	33.79	2	NA	144	76	140	72	138	66	2	NA	NA	5.9	2	2	NA	NA	227	2	NA	2	2	NA	NA	0.6	0.14	2316.16	1701.01	8.78	1392.5	84.4	33448	8.75	127.75	140.667	71.3333	NA	0	0	NA
30467	1	74	1	1	0	3012.57	3082.42	2	40	24.09	1	NA	128	70	NA	NA	124	72	2	NA	87.9	6.1	2	2	NA	NA	232	NA	NA	2	2	NA	NA	3.2	0.81	3291.19	12366	2.9	132.5	77.4	816.5	11.32	90.55	126	71	NA	0	0	0
30469	1	50	4	2	0.14	23606.5	24702.7	1	35	25.3	2	NA	150	94	156	94	154	92	2	NA	NA	5.9	2	2	NA	NA	211	2	NA	2	2	NA	NA	1.8	0.46	12527.8	10210	5.66	326.5	84.35	12656.5	9.12	87.5	153.333	93.3333	NA	0	0	NA
30470	1	80	3	3	1.29	23023.5	24247.2	2	32	30.35	2	NA	NA	NA	NA	NA	108	52	1	1	NA	6.6	2	2	NA	NA	150	1	1	2	1	NA	NA	2.9	0.75	41828.2	28738.1	4.615	452	56.2	2173.5	22.83	130.2	108	52	NA	0	1	NA
30483	1	67	1	3	2.42	4346.33	4768.39	1	34	34	1	2	118	62	120	66	134	60	1	1	NA	5.7	2	2	NA	NA	196	1	1	2	1	NA	NA	0.8	0.36	9611.68	9500.15	6.12	576.5	229.15	8945.5	10.31	128.4	124	62.6667	NA	0	1	NA
30487	1	43	1	1	3.01	21351.3	21983.2	1	34	35.48	2	6	136	84	140	86	138	80	2	NA	112.7	6.1	2	2	NA	NA	183	NA	NA	2	1	NA	NA	0.8	0.31	11388.4	8363.74	4.36	309	107.8	6675	14.53	178.95	138	83.3333	NA	0	1	0
30520	1	63	1	5	5	5225.31	5732.73	2	38	28.12	1	1	132	66	126	56	NA	NA	2	NA	129.6	6.1	1	2	1	NA	169	1	1	2	1	NA	NA	2.3	0.37	11555.5	12304.8	8.857	789	75.9	7889	13.985	70	129	61	1	0	1	1
30524	1	68	3	2	1.28	27651.9	28882.2	2	39	22.94	1	1	146	72	134	76	144	80	2	NA	NA	5.5	2	2	NA	NA	200	2	NA	2	2	NA	NA	1	0.47	22073.5	15578.9	8.79	1013.5	92.1	6968	13.68	106	141.333	76	NA	0	0	NA
30525	1	66	3	2	1.61	25898.4	27992.8	2	31	29	1	8	128	72	120	74	130	70	1	1	NA	6.1	2	2	NA	NA	221	1	1	2	1	NA	NA	4.4	0.98	35770.1	29200.4	5.76	253	25.8	10138.5	13.74	111.35	126	72	NA	0	1	NA
30526	1	43	3	5	5	98532.8	105870	1	37	27.4	2	6	130	78	138	74	140	78	2	NA	99.7	5.4	2	2	NA	NA	239	2	NA	1	2	NA	NA	2.6	0.38	61744.9	43578.1	8.535	513.5	74	12587	9.81	147	136	76.6667	NA	1	0	0
30528	1	52	3	5	5	104202	104349	2	34	26.32	2	NA	NA	NA	NA	NA	144	78	2	NA	NA	5.4	2	2	NA	NA	205	2	NA	2	1	NA	NA	0.9	0.23	83009.4	58586.1	4.215	506	76.8	3498	7.215	64	144	78	NA	0	1	NA
30556	1	41	3	4	3.98	82500.2	85146.1	2	30	35.77	2	2	138	90	126	84	134	90	1	1	NA	5.6	2	2	NA	NA	193	2	NA	2	1	NA	NA	0.5	0.18	166813	227079	15.41	2244.5	246.25	42426	11.955	146.85	132.667	88	NA	0	1	NA
30571	1	52	4	3	1.28	29951	29795.3	2	34	26.21	2	2	130	80	128	80	132	80	2	NA	NA	4.9	2	2	NA	NA	225	2	NA	2	2	NA	NA	1.3	0.53	50559.6	37704.2	2.305	105.5	6.35	712	5.38	79.2	130	80	NA	0	0	NA
30588	1	51	4	4	5	27179.1	28081.8	2	37	25.11	1	NA	170	84	NA	NA	NA	NA	1	1	NA	5.6	2	2	NA	NA	227	NA	NA	2	2	NA	NA	0.6	0.15	63608	47434.8	2.395	301	21.45	1163	7.815	115.55	170	84	NA	0	0	NA
30594	1	43	4	2	1.55	23640.3	27625.5	2	42	22.26	1	10	110	84	106	84	108	82	1	1	126	4.8	2	2	NA	NA	276	NA	NA	2	2	NA	NA	1.2	0.25	14010.1	NA	5.68	186	64.6	15606	12.69	118	108	83.3333	NA	0	0	1
30596	1	70	3	4	1.96	42473.4	44304	1	31	24.77	1	6	112	70	110	62	112	66	2	NA	NA	5.5	2	2	NA	NA	207	NA	NA	2	2	NA	NA	1.6	0.35	69003.7	53443.5	4.05	578.5	60	17474	7.165	65.8	111.333	66	NA	0	0	NA
30597	1	65	4	2	1.8	11962.4	14522.5	2	42	30.2	1	1	134	62	136	62	128	66	1	1	117	5.8	2	2	NA	NA	154	2	NA	2	1	NA	NA	5.8	2.7	13508.5	11009.2	2.355	456	58.55	13955.5	4.655	39.1	132.667	63.3333	NA	0	1	0
30598	1	85	3	3	2.69	18075.4	20504	2	39	24.98	1	NA	NA	NA	NA	NA	NA	NA	1	1	101.9	5.7	2	2	NA	NA	254	2	NA	3	2	NA	NA	1.4	0.63	16980.7	NA	4.67	429	156	1488	7.8	73.9	NA	NA	NA	0	0	0
30615	1	78	1	1	0.83	3238.03	3143.56	1	34	19.61	1	NA	212	54	204	44	194	42	1	1	NA	5.7	2	2	NA	NA	225	2	NA	2	2	NA	NA	0.6	0.11	3247.6	2383.7	2.75	280.5	51.6	1723.5	9.08	95.5	203.333	46.6667	NA	0	0	NA
30616	1	60	3	5	5	58126.2	64438.3	2	36	22.14	1	4	114	80	122	80	112	82	2	NA	100.4	5.1	2	2	NA	NA	204	1	NA	2	1	NA	NA	0.6	0.17	82341.4	112089	8.865	350.5	126.3	19654	11.25	207.35	116	80.6667	NA	0	1	0
30619	1	73	3	3	5	30400.5	33110.5	1	35	34.49	1	NA	130	64	120	64	110	62	1	1	169.2	6.3	1	2	1	NA	171	1	1	2	2	NA	NA	0.6	0.28	27421	41976.8	7.95	1063	23.95	10121.5	15.805	192.5	120	63.3333	1	0	0	1
30624	1	41	3	5	3.8	86828.7	91083.9	2	31	23.99	2	2	114	72	110	70	108	74	2	NA	NA	5.3	2	2	NA	NA	142	2	NA	1	2	NA	NA	0.4	0.21	53121.5	37491.9	5.275	1085	81.7	17562	11.875	94.4	110.667	72	NA	1	0	NA
30627	1	65	3	5	5	40076.4	40578	2	30	31.54	1	2	124	82	120	74	118	80	2	NA	111.6	5.1	2	2	NA	NA	230	1	NA	2	1	NA	NA	0.6	0.23	32279.8	22782.3	11.11	1393.5	63.55	28221.5	12.355	151.3	120.667	78.6667	NA	0	1	0
30682	1	64	3	4	4.95	59803.1	60551.7	1	31	31.85	2	NA	160	94	152	90	154	88	2	NA	NA	7.4	2	2	NA	NA	248	NA	NA	2	2	NA	NA	2.9	0.78	118630	96841.3	12.62	1191.5	166.8	17968.5	16.58	120.65	155.333	90.6667	NA	0	0	NA
30684	1	65	4	2	1.51	12922.3	14128.2	1	36	25.57	1	99	98	76	102	72	106	76	2	NA	75.1	5.6	2	2	NA	NA	208	NA	NA	3	2	NA	NA	1.9	0.5	23974.1	NA	11.64	144	131	42208	16.05	69	102	74.6667	NA	0	0	0
30698	1	79	3	5	2.78	31154.4	34491.6	1	39	23.91	1	1	138	64	136	54	128	68	2	NA	109.4	6.2	2	2	NA	NA	197	1	1	2	1	NA	NA	1.4	0.66	45168.3	NA	4.3	520	39.7	3175	7.03	97.7	134	62	NA	0	1	0
30712	1	63	1	4	5	4503.15	4940.44	2	40	26.46	1	NA	118	76	114	76	116	76	2	NA	254.5	9.3	1	1	1	NA	166	2	NA	2	2	NA	NA	0.5	0.16	9958.48	9842.92	10.5	1149.5	61.9	15842	21.735	169.85	116	76	1	0	0	1
30717	1	68	1	1	1.08	3831.9	4069.17	1	34	25.88	1	8	124	70	136	70	130	70	2	NA	NA	5.4	2	2	NA	NA	170	NA	NA	1	2	NA	NA	3.3	0.4	2108.03	5488.05	11.13	497.5	188.95	30753	9.195	100.3	130	70	NA	1	0	NA
30719	1	85	3	4	4.95	23291.7	24529.6	1	31	27	2	1	136	68	130	66	126	60	2	NA	NA	NA	2	2	NA	NA	167	1	1	2	3	NA	NA	1	0.31	23307	16013.1	7.13	345	143.4	9523.5	9.89	97.95	130.667	64.6667	NA	0	0	NA
30723	1	68	3	5	5	59114.5	61744.6	2	32	31.18	1	3	NA	NA	NA	NA	NA	NA	1	1	NA	6.4	1	1	2	NA	173	1	1	2	2	NA	NA	1.1	0.32	36010.4	25415.2	5.165	306.5	102.4	7539.5	13.99	85.75	NA	NA	0	0	0	NA
30727	1	57	1	1	4.64	18049.4	18249.7	1	40	26.83	1	6	126	84	NA	NA	NA	NA	2	NA	NA	6.7	2	2	NA	NA	245	1	NA	2	2	NA	NA	0.6	0.21	10971.5	NA	3.77	531	260.4	7884	15.48	97.1	126	84	NA	0	0	NA
30738	1	46	3	4	0	32431.5	33471.6	2	30	29.89	1	6	128	94	130	90	120	92	1	1	NA	5.5	2	2	NA	NA	185	NA	NA	2	2	NA	NA	0.4	0.12	42771.1	58223.2	8.38	930	28.95	7403.5	15.88	176	126	92	NA	0	0	NA
30740	1	44	1	1	1.8	16910.4	17098	2	42	32.37	1	NA	112	72	116	76	114	76	2	NA	95.1	5.5	2	2	NA	NA	199	NA	NA	2	2	NA	NA	0.7	0.18	10279.1	26760.7	6.82	544	176.05	11379.5	16.975	166.35	114	74.6667	NA	0	0	0
30743	1	74	3	5	4.4	28463	28781	2	30	32.7	1	1	94	0	NA	NA	NA	NA	2	NA	130.9	6.4	1	2	1	NA	127	1	1	2	1	NA	NA	1.7	0.76	20889	31977.5	5.925	578.5	142.75	4414.5	11.27	114.45	94	0	1	0	1	1
30744	1	82	3	4	4	17574.1	21902.4	2	35	27.74	1	NA	NA	NA	NA	NA	NA	NA	1	1	NA	5.6	2	2	NA	NA	145	1	1	3	3	NA	NA	2.6	0.72	20559.1	14125.2	2.535	140.5	3.6	649.5	4.785	37.1	NA	NA	NA	0	0	NA
30751	1	85	3	5	5	21151.6	22979.3	2	39	22.1	1	1	170	56	170	64	156	48	2	NA	113.1	5.8	2	2	NA	NA	173	1	NA	2	1	NA	NA	13.1	2.14	21569.9	14819.7	4.365	812.5	107.3	3047	17.505	78.35	165.333	56	NA	0	1	0
30758	1	80	3	1	0.91	9340.31	10590.9	2	31	31.03	1	NA	120	70	112	70	NA	NA	1	1	95.2	5.6	2	2	NA	NA	141	2	NA	3	1	NA	NA	2	0.81	13869.2	21231.4	2.045	2489.5	6	238	6.09	76.3	116	70	NA	0	1	0
30772	1	46	3	3	2.48	123109	123462	2	32	27.6	1	6	128	80	128	76	130	74	1	2	NA	5.5	2	2	NA	NA	217	1	NA	2	1	NA	NA	0.8	0.42	72004.9	50819.4	13.5	569.5	35.75	5167	13.12	116.6	128.667	76.6667	NA	0	1	NA
30774	1	46	4	2	2.62	22420.2	23319.2	1	41	25.61	1	6	136	84	126	78	136	86	2	NA	98.2	5.5	2	2	NA	NA	155	2	NA	2	1	NA	NA	1.4	0.36	18754.4	15284.5	6.29	154	39.35	2415	8.21	96.4	132.667	82.6667	NA	0	1	0
30790	1	43	4	5	5	25598.9	26787.7	1	38	25.48	1	2	NA	NA	NA	NA	NA	NA	2	NA	NA	5.6	2	2	NA	NA	256	1	1	1	1	NA	NA	0.5	0.21	24917.3	58035.3	20.555	530	164.35	2647.5	103.17	230.65	NA	NA	NA	1	1	NA
30791	1	61	4	5	1.66	11775	14295	1	30	25.42	1	2	138	84	NA	NA	146	88	2	NA	110.8	5.1	2	2	NA	NA	205	1	NA	1	1	NA	NA	1.3	0.48	7249.6	16885.1	7.3645	492.5	218.95	4730.5	7.345	89.55	142	86	NA	1	1	0
30792	1	45	4	4	1.63	20714.1	21676.1	1	42	20.34	1	1	140	86	144	84	NA	NA	2	NA	94	5.3	2	2	NA	NA	132	NA	NA	1	2	NA	NA	0.4	0.17	20162.5	NA	8.11	398	162.4	4863	22.7	139	142	85	NA	1	0	0
30795	1	40	3	5	5	98532.8	103362	1	37	29.45	1	2	110	76	112	70	NA	NA	2	NA	85.1	5.6	2	2	NA	NA	279	2	NA	1	1	NA	NA	0.7	0.12	60282	42545.6	6.22	374.5	52.95	15347	9.615	113.3	111	73	NA	1	1	0
30796	1	70	3	5	5	32961.2	36491.9	2	39	29.8	2	2	118	76	118	76	116	72	1	1	99.3	5.3	2	2	NA	NA	172	1	1	2	1	NA	NA	2.4	0.43	26485.6	40544.9	13.67	861.5	29.9	2841.5	21.2	191.35	117.333	74.6667	NA	0	1	0
30800	1	50	4	4	5	26397.3	27623.1	1	37	26.33	1	3	132	76	130	74	132	80	2	NA	96.7	5.5	2	2	NA	NA	273	1	2	1	2	NA	NA	1.1	0.24	22215.9	18105.5	6.405	227	48.5	1756	7.505	104.15	131.333	76.6667	NA	1	0	0
30812	1	49	4	5	5	27179.1	28441.3	2	37	24.35	2	NA	NA	NA	106	74	112	70	2	NA	NA	5.5	2	2	NA	NA	222	NA	NA	2	1	NA	NA	1	0.33	14423.8	11755.1	8.3	352	175.9	12852	4.55	46.6	109	72	NA	0	1	NA
30815	1	48	1	4	2.9	25669.2	26054.9	2	38	29.71	1	NA	138	80	136	82	136	84	2	NA	115.3	5.9	2	2	NA	NA	234	2	NA	2	1	NA	NA	0.8	0.27	22824.9	16762.9	9.445	727	142.05	17449	16.35	190.7	136.667	82	NA	0	1	0
30816	1	45	4	3	5	24958.5	26117.5	2	33	26.69	1	2	112	84	112	82	114	84	1	1	NA	5.5	2	2	NA	NA	193	1	1	1	1	NA	NA	0.4	0.15	56883.6	42420.2	6.635	382	41.9	2237	9.8	120	112.667	83.3333	NA	1	1	NA
30829	1	64	3	1	1.92	45255.8	47833.8	2	33	29.46	1	2	146	76	146	70	142	68	1	2	128.4	5.9	2	2	NA	NA	207	2	NA	2	2	NA	NA	1.9	0.63	76121.5	62140.5	11.44	213.5	176.3	1493.5	9.27	52.75	144.667	71.3333	NA	0	0	1
30838	1	73	3	3	5	32961.2	35899.6	2	39	43.22	1	2	130	72	NA	NA	136	68	1	1	NA	5.6	2	2	NA	NA	169	1	1	2	1	NA	NA	0.4	0.23	29730.8	23026.5	10.025	700	174.5	9905.5	10.21	92.3	133	70	NA	0	1	NA
30844	1	65	5	5	3.83	38692.5	41062.9	2	41	25.83	2	NA	120	56	104	58	112	54	2	NA	NA	6.3	1	1	2	NA	119	2	NA	2	2	NA	NA	3.6	1.29	65346.5	53344.6	6.04	487	131.45	15280.5	8.62	148.8	112	56	0	0	0	NA
30864	1	48	4	3	4.45	23269.9	24042.8	1	30	29.4	1	5	150	90	146	94	NA	NA	1	1	NA	5.6	2	2	NA	NA	237	2	NA	2	1	NA	NA	0.8	0.12	54459.3	40612.3	7.22	664.5	146.1	15261.5	18.295	149.95	148	92	NA	0	1	NA
30890	1	82	3	5	3.2	19194.1	21187.4	2	37	27.22	1	1	190	70	NA	NA	178	70	1	1	95.3	5.9	2	2	NA	NA	179	1	1	2	1	NA	NA	4.5	1.48	17546.7	NA	7.04	549	92.6	6921	11.53	182.3	184	70	NA	0	1	0
30894	1	85	3	4	5	18078.2	20507.2	1	38	30.67	2	3	124	50	120	54	126	56	1	1	111.4	5.8	2	2	NA	NA	159	1	1	2	2	NA	NA	2.1	0.18	26855.2	20799.4	4.305	713	33.95	4920.5	11.68	83.6	123.333	53.3333	NA	0	0	0
30907	1	72	1	1	NA	3758.8	3845.95	2	43	25.12	2	10	160	70	144	68	156	64	2	NA	97.9	5.9	2	2	NA	NA	259	1	2	2	2	NA	NA	2.7	0.43	2793.18	2050.16	1.735	772.5	51.3	8346.5	3.695	53.5	153.333	67.3333	NA	0	0	0
30909	1	69	4	2	1.98	11775	12873.8	1	30	23.78	1	NA	114	54	120	50	120	56	2	NA	159.5	7	1	2	1	NA	158	2	NA	2	2	NA	NA	0.7	0.38	11974.9	NA	2.74	540	56	18593	9.42	112.5	118	53.3333	1	0	0	1
30913	1	50	5	5	4.95	85080.1	91283.1	1	39	21.65	1	6	150	70	136	76	140	74	1	2	108.3	5	2	2	NA	NA	178	NA	NA	2	2	NA	NA	1	0.2	53237.7	37573.9	5.545	301.5	189.45	4509	9.685	67.35	142	73.3333	NA	0	0	0
30920	1	43	4	4	3.85	35885	37551.5	2	38	27.01	2	NA	130	76	124	74	124	74	2	NA	103.2	5.2	2	2	NA	NA	191	1	1	1	1	NA	NA	0.6	0.26	34929.5	28466.9	6.79	159	379.55	8893.5	9.93	81.4	126	74.6667	NA	1	1	0
30926	1	49	3	5	5	104523	112306	1	32	27.39	1	1	122	86	120	84	NA	NA	2	NA	NA	5.4	2	2	NA	NA	281	1	NA	1	1	NA	NA	0.6	0.29	65498.8	46227.4	5.435	508.5	75.55	15277	9.46	163.5	121	85	NA	1	1	NA
30927	1	51	3	4	2	86832.3	93163.1	2	33	29.93	1	3	140	86	130	78	132	84	1	2	NA	5.5	2	2	NA	NA	265	NA	NA	1	1	NA	NA	2.1	0.32	54334.1	38347.7	2.485	439.5	129.05	10427	6.53	93.25	134	82.6667	NA	1	1	NA
30957	1	72	1	1	0.91	3238.03	3143.56	1	34	27.47	1	NA	132	58	124	52	NA	NA	1	1	121	5.9	2	2	NA	NA	228	NA	NA	3	2	NA	NA	0.3	0.08	4222.43	NA	2.18	13	7.5	3305	12.22	54.7	128	55	NA	0	0	0
30959	1	55	1	1	1.93	16910.4	16714.8	2	42	36.75	2	NA	106	66	100	68	108	72	2	NA	97.5	5.2	2	2	NA	NA	231	1	1	1	2	NA	NA	1.3	0.23	10048.8	7379.93	2.14	107.5	49.45	1128.5	3.23	44.55	104.667	68.6667	NA	1	0	0
30976	1	68	4	4	5	11775	14295	1	30	28.45	2	NA	NA	NA	182	90	186	80	1	1	90.8	5.3	2	2	NA	NA	131	2	NA	2	2	NA	NA	2	0.26	20940.9	NA	5.1	1984	325.5	22462	4.37	40	184	85	NA	0	0	0
30998	1	62	5	5	1.15	20073.5	20025.3	2	42	22.38	2	NA	NA	NA	NA	NA	NA	NA	1	2	102.9	5.4	2	2	NA	NA	169	2	NA	2	2	NA	NA	0.9	0.3	15304.5	10801.5	2.495	927	126.6	11910	8.09	129.6	NA	NA	NA	0	0	0
31013	1	64	4	5	5	11770.8	12067.1	1	33	30.95	2	2	106	78	108	80	110	78	1	1	89.6	5.5	2	2	NA	NA	225	1	NA	1	1	NA	NA	1.2	0.27	9704.96	7909.37	9.695	683	45.1	14699	11.58	98.95	108	78.6667	NA	1	1	0
31016	1	74	3	3	0.75	12620	13321.2	2	35	20.61	2	2	146	82	138	84	NA	NA	2	NA	NA	5.1	2	2	NA	NA	186	2	NA	2	1	NA	NA	0.3	0.14	22980	80917.6	3.175	423.5	79.3	4684.5	8.25	102.75	142	83	NA	0	1	NA
31021	1	70	3	4	2	11208.6	11691.7	2	30	24.86	1	NA	144	68	136	62	134	60	1	1	NA	5.9	2	2	NA	NA	128	1	1	2	2	NA	NA	0.5	0.3	15310.8	11858.2	8.885	456	42.55	3392.5	20.32	116.8	138	63.3333	NA	0	0	NA
31033	1	71	4	1	0.39	10584.6	13004.3	1	30	24.2	1	NA	216	104	226	86	208	80	NA	NA	NA	5.7	2	2	NA	NA	184	NA	NA	2	2	NA	NA	1.8	0.47	6965.18	5959.39	5.535	607	162.45	14916.5	7.8	65.55	216.667	90	NA	0	0	NA
31044	1	43	3	5	NA	88115.8	92434.1	1	35	27.86	2	2	118	72	112	68	114	70	2	NA	112.1	5.7	2	2	NA	NA	257	2	NA	2	1	NA	NA	0.7	0.28	53908.9	NA	17	361	98.8	21414	12.74	138	114.667	70	NA	0	1	0
31054	1	62	3	3	1.17	22975	25056.5	2	35	34.91	1	2	132	64	NA	NA	122	62	1	1	NA	5.7	1	2	1	NA	187	2	NA	3	3	NA	NA	2	0.93	51680.6	70351.4	5.925	334.5	95.75	2607.5	27.425	180.25	127	63	1	0	0	NA
31056	1	85	3	2	1.92	9972.72	12428.9	2	34	16.07	1	NA	150	72	142	64	156	54	1	1	NA	5.6	2	2	NA	NA	152	1	1	2	2	NA	NA	2.5	0.37	21440.7	14730.9	13.439	1381.5	125.25	2434.5	9.995	70.25	149.333	63.3333	NA	0	0	NA
31057	1	68	3	1	1.2	30099	32812.2	2	32	53.6	1	NA	172	74	162	74	160	80	1	1	NA	6.5	1	2	1	NA	187	1	NA	2	2	NA	NA	9.4	1.67	64283.8	52477	4.835	222.5	17.75	5990	10.9	118.1	164.667	76	1	0	0	NA
31071	1	66	3	5	4.96	38177.1	41635.8	2	29	26.55	1	3	NA	NA	132	0	NA	NA	1	1	NA	7.3	1	1	2	NA	190	2	NA	2	2	NA	NA	2.5	0.74	53203.6	43431.9	5.625	889	74.15	9390.5	12.12	157.65	132	0	0	0	0	NA
31079	1	64	1	2	1.97	2394.09	2594.89	1	41	32.28	1	3	146	68	140	62	136	66	2	NA	97.4	5.5	2	2	NA	NA	210	1	NA	2	2	NA	NA	3.4	0.95	5621.98	5986.53	2.56	476	26.2	5089.5	3.965	49.3	140.667	65.3333	NA	0	0	0
31081	1	54	4	2	0.96	22420.2	23319.2	1	41	22.22	1	3	128	62	122	66	120	64	2	NA	NA	5	2	2	NA	NA	164	NA	NA	1	1	NA	NA	0.9	0.1	34160.6	53475	10.045	422.5	46.6	64511.5	15.2	154.95	123.333	64	NA	1	1	NA
31082	1	41	1	3	1.93	15082.9	15306	2	40	31.92	2	3	132	86	136	72	134	82	NA	NA	NA	8.2	2	2	NA	NA	241	NA	NA	2	2	NA	NA	1.5	0.18	43652.8	46483.4	1.95	235	2.5	344	5.365	75.65	134	80	NA	0	0	NA
31098	1	83	3	5	0.84	7725.37	8527.66	2	41	24.21	2	1	180	36	NA	NA	NA	NA	1	1	88.9	5.5	2	2	NA	NA	237	2	NA	2	1	NA	NA	7	0.93	8004.65	NA	3.16	612	63.8	21819	8.02	78	180	36	NA	0	1	0
31105	1	40	4	4	1.83	32601.6	32432.1	2	32	25	2	2	110	54	98	56	94	58	2	NA	82.9	5.3	2	2	NA	NA	232	NA	NA	1	1	NA	NA	0.6	0.27	26083.5	NA	24.03	1645	367.8	19999	17.33	194.8	100.667	56	NA	1	1	0
31124	1	44	1	2	3.93	17305	17497	1	39	29.83	1	6	156	96	154	86	144	94	2	NA	103.1	5.6	2	2	NA	NA	282	NA	NA	2	2	NA	NA	0.3	0.14	9064.27	6656.9	1.96	414.5	17.95	6244.5	7.61	54.6	151.333	92	NA	0	0	0
31125	1	54	3	4	5	91529.3	98202.5	1	43	37.66	1	NA	114	62	NA	NA	114	66	1	1	NA	5.3	2	2	NA	NA	168	1	1	2	2	NA	NA	0.9	0.16	78120	NA	1.87	108	1	275	6.2	46.9	114	64	NA	0	0	NA
31132	1	70	3	5	5	32961.5	35315.5	2	52	24.74	2	1	138	60	130	58	124	54	1	1	157	7.1	1	2	NA	2	147	1	1	2	1	NA	NA	2.25	0.52	40484.1	45660.6	31.89	1506	100.05	16050.5	23.925	93.9	130.667	57.3333	NA	0	1	1
31134	1	73	3	3	NA	43718.5	44231.2	2	48	30.63	2	2	130	68	118	68	112	66	1	1	100	5.9	2	2	NA	NA	186	1	1	2	1	NA	NA	2.15	0.45	35629.2	38210.9	6.705	488.5	48.1	6345	29.105	121.15	120	67.3333	NA	0	1	0
31150	1	79	3	3	1.22	15391.9	15572.4	2	44	28.93	1	3	144	74	132	82	134	70	2	NA	97	5	2	2	NA	NA	181	2	NA	1	1	NA	NA	1.01	0.26	29900.5	33723.7	4.42	464.5	303.65	15661.5	11.705	106.5	136.667	75.3333	NA	1	1	0
31154	1	62	4	3	1.56	9263.82	9489.68	1	45	26.98	1	3	154	80	150	76	138	70	1	1	NA	6.1	2	2	NA	NA	190	2	NA	2	2	NA	NA	0.91	0.22	4819.49	5254.29	5.53	454.5	69.95	22459	6.015	55.85	147.333	75.3333	NA	0	0	NA
31158	1	71	3	4	3.71	40704.5	43600.3	2	50	21.65	1	2	154	74	NA	NA	142	72	1	2	111	5.9	2	2	NA	NA	199	2	NA	2	1	NA	NA	1.83	0.45	83716.6	90533.8	8.395	1624	73.9	6379	14.565	128.1	148	73	NA	0	1	0
31164	1	54	3	4	5	88953.8	91399.2	1	53	25.45	2	1	NA	NA	NA	NA	NA	NA	1	1	NA	5.3	2	2	NA	NA	159	1	1	1	1	NA	NA	0.97	0.31	151697	160781	13.5	710.5	26.5	7678.5	11.29	100.8	NA	NA	NA	1	1	NA
31175	1	75	4	1	3.92	7720.32	7580.58	2	45	31.21	1	NA	192	54	184	62	188	74	1	1	NA	4.7	2	2	NA	NA	242	2	NA	2	1	NA	NA	5.61	1.28	4341.58	NA	1.64	88	35.5	3384	4.65	41.5	188	63.3333	NA	0	1	NA
31179	1	71	3	3	0.44	42440.1	44953.7	1	54	26.08	1	NA	146	82	148	86	NA	NA	1	1	NA	5.3	2	2	NA	NA	140	1	1	2	2	NA	NA	6.51	1.69	27642.9	29893.9	8.91	1300.5	106.75	1465.5	13.22	114	147	84	NA	0	0	NA
31190	1	72	3	4	NA	40704.5	41181.8	2	44	27.49	2	1	146	70	140	74	144	74	2	NA	NA	5.5	2	2	NA	NA	172	2	NA	2	1	NA	NA	3.63	1.19	47034.4	53048.5	8.785	893.5	247.3	4572.5	8.59	138	143.333	72.6667	NA	0	1	NA
31193	1	51	3	1	1.01	39075.5	38606.2	1	49	26.84	1	NA	152	76	144	72	NA	NA	2	NA	111	5.2	2	2	NA	NA	214	NA	NA	2	2	NA	NA	3.52	0.55	28225.7	NA	3.82	252	7.7	1074	7.54	85.4	148	74	NA	0	0	0
31195	1	73	3	4	5	43718.5	44231.2	2	48	22.75	1	1	118	64	114	66	104	58	1	1	104	5.5	2	2	NA	NA	169	1	1	2	2	NA	NA	0.98	0.3	50704.6	54833.6	8.31	902.5	62.3	3277.5	12.255	132.95	112	62.6667	NA	0	0	0
31220	1	50	3	3	5	93367.8	95934.5	1	50	25.36	2	1	114	84	112	80	104	82	2	NA	NA	5.4	2	2	NA	NA	175	1	2	1	1	NA	NA	1.76	0.55	114233	120654	7.475	845.5	49.65	2943	11.17	84.85	110	82	NA	1	1	NA
31223	1	61	1	2	1.68	4329.1	4476.16	2	58	30.22	2	1	NA	NA	124	66	122	70	1	1	111	5.2	2	2	NA	NA	237	1	2	2	2	NA	NA	2.76	0.47	2136.19	2232.6	6.665	276.5	61.35	2427	10.24	121.45	123	68	NA	0	0	0
31227	1	64	3	5	5	63955.3	68158.1	2	48	23.32	2	1	166	86	166	86	160	78	1	1	89	5.2	2	2	NA	NA	212	2	NA	2	2	NA	NA	8.68	1.37	52420.1	54774.9	8.43	594	129.8	6771.5	21.68	105.4	164	83.3333	NA	0	0	0
31233	1	83	3	2	2.61	25709.5	28238.7	2	47	36.62	1	1	98	54	100	52	102	56	2	NA	NA	10.3	1	2	NA	1	86	2	NA	2	2	NA	NA	1.85	0.45	32251.9	36375.8	4.395	672	92.55	2409	17.28	116.2	100	54	1	0	0	NA
31241	1	40	2	2	2.73	27970.7	27902	1	51	32.31	1	NA	128	30	132	18	NA	NA	2	NA	93	5.4	2	2	NA	NA	275	NA	NA	1	2	NA	NA	0.44	0.12	17109	17877.6	2.845	513.5	37.4	4520.5	15.395	91.15	130	24	NA	1	0	0
31242	1	58	3	5	5	67592.2	69682.3	2	52	28.31	2	1	110	78	122	78	118	80	2	NA	93	4.3	2	2	NA	NA	175	2	NA	1	2	NA	NA	6.29	1	42728	44647.4	8.025	623	115.4	7412	13.49	103.85	116.667	78.6667	NA	1	0	0
31257	1	70	3	4	1.21	16029.2	17169.6	2	50	23.55	2	NA	118	56	114	58	110	62	2	NA	130	7.5	1	2	NA	1	151	2	NA	3	3	NA	NA	0.45	0.15	13830.5	14832.6	4.46	1932	37.05	12209	12.58	173.15	114	58.6667	1	0	0	1
31262	1	52	1	1	2.43	24368.2	26377	2	55	27.78	1	12	128	76	NA	NA	NA	NA	2	NA	100	6	2	2	NA	NA	295	NA	NA	2	2	NA	NA	0.43	0.08	11314.7	11825.3	6.38	177.5	25	6602	7.995	56.3	128	76	NA	0	0	0
31266	1	62	3	3	2.04	62773.4	66881.4	2	50	28.82	1	2	116	74	NA	NA	NA	NA	1	1	95	5	2	2	NA	NA	151	1	NA	2	2	NA	NA	1.58	0.45	41010.5	42852.8	11.66	699	114.15	5624	9.505	131.15	116	74	NA	0	0	0
31273	1	62	3	2	3.9	57262.8	61025.7	1	48	29.16	2	6	156	98	140	96	144	84	1	1	102	5.2	2	2	NA	NA	233	2	NA	2	1	NA	NA	5.28	1.64	37419.9	39100.9	7.995	342.5	4.85	5422.5	16.005	136.6	146.667	92.6667	NA	0	1	0
31278	1	65	1	1	4.17	8128.86	8405.01	2	54	26.01	1	NA	144	80	136	76	136	80	1	1	NA	5.7	2	2	NA	NA	254	1	1	2	2	NA	NA	1.69	0.45	8945.97	9349.69	2.2	102	1.85	151	4.415	29.15	138.667	78.6667	NA	0	0	NA
31284	1	80	3	5	5	20926	21315.1	2	44	21.18	1	1	88	46	88	44	86	44	1	1	102	5.2	2	2	NA	NA	218	2	NA	2	2	NA	NA	7.49	1.31	17169.8	18413.9	5.085	247.5	28.35	3432.5	6.835	68.95	87.3333	44.6667	NA	0	0	0
31291	1	52	4	4	4.29	24459.9	25413	1	52	39.5	2	NA	148	94	150	96	156	96	1	1	NA	6	2	2	NA	NA	222	1	1	2	1	NA	NA	0.51	0.14	12906.4	NA	11.13	623	55.1	9194	9.8	112.8	151.333	95.3333	NA	0	1	NA
31301	1	66	1	2	2.07	7101.45	7342.69	1	57	33.05	2	NA	142	76	136	80	NA	NA	1	1	NA	4.8	2	2	NA	NA	132	2	NA	1	1	NA	NA	1.99	0.63	17772.7	20307.9	6.015	379.5	342.75	2543.5	7.065	151.65	139	78	NA	1	1	NA
31304	1	53	1	1	NA	19361.7	20579.8	2	57	31.15	1	1	164	114	164	104	160	112	1	2	132	5.9	2	2	NA	NA	275	1	NA	2	2	NA	NA	0.58	0.16	21904.4	22892.9	4.14	921	82.6	17684	8.355	69.9	162.667	110	NA	0	0	1
31308	1	59	4	4	3.66	32380.3	32455.9	1	51	27.81	1	4	154	0	146	0	146	0	1	1	NA	5.6	2	2	NA	NA	210	1	1	1	1	NA	NA	1.23	0.31	16483.3	17970.4	5.85	277.5	185.1	8652	12.52	116.8	148.667	0	NA	1	1	NA
31309	1	60	1	1	0.75	10976.2	10859.4	1	48	31.98	1	12	148	70	138	66	146	68	2	NA	NA	5	2	2	NA	NA	229	2	NA	2	2	NA	NA	0.42	0.12	5182.53	6465.64	4.095	262	7.05	1491.5	8.75	73.8	144	68	NA	0	0	NA
31323	1	83	3	1	NA	22721.7	25870.4	1	54	25.6	1	NA	NA	NA	NA	NA	NA	NA	1	2	87	6	2	2	NA	NA	175	1	NA	2	1	NA	NA	6.85	3.19	40942.1	43908.8	4.14	1213	89.35	11647	5.635	49.25	NA	NA	NA	0	1	0
31332	1	68	4	2	2.49	7775.48	8491.16	1	51	20.93	1	1	NA	NA	120	76	128	74	2	NA	101	5.6	2	2	NA	NA	189	1	1	2	2	NA	NA	1.43	0.43	14731.9	17137.4	6.695	378	106.05	11632	11.445	128.75	124	75	NA	0	0	0
31337	1	54	3	4	5	80151.8	82142.5	2	44	36.3	1	2	132	70	130	68	134	66	1	1	121	6	2	2	NA	NA	217	2	NA	1	2	NA	NA	1.24	0.17	50368.4	52631	6.4	1918	59.15	15210	33.7	136.7	132	68	NA	1	0	0
31348	1	62	4	2	5	12164.2	12460.8	1	49	31.16	1	NA	NA	NA	140	80	132	80	1	1	91	6	2	2	NA	NA	162	1	1	2	2	NA	NA	0.7	0.34	6328.41	6899.34	1.85	496.5	39.55	4751.5	5.175	66.45	136	80	NA	0	0	0
31380	1	69	4	2	2.02	12164.2	12460.8	1	49	20.51	1	2	152	0	NA	NA	138	50	1	1	88	4.8	2	2	NA	NA	162	2	NA	2	2	NA	NA	2.8	0.62	6328.41	6899.34	3.925	167	13.3	2447	13.855	87.85	145	25	NA	0	0	0
31382	1	61	4	4	5	10341.9	11293.8	2	57	25.54	2	1	134	78	136	74	NA	NA	1	1	NA	5.7	2	2	NA	NA	164	1	1	2	1	NA	NA	1.28	0.18	9834.06	12535.7	9.04	366.5	79.8	4982	13.76	122.65	135	76	NA	0	1	NA
31399	1	59	3	4	3.67	89650.9	91877.5	2	46	25.28	1	NA	110	64	114	60	108	58	2	NA	94	5.7	2	2	NA	NA	196	2	NA	2	1	NA	NA	2.14	0.44	70662.6	73837	3.935	759.5	112.8	602.5	12.585	86.05	110.667	60.6667	NA	0	1	0
31410	1	42	3	5	3.54	99218	102931	1	50	24.88	2	1	122	54	122	50	120	52	2	NA	93	4.8	2	2	NA	NA	188	2	NA	1	1	NA	NA	0.5	0.34	170837	180440	8.865	787	169.4	20376.5	10.72	146.9	121.333	52	NA	1	1	0
31429	1	40	4	2	2.61	23310.4	24064.3	2	51	27.01	2	4	120	86	128	84	124	84	2	NA	NA	5.1	2	2	NA	NA	168	NA	NA	1	1	NA	NA	0.2	0.09	12221.5	13324.1	6.335	206	35.7	5319	15.08	153	124	84.6667	NA	1	1	NA
31434	1	57	3	1	1.18	34454.9	35402.1	1	50	26.91	1	NA	156	60	156	60	164	62	2	NA	NA	NA	2	2	NA	NA	217	1	NA	2	2	NA	NA	0.79	0.28	57172.1	60595.5	3.81	117	10.25	8829	8.555	87.8	158.667	60.6667	NA	0	0	NA
31441	1	62	4	4	4.24	8756.93	9562.95	2	51	33.74	2	1	134	92	138	98	138	96	2	NA	NA	8.8	1	1	NA	2	226	1	NA	1	1	NA	NA	2.5	0.71	4856.7	NA	3.99	230	15.6	164	5.21	59.2	136.667	95.3333	NA	1	1	NA
31442	1	67	1	4	1.8	15623.2	14680.5	2	55	29.37	1	NA	134	74	136	72	132	70	2	NA	281	11.3	2	2	NA	2	269	1	NA	2	2	NA	NA	1.11	0.24	15625.4	16330.5	4.295	207	33.65	3169	9.995	65.7	134	72	NA	0	0	1
31447	1	85	3	3	0.71	9866.37	10175.5	2	44	26.48	2	NA	150	72	152	76	NA	NA	1	1	116	5.4	2	2	NA	NA	243	2	NA	2	2	NA	NA	0.72	0.32	8196.57	9292.44	9.685	945.5	168	6589	21.995	60.75	151	74	NA	0	0	0
31454	1	75	2	1	0.43	16026.6	15919.8	2	49	25.19	1	NA	154	70	144	70	138	66	1	1	NA	7.6	1	2	NA	1	222	1	1	2	1	NA	NA	0.43	0.11	25194.5	27020.1	3.165	178.5	10.05	2948	8.64	83.6	145.333	68.6667	1	0	1	NA
31464	1	64	3	5	5	51549.6	54937.1	1	44	28.41	1	2	178	86	172	90	176	78	1	1	NA	6.9	2	2	NA	NA	190	2	NA	2	2	NA	NA	2.06	0.4	133135	140619	3.78	362	112.7	3680.5	11.34	107.05	175.333	84.6667	NA	0	0	NA
31472	1	76	3	4	1.43	46474.1	49780.4	1	46	32.3	1	NA	NA	NA	116	72	NA	NA	2	NA	96	6.1	2	2	NA	NA	159	2	NA	2	2	NA	NA	0.58	0.29	57066	61713	7.445	2865.5	30.75	2583	9.66	125.95	116	72	NA	0	0	0
31483	1	50	3	4	5	98473.7	100919	2	47	32.55	2	NA	124	86	120	80	120	82	2	NA	NA	5.2	2	2	NA	NA	234	2	NA	2	2	NA	NA	0.64	0.23	167498	177528	5.32	342	145.5	2118.5	8.315	102.85	121.333	82.6667	NA	0	0	NA
31486	1	50	3	2	3.9	87029.4	89720.6	1	54	19.73	1	1	112	76	110	74	112	74	2	NA	NA	5.6	2	2	NA	NA	243	1	NA	2	2	NA	NA	0.57	0.34	106834	113231	7.195	500.5	31.75	7172	18.565	133.15	111.333	74.6667	NA	0	0	NA
31503	1	47	3	4	1.49	101273	103627	1	46	30.41	2	2	124	86	122	84	122	84	2	NA	98	5.4	2	2	NA	NA	184	2	NA	1	1	NA	NA	1.14	0.41	63542.6	66397	7.105	302	43.15	22510	9.285	127.85	122.667	84.6667	NA	1	1	0
31504	1	46	3	5	5	67429.9	69953.4	2	56	31.19	1	2	134	82	130	82	132	80	1	2	113	5.5	2	2	NA	NA	224	1	NA	1	1	NA	NA	0.54	0.2	42894.2	44821.1	4.54	247	12.6	1120	13.95	134.25	132	81.3333	NA	1	1	0
31506	1	73	3	1	1.29	39086.2	39311.3	2	44	25.02	1	NA	112	62	98	58	106	60	1	1	96	5	2	2	NA	NA	136	1	1	2	2	NA	NA	5.71	0.56	24173.3	26141.8	3.705	360	177.7	1789.5	8.895	29.6	105.333	60	NA	0	0	0
31508	1	73	3	2	1.47	14622	14524.6	1	48	18.2	1	NA	126	60	134	50	130	60	2	NA	109	5.9	2	2	NA	NA	229	1	NA	2	2	NA	NA	1.12	0.29	27888.6	30159.6	5.65	531.5	5.15	748.5	8.055	100.45	130	56.6667	NA	0	0	0
31512	1	51	1	1	0.57	20993.1	22723.7	1	50	31.32	1	12	142	84	140	90	140	90	2	NA	105	6.3	2	2	NA	NA	223	2	NA	2	2	NA	NA	1.68	0.24	10844.6	13529.6	16.045	1220.5	201.15	14321	16.165	161.85	140.667	88	NA	0	0	0
31513	1	65	4	3	2.27	7764.79	7954.1	2	52	23.18	1	NA	148	96	162	96	150	90	2	NA	NA	5.6	2	2	NA	NA	372	NA	NA	2	2	NA	NA	3.78	1.19	19996.4	NA	4.4	501	16.9	3447	13.12	79.7	153.333	94	NA	0	0	NA
31520	1	53	4	2	1.22	25858.4	25918.8	2	49	25.73	2	NA	216	114	214	116	208	110	1	1	129	5.4	3	2	NA	2	206	2	NA	2	1	NA	NA	2.15	0.63	22568.7	24604.7	4.82	666	14.05	16633.5	7.925	75.25	212.667	113.333	NA	0	1	1
31527	1	59	3	4	2.35	63454	65416.2	2	56	21.34	1	2	124	66	126	66	124	64	2	NA	116	5	2	2	NA	NA	241	NA	NA	2	1	NA	NA	1.44	0.49	40112	NA	0.54	116	0.2	51	1.91	10.2	124.667	65.3333	NA	0	1	0
31548	1	69	1	1	1.84	10415.5	10769.3	2	55	34.59	1	10	124	58	128	60	120	50	1	1	NA	5.7	3	2	NA	2	211	2	NA	2	1	NA	NA	0.95	0.16	26066.6	29784.9	9.55	311.5	43.15	29077.5	23.675	125	124	56	NA	0	1	NA
31553	1	48	1	3	2	20256.9	20898.5	1	58	31.22	1	3	178	118	184	120	NA	NA	2	NA	NA	5.7	2	2	NA	NA	218	NA	NA	2	1	NA	NA	1.16	0.1	8964.61	9369.17	4.03	250.5	362.95	4932.5	31.555	159.4	181	119	NA	0	1	NA
31555	1	43	3	3	4.85	101273	104792	1	46	33.73	1	4	136	84	136	86	140	88	1	1	NA	5.3	2	2	NA	NA	324	1	2	2	1	NA	NA	0.63	0.11	124779	131794	10.59	663.5	92.95	8586	13.27	169.65	137.333	86	NA	0	1	NA
31567	1	55	3	5	5	67592.2	69682.3	2	52	26.23	2	1	118	74	122	76	112	72	1	1	104	5.2	2	2	NA	NA	195	1	NA	1	1	NA	NA	1.37	0.46	42728	44647.4	5.105	429	51.45	6572	20.785	144.25	117.333	74	NA	1	1	0
31570	1	52	3	4	3.76	89650.9	90856.8	2	46	27.02	2	1	112	66	120	68	118	72	2	NA	NA	5.1	2	2	NA	NA	134	2	NA	1	2	NA	NA	0.38	0.19	146728	155513	7.305	468	114.25	8758	10.745	130.65	116.667	68.6667	NA	1	0	NA
31587	1	70	1	1	0.93	6434.4	9341.57	1	56	26	1	NA	120	76	120	72	118	72	2	NA	NA	5.1	2	2	NA	NA	167	NA	NA	2	2	NA	NA	0.44	0.4	13607.6	NA	5.6	686	497	32458	26.91	93.2	119.333	73.3333	NA	0	0	NA
31590	1	49	1	2	0.95	19361.7	19974.9	2	57	26.19	2	1	110	72	102	76	98	72	2	NA	NA	5.7	2	2	NA	NA	218	NA	NA	2	1	NA	NA	0.53	0.2	8568.43	8955.11	7.8	381.5	183.5	7125.5	15.97	183.8	103.333	73.3333	NA	0	1	NA
31591	1	51	4	5	3.88	20961	21638.9	1	44	26.1	1	3	112	76	110	82	112	82	2	NA	NA	5.5	2	2	NA	NA	164	1	NA	2	1	NA	NA	0.15	0.08	10989.7	11981.2	8.16	361	263.6	5767.5	11.035	216.55	111.333	80	NA	0	1	NA
31599	1	42	3	5	2.9	112523	112247	1	49	33.71	2	NA	132	78	126	86	124	84	2	NA	NA	5.2	2	2	NA	NA	309	1	NA	2	2	NA	NA	0.88	0.21	68827.9	71919.9	10.285	904	34.75	923.5	13.615	187.25	127.333	82.6667	NA	0	0	NA
31603	1	79	3	2	0.84	15485.9	15809.7	1	45	29.12	1	1	NA	NA	NA	NA	152	0	2	NA	108	5.3	2	2	NA	NA	205	NA	NA	2	2	NA	NA	3.3	0.71	12735.1	13657.9	1.965	209	53.7	6683	6.445	31.8	152	0	NA	0	0	0
31608	1	40	4	5	0.6	25524.8	26584.7	2	50	47.37	2	NA	120	82	118	74	120	82	2	NA	NA	5.8	2	2	NA	NA	177	2	NA	1	2	NA	NA	0.3	0.08	23148.5	29507.9	5.915	1167.5	308.65	26541	17.03	121.8	119.333	79.3333	NA	1	0	NA
31609	1	44	1	2	1.49	20256.9	21102	2	58	26.15	1	8	NA	NA	116	64	110	66	2	NA	NA	12.9	1	2	NA	1	233	2	NA	2	2	NA	NA	0.58	0.24	76014.8	87628.2	5.4	269	187.65	7180	12.585	124.65	113	65	1	0	0	NA
31625	1	63	1	1	1.74	4329.1	4476.16	2	58	27.18	1	1	170	64	162	72	160	68	2	NA	329	10.6	2	2	NA	NA	321	NA	NA	3	2	NA	NA	0.23	0.12	2136.19	NA	6.92	233	37.6	579	10.71	162.8	164	68	NA	0	0	1
31634	1	67	1	1	NA	8658.19	7827.28	2	58	32.71	1	1	128	62	NA	NA	124	62	2	NA	NA	6.5	2	2	NA	NA	215	NA	NA	2	2	NA	NA	0.58	0.21	8331.06	8707.03	5.705	219	112.6	18214	7.405	96.2	126	62	NA	0	0	NA
31649	1	47	3	5	1.82	104644	107077	2	47	25.52	2	3	114	74	112	72	120	66	2	NA	NA	5	2	2	NA	NA	178	2	NA	1	1	NA	NA	0.28	0.13	82352.3	86051.8	11.39	3176.5	346.6	59278.5	13.77	281.65	115.333	70.6667	NA	1	1	NA
31657	1	73	4	1	1.4	9547.7	9374.89	1	51	22.69	1	NA	NA	NA	NA	NA	NA	NA	2	NA	NA	5.4	2	2	NA	2	169	2	NA	2	2	NA	NA	1.44	0.32	14998.2	19791.2	2.36	317.5	58.5	4325.5	5.745	63.95	NA	NA	NA	0	0	NA
31661	1	48	4	5	2.49	20697.8	21367.3	1	51	24.82	2	2	158	78	146	74	NA	NA	1	1	NA	6.1	3	2	NA	2	137	NA	NA	2	1	NA	NA	0.29	0.16	10851.7	13832.9	6.445	282.5	35.9	3519.5	7.785	128.6	152	76	NA	0	1	NA
31663	1	76	3	3	2.27	20073.8	20309.2	2	53	30.27	1	NA	130	74	124	76	120	72	2	NA	94	5.2	2	2	NA	NA	180	1	1	2	1	NA	NA	2.62	0.61	16359.5	17544.9	4.18	608	45.9	7474.5	9.63	113.7	124.667	74	NA	0	1	0
31691	1	52	4	5	3.62	29142.8	29210.9	1	46	20.92	2	1	136	92	136	90	140	94	2	NA	NA	5	2	2	NA	NA	214	2	NA	1	1	NA	NA	0.4	0.19	54178.1	63024.5	16.445	2305.5	519.1	12661	25.455	250.45	137.333	92	NA	1	1	NA
31703	1	44	4	5	2	25865.8	26702.4	2	54	25.01	1	NA	108	68	120	74	106	76	2	NA	94	4.7	2	2	NA	NA	194	NA	NA	2	2	NA	NA	0.79	0.23	49525.6	NA	9.63	543	203.1	15358	7.76	160	111.333	72.6667	NA	0	0	0
31710	1	42	3	4	2.83	85173.9	87154.2	2	50	47.88	1	1	138	92	138	92	142	96	1	1	NA	6.1	2	2	NA	NA	242	2	NA	2	2	NA	NA	0.31	0.13	140748	148660	13.345	2505.5	110.55	21694	12.965	138.05	139.333	93.3333	NA	0	0	NA
31721	1	62	4	4	3.37	9714.12	9950.96	2	49	32.49	2	NA	152	92	160	96	158	76	1	1	97	5.6	2	2	NA	NA	220	1	1	1	1	NA	NA	1.32	0.5	18456.3	21469.9	5.6	481.5	36.95	10051.5	4.135	45.7	156.667	88	NA	1	1	0
31729	1	80	3	3	3.63	35369.4	36027	1	57	26.16	1	NA	130	50	NA	NA	128	48	1	1	NA	5.4	2	2	NA	NA	164	1	1	2	1	NA	NA	2.78	1.18	57015.8	64638.7	14.45	1011	163.7	15808.5	19.195	112.5	129	49	NA	0	1	NA
31732	1	53	4	3	5	25865.8	26873.7	2	54	33.96	1	NA	144	82	138	76	140	76	1	1	NA	5.3	2	2	NA	NA	179	2	NA	1	1	NA	NA	1.01	0.28	25356.3	27643.8	1.235	38.5	4.05	95.5	4.625	73.55	140.667	78	NA	1	1	NA
31733	1	79	3	5	2.65	39086.2	45600.6	2	44	23.47	1	NA	126	42	NA	NA	112	40	1	1	NA	5.4	2	2	NA	NA	190	2	NA	2	1	NA	NA	13.82	1.06	28040.7	30324.1	8.23	460	65.9	23232	8.395	80.25	119	41	NA	0	1	NA
31734	1	64	1	4	5	7101.45	6672.96	2	55	31.88	1	2	152	52	140	58	134	66	1	1	153	6.4	1	2	NA	1	194	2	NA	2	1	NA	NA	0.37	0.09	26054	30034.4	6.78	839.5	116.9	23912.5	7.56	173.35	142	58.6667	1	0	1	1
31736	1	79	4	1	2.24	12708.6	12478.6	2	58	22.99	1	NA	134	46	124	42	NA	NA	1	1	NA	6	1	2	NA	1	129	1	1	2	2	NA	NA	0.6	0.23	28081	29781.5	10.125	664	139	12872.5	21.115	128.55	129	44	1	0	0	NA
31748	1	50	3	4	0.5	35168.5	35641.6	1	46	23.04	2	4	118	80	118	80	128	82	1	2	NA	5.2	2	2	NA	NA	191	NA	NA	2	1	NA	NA	0.62	0.24	27411.8	28643.2	7.815	427.5	44.25	5527	14.165	105.9	121.333	80.6667	NA	0	1	NA
31752	1	51	1	2	3.03	24368.2	25901.4	2	55	26.1	1	2	126	86	NA	NA	128	88	1	1	NA	5.5	2	2	NA	NA	198	2	NA	2	1	NA	NA	2.97	0.63	27568.4	28812.5	6.445	233	154.95	3945	11.775	146.2	127	87	NA	0	1	NA
31755	1	47	2	1	1.18	22617.3	23813.7	2	45	28.34	1	1	112	70	112	70	108	68	2	NA	NA	5.2	9	2	NA	NA	160	NA	NA	3	2	NA	NA	0.58	0.11	17410.6	18192.7	4.01	308	126.65	6636.5	8.5	105.2	110.667	69.3333	NA	0	0	NA
31765	1	70	3	4	5	43718.5	43970.3	2	56	35.24	1	3	128	72	132	68	136	70	1	1	109	5.4	2	2	NA	NA	187	1	1	2	1	NA	NA	6.55	1.15	35419.1	37985.5	4.335	299	100.15	3874.5	4.615	44.7	132	70	NA	0	1	0
31778	1	41	4	4	NA	23284.1	24191.3	1	48	25.08	1	NA	128	82	130	86	120	76	1	1	NA	5.3	2	2	NA	NA	213	1	NA	2	2	NA	NA	0.66	0.26	21064.5	22964.8	4.555	409.5	41.05	642.5	9.895	181.5	126	81.3333	NA	0	0	NA
31779	1	55	1	1	0.12	20000.7	21649.4	1	53	23.65	1	NA	100	64	100	62	96	62	2	NA	88	5.5	2	2	NA	NA	233	NA	NA	2	2	NA	NA	0.49	0.18	9286.74	9705.83	7.955	236.5	69.3	3631.5	8.68	136.55	98.6667	62.6667	NA	0	0	0
31787	1	58	3	4	1.04	32826.1	33841.1	1	53	26.16	1	NA	NA	NA	166	104	NA	NA	2	NA	NA	5.4	2	2	NA	NA	164	1	NA	2	2	NA	NA	0.87	0.3	82011	86621	10.945	790.5	82.25	14214	10.515	120.3	166	104	NA	0	0	NA
31789	1	53	1	3	5	14267.2	14835.2	2	56	27.93	1	7	136	84	134	88	134	88	2	NA	NA	5.7	2	2	NA	NA	236	1	NA	1	1	NA	NA	1.32	0.36	36760.5	NA	3.9	475	49.8	1927	27.51	164.1	134.667	86.6667	NA	1	1	NA
31796	1	60	4	2	3.63	7764.79	8341.37	2	52	38.06	1	3	130	74	126	72	122	68	1	1	NA	6.6	1	2	NA	1	130	2	NA	2	2	NA	NA	1.13	0.13	4236.31	4618.5	4.845	125.5	27.9	3869.5	8.76	113.8	126	71.3333	1	0	0	NA
31808	1	79	3	5	NA	18857.6	19169.6	1	56	21.53	2	NA	102	56	NA	NA	NA	NA	1	1	NA	4.6	2	2	NA	NA	259	1	1	3	3	NA	NA	2.01	0.78	11787.8	12747.7	7.665	559	24.75	622.5	9.08	65.3	102	56	NA	0	0	NA
31814	1	58	3	4	0.87	36339.1	37241.7	2	47	29.53	1	NA	110	68	98	64	100	64	1	2	NA	5.2	2	2	NA	NA	218	2	NA	2	2	NA	NA	0.53	0.13	44345.1	47000.4	6.68	560	39.5	6122.5	25.405	144.55	102.667	65.3333	NA	0	0	NA
31831	1	46	3	3	4.26	101273	103627	1	46	33.04	2	1	122	76	130	74	126	76	2	NA	NA	5.1	2	2	NA	NA	196	2	NA	2	2	NA	NA	2.17	0.47	75764	84599.8	8.845	866.5	33.45	7391	17.54	145.05	126	75.3333	NA	0	0	NA
31833	1	41	1	1	1.33	22079.3	23899.4	1	56	26.65	2	NA	128	70	122	74	126	72	2	NA	100	5.4	2	2	NA	NA	189	NA	NA	2	2	NA	NA	0.74	0.29	25437.6	26585.6	4.835	199.5	8.8	525.5	4.945	60	125.333	72	NA	0	0	0
31878	1	55	1	4	5	21427.9	21578.7	1	46	29.51	1	2	132	84	132	72	128	68	2	NA	98	5.9	2	2	NA	NA	277	1	NA	1	1	NA	NA	0.6	0.29	9256.39	11548.1	24.905	1448	145.75	21562	12.86	111.25	130.667	74.6667	NA	1	1	0
31895	1	74	3	5	5	47886.8	51159.2	1	56	27.38	1	2	128	72	116	74	116	66	2	NA	NA	4.9	2	2	NA	NA	195	2	NA	2	1	NA	NA	1.12	0.34	58646.6	NA	13.57	1256	125	16146	11.44	100	120	70.6667	NA	0	1	NA
31897	1	79	3	4	2.27	41236.4	40961.7	2	49	43.21	2	1	110	74	112	66	112	64	1	1	127	5.4	2	2	NA	NA	229	1	NA	2	2	NA	NA	2.14	0.46	78650.2	88706.8	8.17	1035	82.45	33524	8.855	103.65	111.333	68	NA	0	0	1
31899	1	40	3	1	0.41	38584	38489.2	1	50	24.29	2	NA	124	90	128	92	122	96	2	NA	122	8.6	1	2	NA	1	153	2	NA	2	1	NA	NA	0.48	0.22	23600.9	NA	15.24	406	161.5	8862	5.71	71	124.667	92.6667	1	0	1	0
31914	1	51	3	3	2.41	80151.8	81229.9	2	44	22.06	1	2	96	68	96	74	104	82	2	NA	85	4.6	2	2	NA	NA	217	2	NA	2	1	NA	NA	1.12	0.17	59388.7	62056.6	6.165	233.5	37.8	3987	18.38	144.05	98.6667	74.6667	NA	0	1	0
31939	1	41	4	4	3.57	25858.4	25918.8	2	49	30.85	1	NA	126	84	130	80	128	82	1	1	89	5.4	2	2	NA	NA	166	2	NA	2	2	NA	NA	1.52	0.31	34478.3	37726.2	5.86	86	6.5	2055.5	8.49	129.05	128	82	NA	0	0	0
31945	1	67	3	1	1.41	30691.4	30324.7	2	50	29.33	1	3	108	52	98	58	104	58	2	NA	119	5.8	1	2	NA	1	215	1	1	2	2	NA	NA	0.87	0.29	18594.6	19429.9	13.05	1658.5	95.8	19986	8.895	137.25	103.333	56	1	0	0	0
31960	1	56	1	1	0.93	15213.9	15695.8	2	58	26.85	1	NA	118	68	118	72	112	68	2	NA	NA	7.5	3	2	NA	2	166	2	NA	2	2	NA	NA	0.76	0.23	6732.86	7036.7	7.475	210.5	25.25	1434.5	10.8	107.2	116	69.3333	NA	0	0	NA
31964	1	77	3	5	1.52	41236.4	40961.7	2	49	31.32	1	1	144	80	154	78	148	84	2	NA	NA	5.4	1	2	NA	2	275	2	NA	2	2	NA	NA	1.58	0.51	50286.7	53930.5	6.995	698	101.95	9188.5	10.07	104.65	148.667	80.6667	NA	0	0	NA
31979	1	51	3	5	3.67	86111.8	88774.6	2	57	24.06	2	3	120	74	118	66	116	58	2	NA	89	4.2	2	2	NA	NA	234	2	NA	1	1	NA	NA	1.36	0.32	64904.8	67820.5	19.065	617.5	223.6	43275	24.7	148.55	118	66	NA	1	1	0
31992	1	81	3	4	1.97	25709.5	26672.3	2	47	25.54	1	NA	178	56	NA	NA	NA	NA	1	1	113	5.4	2	2	NA	NA	219	2	NA	2	2	NA	NA	1.87	0.39	51213.2	57761.6	8.06	867	105	12540	16.515	69.75	178	56	NA	0	0	0
32008	1	62	5	3	2.65	50168.5	52856.9	2	52	21.57	2	1	122	72	112	74	106	70	2	NA	275	10.1	1	2	NA	1	171	1	1	1	1	NA	NA	1.02	0.47	32410.9	NA	9.45	512	20.1	21575	11.35	154.3	113.333	72	1	1	1	1
32022	1	70	1	1	NA	3251.36	4313.27	1	58	31.19	1	NA	114	42	124	44	116	38	2	NA	NA	7.8	1	2	NA	1	185	NA	NA	2	2	NA	NA	29.98	4.44	2026.13	2310.72	4.27	377	37.1	4058.5	5.31	79.9	118	41.3333	1	0	0	NA
32024	1	47	3	2	5	72840.6	75566.7	1	44	30.41	1	2	128	78	114	64	120	66	2	NA	NA	5.6	2	2	NA	NA	268	1	1	2	1	NA	NA	0.9	0.2	55248.2	57730.1	10.045	463.5	202.55	6077	28.43	206.45	120.667	69.3333	NA	0	1	NA
32035	1	60	4	4	3.03	12008.4	12301.1	2	53	26.85	1	NA	134	78	136	74	132	78	2	NA	90	8.6	1	1	NA	2	163	1	1	2	2	NA	NA	4.64	0.83	6247.33	6810.95	7.315	407.5	70.25	3081.5	13.61	117.25	134	76.6667	NA	0	0	0
32038	1	61	1	2	0.62	6434.4	6652.99	1	56	32.53	1	1	108	66	112	64	122	66	2	NA	NA	8.4	1	2	NA	1	292	2	NA	2	1	NA	NA	1.64	0.54	25976	29681.4	5.855	385.5	205.25	2651	13.335	133.6	114	65.3333	1	0	1	NA
32039	1	77	3	3	0.98	17216.1	17315.2	2	46	25.63	2	2	120	74	112	68	120	74	2	NA	NA	5.6	2	2	NA	NA	218	2	NA	1	2	NA	NA	5.48	1.23	21257.1	22797.4	4.3	699.5	72.8	6787.5	10.735	111.3	117.333	72	NA	1	0	NA
32062	1	73	1	1	0.7	7101.45	10774.9	1	57	32.25	1	1	NA	NA	130	52	132	48	1	1	273	7.3	1	1	NA	1	117	1	1	2	2	NA	NA	5.12	1.41	15695.5	17900.1	6.475	393.5	196.85	2057	9.31	68.55	131	50	1	0	0	1
32071	1	48	4	3	5	23284.1	24191.3	1	48	32.6	1	NA	NA	NA	NA	NA	NA	NA	2	NA	NA	5.6	2	2	NA	NA	165	NA	NA	1	2	NA	NA	0.1	0.04	32180.3	NA	15.47	3815	321.8	16625	21.22	345.1	NA	NA	NA	1	0	NA
32079	1	50	2	4	5	80696.2	83191.5	1	55	27.98	1	3	114	80	120	74	114	76	1	1	198	7.4	1	2	NA	2	205	1	1	1	1	NA	NA	0.71	0.35	51011.6	53303.2	10.02	1049	53.3	11272.5	24.515	230.8	116	76.6667	NA	1	1	1
32082	1	60	4	3	5	9714.12	9950.96	2	49	22.27	1	NA	110	74	114	70	108	74	1	2	NA	6.2	2	2	NA	NA	151	2	NA	2	1	NA	NA	3.61	0.57	8664.75	9446.46	6.895	232	62.5	899	5.87	74.4	110.667	72.6667	NA	0	1	NA
32084	1	79	3	1	1.97	39086.2	39544.6	2	50	27.45	1	1	130	64	138	62	128	64	2	NA	NA	5.7	2	2	NA	NA	186	2	NA	3	3	NA	NA	3.94	0.99	24316.7	26296.9	2.065	277.5	7.7	216	7.4	74.45	132	63.3333	NA	0	0	NA
32086	1	40	1	2	1.58	22079.3	23899.4	1	56	24.23	1	4	106	54	112	58	114	56	2	NA	89	5	2	2	NA	NA	136	NA	NA	2	2	NA	NA	0.35	0.12	11405.7	11920.4	7.87	131.5	190.7	6172.5	17.855	109.15	110.667	56	NA	0	0	0
32093	1	53	1	4	1.24	21427.9	21578.7	1	46	26.03	1	5	124	60	126	60	126	62	2	NA	NA	5.2	2	2	NA	NA	155	2	NA	1	2	NA	NA	0.52	0.18	10298.2	10762.9	2.66	281.5	4.5	4381.5	13.515	162.4	125.333	60.6667	NA	1	0	NA
32099	1	65	4	2	2.73	10725.8	10987.3	1	50	36.47	1	12	136	72	132	76	132	70	1	1	NA	5.6	2	2	NA	NA	220	NA	NA	2	2	NA	NA	1.85	0.43	9567.17	10430.3	3.915	178.5	24.05	175.5	6.46	60.15	133.333	72.6667	NA	0	0	NA
32107	1	50	3	5	3.74	95301.6	97668.6	1	46	18.38	1	1	148	96	144	90	146	92	2	NA	106	5	2	2	NA	NA	215	1	NA	1	1	NA	NA	0.33	0.09	75116.5	78490.9	10.285	892.5	255.35	41215.5	15.755	206.95	146	92.6667	NA	1	1	0
32112	1	41	3	4	5	80913.5	84222.1	1	48	31.74	2	4	122	72	116	70	116	72	2	NA	NA	5	2	2	NA	NA	203	2	NA	1	1	NA	NA	0.71	0.32	51643.5	53963.5	12.615	599	19.65	6380	10.14	107.65	118	71.3333	NA	1	1	NA
32118	1	62	3	4	4.36	79633.3	80138.2	1	49	31.42	2	4	NA	NA	152	80	142	72	1	1	NA	4.7	3	2	NA	2	169	2	NA	2	2	NA	NA	4.45	0.76	49139.4	54870.1	3.835	516.5	23.5	5287	20.955	136.45	147	76	NA	0	0	NA
32129	1	70	3	5	3.03	39086.2	39544.6	2	44	32.06	1	1	124	62	120	64	124	64	1	1	NA	4.9	2	2	NA	NA	161	2	NA	2	1	NA	NA	3.35	0.6	45164.5	50939.5	7.36	441	128.35	4595.5	14.49	111.1	122.667	63.3333	NA	0	1	NA
32165	1	40	1	1	0.43	20256.9	21926.8	1	58	26.98	2	2	110	60	106	64	110	66	2	NA	NA	5.8	2	2	NA	NA	197	NA	NA	2	2	NA	NA	0.97	0.4	78985.8	NA	3.93	186	210.4	2520	8.6	86.1	108.667	63.3333	NA	0	0	NA
32167	1	75	3	3	3.66	51637	51293	1	49	38.75	1	NA	136	80	154	76	152	78	1	1	196	8.2	2	2	NA	NA	176	2	NA	2	2	NA	NA	0.37	0.14	62969.9	67532.7	1.615	257.5	42.55	1092	5.315	28.1	147.333	78	NA	0	0	1
32168	1	57	4	4	0.84	27201.7	28261.6	1	53	26.44	1	3	NA	NA	NA	NA	136	46	2	NA	111	5.2	2	2	NA	NA	225	2	NA	2	1	NA	NA	1.25	0.2	37594.7	NA	11.69	127	144.1	19953	26.59	211.7	136	46	NA	0	1	0
32175	1	51	2	4	5	67592.2	69450.3	2	52	25.55	2	2	102	80	116	78	110	78	2	NA	104	6	2	2	NA	NA	293	2	NA	2	2	NA	NA	1.36	0.31	53413.9	55813.4	8.235	449.5	211.95	6007.5	9.195	135.5	109.333	78.6667	NA	0	0	0
32193	1	76	3	4	3.13	52851.2	56625.7	1	57	25.75	1	2	158	66	156	56	140	60	1	1	115	4.9	2	2	NA	NA	159	1	1	1	2	NA	NA	0.66	0.2	45613.3	48918.4	9.26	951	160.7	12361.5	11.465	105.4	151.333	60.6667	NA	1	0	0
32202	1	81	3	3	1.95	21053.8	21946.3	1	45	22.96	1	1	112	74	NA	NA	NA	NA	2	NA	79	5.4	2	2	NA	NA	199	2	NA	2	2	NA	NA	3.66	1.19	34731.9	NA	7.37	684	98.8	22509	11.55	148.8	112	74	NA	0	0	0
32211	1	55	3	4	5	108379	113019	2	55	27.68	1	1	140	86	NA	NA	128	92	2	NA	NA	5.4	2	2	NA	NA	247	1	NA	1	2	NA	NA	0.85	0.26	182518	192778	7.325	532	42.45	3377.5	9.045	55.3	134	89	NA	1	0	NA
32212	1	46	3	3	2.73	89859.4	89638.6	2	49	31.27	1	4	130	70	130	64	130	70	2	NA	99	5.9	2	2	NA	NA	254	1	2	2	1	NA	NA	1.24	0.18	65536.5	68480.5	23.285	892	58.75	8090.5	15.76	152.1	130	68	NA	0	1	0
32226	1	40	4	5	5	20669.4	21474.7	2	52	19.03	1	2	124	64	120	66	122	66	1	1	92	5.6	2	2	NA	NA	167	NA	NA	2	1	NA	NA	0.66	0.2	20262.2	22090.2	5.535	507	48.75	12272.5	11.865	105.3	122	65.3333	NA	0	1	0
32229	1	61	4	5	5	9769.35	10494.8	2	48	31.53	1	1	130	78	132	74	130	72	1	1	118	6.3	1	2	NA	2	149	1	1	1	2	NA	NA	1.27	0.38	9138.28	9962.71	5.94	171.5	29.25	2594	9.36	95.6	130.667	74.6667	NA	1	0	0
32230	1	59	3	5	4.29	93367.8	96255	1	50	25.8	2	2	112	66	112	74	114	74	2	NA	102	5.7	2	2	NA	NA	155	2	NA	2	1	NA	NA	1.5	0.48	74029.3	77354.9	16.5	2082	98.9	23878.5	15.88	166.1	112.667	71.3333	NA	0	1	0
32245	1	61	3	5	5	51549.6	54937.1	1	44	34.24	2	1	112	82	100	74	104	78	2	NA	86	5.1	2	2	NA	NA	189	2	NA	1	1	NA	NA	0.39	0.21	65415.7	69092.8	12.28	1277	57.8	26926.5	14.63	184.75	105.333	78	NA	1	1	0
32254	1	65	3	5	2.81	65450.2	69751.2	1	54	26.19	2	NA	134	78	NA	NA	122	72	2	NA	NA	5.2	2	2	NA	NA	287	2	NA	1	1	NA	NA	3.73	0.9	53645.3	56055.2	2.64	448	41.3	535	5.91	68.3	128	75	NA	1	1	NA
32268	1	65	3	3	1.63	34328.7	34546.4	2	46	37.1	1	3	138	72	136	74	134	68	2	NA	NA	6	2	2	NA	NA	247	2	NA	1	2	NA	NA	0.38	0.09	21183.3	23653.7	8.71	631	9.45	2237	15.175	82.95	136	71.3333	NA	1	0	NA
32283	1	62	1	1	0.75	5642.42	5582.38	2	57	25.98	2	NA	124	56	118	58	120	56	2	NA	101	5.8	2	2	NA	NA	218	2	NA	2	2	NA	NA	1.19	0.2	13832.7	15946.1	6.17	568	100.5	13124	14.025	75.05	120.667	56.6667	NA	0	0	0
32295	1	50	3	5	5	68545.7	70430.1	1	44	26.51	2	2	100	66	98	68	98	62	2	NA	NA	5.2	2	2	NA	NA	172	2	NA	1	1	NA	NA	0.3	0.17	170681	180901	28.185	582.5	20.2	4476	23.675	105.65	98.6667	65.3333	NA	1	1	NA
32296	1	43	3	5	3.11	72840.6	75566.7	1	44	41.96	2	NA	128	86	128	84	122	82	1	1	103	5.5	2	2	NA	NA	187	1	1	2	2	NA	NA	0.51	0.15	58118	60728.8	4.975	633	20.15	4702.5	12.69	124.15	126	84	NA	0	0	0
32300	1	53	4	5	5	16736.4	17388.5	2	45	17.2	1	2	120	80	120	84	118	78	2	NA	NA	6	2	2	NA	NA	179	2	NA	1	1	NA	NA	0.97	0.35	8831.04	11257.1	3.23	164.5	76.25	1055.5	3.34	31.6	119.333	80.6667	NA	1	1	NA
32312	1	83	3	1	2.2	23406.1	25708.6	2	46	19.68	1	1	152	70	134	70	146	66	2	NA	NA	5.5	2	2	NA	NA	200	1	NA	3	3	NA	NA	1.21	0.49	29362.3	31753.3	8.455	1157	197.6	9363.5	19.33	101	144	68.6667	NA	0	0	NA
32321	1	66	5	5	2.58	9716.92	9953.83	2	54	25.6	1	NA	102	72	102	70	104	72	2	NA	101	5.2	2	2	NA	NA	150	2	NA	2	1	NA	NA	2.6	0.38	6103.51	6377.7	4.615	865	69.45	21119.5	7.895	102.25	102.667	71.3333	NA	0	1	0
32334	1	43	3	3	1.98	95268.2	97483.1	2	46	31.59	1	5	122	68	120	62	126	66	2	NA	107	4.9	2	2	NA	NA	188	2	NA	2	2	NA	NA	0.76	0.21	71271.7	NA	1.89	849	36.1	14572	10.65	48.8	122.667	65.3333	NA	0	0	0
32355	1	63	1	1	0.95	3049.04	3152.62	2	56	32.6	1	12	116	70	114	74	112	74	2	NA	105	5.3	2	2	NA	NA	186	2	NA	2	2	NA	NA	0.77	0.18	12309.1	NA	5.07	309	318.7	6511	6.8	67.3	114	72.6667	NA	0	0	0
32358	1	53	1	1	1.4	22079.3	23468.4	1	56	24.28	1	NA	136	72	126	76	124	70	2	NA	NA	5.4	2	2	NA	NA	204	NA	NA	2	2	NA	NA	1.27	0.38	56804.4	64907.3	4.925	55.5	55.05	8495	20.08	163.45	128.667	72.6667	NA	0	0	NA
32388	1	55	5	3	3.34	93367.8	92246.5	1	50	25.89	1	5	114	66	114	64	116	66	2	NA	89	5.6	2	2	NA	NA	221	NA	NA	2	2	NA	NA	1.17	0.49	223551	236118	3.065	295.5	39.3	2833	9.845	50.7	114.667	65.3333	NA	0	0	0
32406	1	50	3	4	5	80151.8	82142.5	2	50	22.5	1	3	124	80	118	78	118	74	2	NA	NA	4.9	2	2	NA	NA	178	NA	NA	1	1	NA	NA	0.34	0.1	132655	140112	27.54	406	69.25	10310.5	23.495	168.5	120	77.3333	NA	1	1	NA
32416	1	83	3	1	1.02	9866.37	10049.8	2	50	28.04	1	NA	96	58	106	56	102	64	1	1	NA	5.7	2	2	NA	NA	164	1	1	2	1	NA	NA	1.67	0.61	6179.82	NA	4.26	482	50.3	7030	4.45	51.5	101.333	59.3333	NA	0	1	NA
32440	1	72	3	2	1.19	18910.4	19305.8	2	47	36.45	2	2	128	78	122	76	124	80	2	NA	NA	5.4	2	2	NA	NA	166	2	NA	2	1	NA	NA	2.83	0.44	15551.2	16678.1	4.57	571	35.4	2902.5	6.87	73.95	124.667	78	NA	0	1	NA
32442	1	72	1	1	2.73	6434.4	9762.81	1	56	23.73	1	2	154	56	148	56	148	56	1	1	98	5.2	2	2	NA	NA	242	2	NA	1	1	NA	NA	3.2	0.81	8523.62	9720.84	19.22	1180	113.6	7373.5	22.65	88.45	150	56	NA	1	1	0
32444	1	85	3	1	1.95	25637.7	29190.6	1	56	27.78	1	NA	130	50	138	56	130	58	1	1	135	6.2	1	2	NA	1	145	1	NA	2	1	NA	NA	1.02	0.37	56048.6	60612.7	5.285	499.5	72.8	3180.5	11.065	111.95	132.667	54.6667	1	0	1	1
32447	1	65	3	4	3.41	62773.4	63171.5	2	50	26.74	1	2	122	66	116	70	110	64	2	NA	112	5	2	2	NA	NA	190	2	NA	1	1	NA	NA	0.87	0.33	104847	110741	8.43	776	84.9	7309	9.375	129.35	116	66.6667	NA	1	1	0
32452	1	74	3	5	5	41236.4	41720	2	49	25.99	1	2	150	62	144	64	146	64	2	NA	124	5.6	2	2	NA	2	232	2	NA	2	1	NA	NA	2.36	0.66	25654.4	27743.5	12.825	865	190.65	3458.5	23.34	104.5	146.667	63.3333	NA	0	1	0
32455	1	85	3	5	3.79	23406.1	25708.6	2	46	21.75	2	1	136	24	NA	NA	NA	NA	1	1	99	5	2	2	NA	NA	177	2	NA	2	2	NA	NA	0.98	0.16	29471.2	NA	5.94	654	80.6	1358	11.63	159.7	136	24	NA	0	0	0
32483	1	40	1	1	0.47	19568	20384.4	1	54	25.46	1	6	132	70	134	68	138	72	2	NA	102	5.1	2	2	NA	NA	233	NA	NA	2	2	NA	NA	0.83	0.17	9728.19	10167.2	5.63	215.5	28.95	5623.5	9.005	86.35	134.667	70	NA	0	0	0
32489	1	62	3	2	5	64688.8	68939.8	1	47	30.88	2	3	122	72	124	54	124	60	1	1	NA	5.4	3	2	NA	2	178	1	2	2	2	NA	NA	0.41	0.24	82089.2	86703.6	6.755	369	48.65	3287	7.37	69.4	123.333	62	NA	0	0	NA
32504	1	58	4	4	NA	26303.6	27328.5	1	47	26.54	1	3	140	74	NA	NA	132	66	1	1	NA	5.1	2	2	NA	NA	126	2	NA	2	2	NA	NA	1.77	0.38	13879.3	15131.4	3.99	299.5	15.55	10098.5	10.455	121.6	136	70	NA	0	0	NA
32517	1	61	3	4	1.29	30878.8	31222.7	2	47	20.11	1	1	112	64	122	64	NA	NA	2	NA	NA	6.1	2	2	NA	NA	167	2	NA	1	2	NA	NA	0.84	0.17	50422.6	53256.9	6.3	678	136.9	884.5	11.17	100.45	117	64	NA	1	0	NA
32531	1	55	3	4	0.08	108379	111358	2	55	26	1	4	NA	NA	140	80	NA	NA	2	NA	NA	5.4	2	2	NA	NA	275	2	NA	2	1	NA	NA	1.27	0.42	81416	85073.4	1.69	361	20.9	7768	7.64	58.8	140	80	NA	0	1	NA
32550	1	56	3	3	3.5	80151.8	81229.9	2	44	21.22	2	NA	122	88	NA	NA	122	82	1	1	100	5.3	2	2	NA	NA	230	1	NA	1	1	NA	NA	1.22	0.49	49808.7	52046.3	16.57	1409.5	260.5	20944	14.895	150.3	122	85	NA	1	1	0
32564	1	43	4	3	4.97	20697.8	21367.3	1	49	32.47	1	1	142	72	NA	NA	142	74	2	NA	NA	5.5	2	2	NA	NA	190	NA	NA	2	2	NA	NA	0.9	0.37	39630.4	46101.4	4.815	215.5	11.35	6903	12.525	127.35	142	73	NA	0	0	NA
32566	1	43	4	3	5	20669.4	21474.7	2	52	30.92	2	3	124	88	128	90	126	92	2	NA	99	5	2	2	NA	NA	183	NA	NA	2	2	NA	NA	0.97	0.41	18699	20386	36.38	1730.5	114	1394.5	19.27	109.85	126	90	NA	0	0	0
32573	1	46	4	4	4.08	23310.4	24218.6	2	51	29.95	2	3	134	78	128	74	128	80	2	NA	104	5	2	2	NA	NA	194	2	NA	1	2	NA	NA	0.74	0.11	22851.2	24912.7	10.415	470	50.9	7504.5	9.94	194.4	130	77.3333	NA	1	0	0
32577	1	45	3	4	4.16	72840.6	75566.7	1	44	38.2	1	NA	118	78	120	76	118	78	2	NA	114	5.6	2	2	NA	NA	159	1	1	2	2	NA	NA	0.4	0.15	55248.2	57730.1	3.555	1012	15.1	17359	4.945	72.05	118.667	77.3333	NA	0	0	0
32588	1	65	3	5	5	60687.3	64675.3	1	55	23.96	2	1	92	66	92	66	88	64	2	NA	NA	4.8	2	2	NA	NA	223	1	NA	1	1	NA	NA	4.04	0.88	156735	165545	14.29	1147.5	149.05	19081	22.44	142.5	90.6667	65.3333	NA	1	1	NA
32592	1	51	3	3	3.79	89650.9	91877.5	2	46	25.88	2	2	132	84	132	78	132	86	2	NA	NA	5.1	2	2	NA	NA	203	1	NA	2	1	NA	NA	0.5	0.14	148376	156717	4.975	352	36.7	632	6.685	41.2	132	82.6667	NA	0	1	NA
32609	1	45	1	2	0.98	18144	18718.6	1	55	39.6	2	3	132	82	124	78	126	72	2	NA	NA	6	2	2	NA	NA	211	NA	NA	2	1	NA	NA	0.8	0.11	8029.56	10017.6	8.855	327	89.1	19610.5	9.905	124.65	127.333	77.3333	NA	0	1	NA
32619	1	52	1	1	3.41	30460.3	32971.3	1	57	27.95	2	5	136	96	134	100	134	92	1	1	115	5.5	2	2	NA	NA	259	1	1	2	2	NA	NA	2.41	0.47	14143.4	14781.6	4.68	236	72.95	5630	6.595	110.65	134.667	96	NA	0	0	0
32630	1	60	5	5	1.52	63120	67267.9	2	53	23.7	1	1	118	62	120	68	110	52	2	NA	109	5.7	2	2	NA	NA	236	2	NA	1	1	NA	NA	2.27	0.73	51735.5	NA	3.99	862	26.8	15096	5.72	61.2	116	60.6667	NA	1	1	0
32641	1	50	1	4	2.3	15213.9	15695.8	2	58	26.52	1	12	118	58	112	62	114	60	2	NA	NA	6.9	1	2	NA	1	150	2	NA	2	1	NA	NA	0.34	0.11	7490.61	7828.65	12.05	271	46.6	8497	14.5	86.3	114.667	60	1	0	1	NA
32644	1	84	3	1	0.93	8437.71	8594.59	1	44	31.72	1	NA	164	84	158	80	148	78	2	NA	NA	5.5	2	2	NA	NA	175	1	1	2	1	NA	NA	1.15	0.44	9816.02	NA	3.69	504	124.2	2059	6.03	43.1	156.667	80.6667	NA	0	1	NA
32666	1	85	3	3	1.89	22077.2	22903.9	2	49	27.27	2	NA	126	58	124	58	122	60	2	NA	NA	5.3	2	2	NA	NA	150	2	NA	2	1	NA	NA	3.95	1.3	28118	30155.4	8.05	246.5	26.6	951	4.665	117.95	124	58.6667	NA	0	1	NA
32691	1	43	4	3	2.18	24659.7	25620.5	1	45	23.89	1	4	120	72	122	66	118	68	2	NA	NA	5.3	2	2	NA	NA	125	NA	NA	2	1	NA	NA	1.49	0.21	13011.8	14185.7	7.675	454	86.1	3854.5	8.305	208.05	120	68.6667	NA	0	1	NA
32697	1	67	3	3	4.8	60277.9	60302.3	2	44	33.99	1	NA	130	66	128	64	134	68	2	NA	NA	5.6	2	2	NA	NA	157	1	1	2	2	NA	NA	0.21	0.08	44088.1	46068.7	4.525	424	102.9	9050.5	12.755	87.15	130.667	66	NA	0	0	NA
32706	1	43	1	2	0.6	20256.9	21926.8	2	58	29.29	1	6	NA	NA	106	62	NA	NA	2	NA	94	5.1	2	2	NA	NA	212	1	NA	1	2	NA	NA	1.28	0.15	10464.3	NA	9.81	386	21.1	7952	13.48	196.4	106	62	NA	1	0	0
32742	1	55	3	3	2	36339.1	36827.9	1	45	17.97	1	4	NA	NA	116	78	NA	NA	2	NA	NA	5.8	2	2	NA	NA	179	2	NA	2	2	NA	NA	0.93	0.21	22582.2	23596.7	3.3	630.5	12	2404	11.615	50.9	116	78	NA	0	0	NA
32761	1	85	3	5	4.7	20883.2	22877.5	1	52	25.7	1	NA	120	70	116	64	124	66	1	1	NA	5.8	2	2	NA	2	106	1	1	2	2	NA	NA	0.51	0.27	26225.7	29579.1	2.17	2667.5	82.55	1762.5	9.385	99.4	120	66.6667	NA	0	0	NA
32804	1	80	3	2	1.13	20926	21315.1	2	44	29.45	1	1	144	58	132	60	126	58	1	1	109	5.7	2	2	NA	2	161	1	1	2	1	NA	NA	3.88	1.79	33732.9	36177.2	5.405	715	77.1	11978.5	19.215	153.1	134	58.6667	NA	0	1	0
32891	1	59	4	2	5	20697.8	21367.3	1	51	34.26	2	2	NA	NA	140	74	NA	NA	1	1	NA	5.8	1	2	NA	1	194	NA	NA	2	2	NA	NA	1.29	0.22	20160.8	21979.6	10.65	1246.5	75.95	37044.5	19.135	246.9	140	74	1	0	0	NA
32924	1	53	4	1	2.09	32380.3	32455.9	1	49	49.8	1	NA	NA	NA	NA	NA	NA	NA	2	NA	NA	9.8	1	1	NA	1	216	NA	NA	2	1	NA	NA	0.52	0.14	43174.3	NA	4.68	305	142	1838	3.29	59.1	NA	NA	1	0	1	NA
32925	1	43	1	2	0.71	24368.2	26377	1	57	26.52	1	10	NA	NA	120	66	122	66	2	NA	NA	5.3	2	2	NA	NA	253	NA	NA	2	2	NA	NA	0.48	0.16	12588.1	13156.2	5.27	241	28.75	10935	10.1	104.95	121	66	NA	0	0	NA
32926	1	70	3	5	5	37173.1	36925.5	2	51	28.36	1	2	138	68	140	72	138	70	1	1	NA	6.4	1	2	NA	2	155	1	1	2	2	NA	NA	0.54	0.2	42173.3	45607.5	6.185	616	60.85	5491.5	13.19	84.65	138.667	70	NA	0	0	NA
32932	1	74	3	1	2.73	32996.8	33542.9	1	58	22.56	2	NA	130	68	122	64	120	66	1	1	NA	5.2	2	2	NA	NA	155	2	NA	3	1	NA	NA	7.31	2.24	41178.9	44162.8	4.74	565.5	216.6	4321	9.95	94.75	124	66	NA	0	1	NA
32947	1	48	3	4	5	104644	108280	2	47	23.83	1	4	108	62	108	58	102	62	2	NA	NA	4.6	2	2	NA	NA	211	1	NA	2	1	NA	NA	0.34	0.11	179714	190475	5.455	837.5	20	8064.5	8.77	62.25	106	60.6667	NA	0	1	NA
32950	1	44	4	2	1.24	26303.6	27154.4	1	47	21.41	1	3	NA	NA	142	50	NA	NA	2	NA	NA	5.7	2	2	NA	NA	184	NA	NA	1	1	NA	NA	0.94	0.21	50363.9	55108.3	9.14	378	108.1	2468	13.675	141.45	142	50	NA	1	1	NA
32965	1	40	1	4	1.71	19361.7	19974.9	2	57	26.7	1	3	NA	NA	112	82	110	66	2	NA	NA	5.2	2	2	NA	NA	219	1	NA	1	1	NA	NA	0.91	0.19	8568.43	8955.11	14.155	1703.5	345.25	36192.5	21.99	246	111	74	NA	1	1	NA
32969	1	78	4	3	3.11	9547.7	9374.89	1	51	25.29	2	NA	142	56	NA	NA	132	30	2	NA	103	4.6	2	2	NA	NA	178	2	NA	2	1	NA	NA	1.06	0.33	10278.7	11137.8	11.1	993	257.05	18109	10.835	135.3	137	43	NA	0	1	0
32979	1	50	3	3	3	80151.8	81229.9	2	44	26.4	1	1	128	88	136	86	126	90	2	NA	NA	5.1	2	2	NA	NA	220	2	NA	2	1	NA	NA	1.16	0.28	62473.6	65280	9.04	395	69.6	9187.5	7.88	89.35	130	88	NA	0	1	NA
32980	1	47	1	5	5	15213.9	15819.6	1	58	34.48	1	5	122	68	124	68	112	64	2	NA	NA	5.5	2	2	NA	NA	161	2	NA	1	1	NA	NA	1.49	0.34	6785.97	8466.08	6.445	532	219	9891	13.355	141.8	119.333	66.6667	NA	1	1	NA
32984	1	64	4	2	1.21	9716.92	9953.83	2	54	20.68	1	NA	136	62	126	56	130	52	2	NA	NA	12.3	1	2	NA	1	168	NA	NA	2	2	NA	NA	0.33	0.07	8667.25	9449.19	8.42	1489	123.05	22825	16.015	95.4	130.667	56.6667	1	0	0	NA
32997	1	41	4	4	1.45	24459.9	25251	1	52	17.86	2	3	112	76	106	68	110	70	2	NA	103	5.6	2	2	NA	NA	235	NA	NA	1	1	NA	NA	6.52	0.58	21987.2	23970.8	15.535	548	125.85	7182	23.95	168.5	109.333	71.3333	NA	1	1	0
33001	1	82	3	3	NA	9926.6	10347.4	1	45	21.18	2	NA	NA	NA	NA	NA	NA	NA	1	9	88	7.2	1	2	NA	1	222	NA	NA	3	2	NA	NA	2.96	1.49	11861.8	13378.5	1.45	254.5	72.2	2948.5	5.14	51.8	NA	NA	1	0	0	0
33069	1	80	3	1	0.83	11035.7	12565	2	46	22.58	2	1	162	66	154	64	156	60	1	1	96	5.3	2	2	NA	NA	226	1	2	2	2	NA	NA	0.53	0.22	19885.2	21326.1	9.87	1245.5	105.2	7912.5	13.09	81.65	157.333	63.3333	NA	0	0	0
33076	1	54	1	1	1.71	20000.7	21259	1	53	26.11	1	2	94	56	102	60	92	56	1	1	219	9.6	1	2	NA	1	326	1	1	2	2	NA	NA	1.24	0.33	9119.28	9530.81	3.37	194.5	66.05	10208	5.355	39.65	96	57.3333	1	0	0	1
33077	1	72	3	4	2.18	37131.1	39668.5	1	48	29.97	1	1	132	70	130	66	126	62	2	NA	131	6.1	1	2	NA	2	136	1	1	1	1	NA	NA	0.23	0.11	62778.8	67327.8	6.01	1560.5	135.4	14390.5	11.705	80.9	129.333	66	NA	1	1	1
33080	1	44	3	5	3.63	90370.2	93752.3	2	48	29.76	2	2	132	76	128	72	124	76	1	2	131	5.5	2	2	NA	NA	172	2	NA	1	1	NA	NA	0.47	0.14	72104.5	80513.6	4.235	246.5	43.9	6226.5	9.3	125.55	128	74.6667	NA	1	1	1
33081	1	42	3	2	0.6	39383.1	39286.4	2	56	28.73	2	NA	120	68	120	62	110	66	2	NA	117	5.4	2	2	NA	NA	209	NA	NA	1	1	NA	NA	0.54	0.17	95207.1	100908	12.99	1032	244.8	8243	14.5	127.4	116.667	65.3333	NA	1	1	0
33086	1	56	3	5	2.3	80696.2	82914.6	1	55	26.52	1	NA	116	74	120	78	122	70	2	NA	NA	5.4	2	2	NA	NA	201	2	NA	3	2	NA	NA	0.21	0.13	133902	141919	5.4	346	78.15	1074.5	10.56	75.95	119.333	74	NA	0	0	NA
33093	1	74	3	3	3.03	43718.5	44231.2	2	46	45.74	2	1	126	60	118	60	118	62	1	1	111	5.8	1	2	NA	1	174	2	NA	2	1	NA	NA	4.81	1.63	50704.6	57188	5.915	745	83.05	9725	13.295	64.15	120.667	60.6667	1	0	1	0
33096	1	81	4	5	5	9547.7	9831.34	1	51	21.44	2	NA	144	68	NA	NA	NA	NA	1	1	91	5.6	2	2	NA	2	197	2	NA	2	2	NA	NA	2.46	0.99	10779.1	11680.1	6.01	453	83.6	2011.5	11.29	71.25	144	68	NA	0	0	0
33114	1	64	3	4	1.36	31962	34053.7	2	44	28.25	1	NA	118	76	118	68	116	72	1	1	173	7.3	1	2	NA	1	206	2	NA	1	1	NA	NA	0.62	0.24	24897.3	26015.7	24.24	700	134.2	2108	18.12	139.05	117.333	72	1	1	1	1
33117	1	45	4	4	3.31	23310.4	24064.3	2	51	25.03	2	NA	114	68	118	74	116	70	1	1	NA	5.6	2	2	NA	NA	197	1	1	2	2	NA	NA	13.97	1.14	20953.9	22844.3	7.605	1022.5	59.85	16202	19.035	84.2	116	70.6667	NA	0	0	NA
33121	1	49	4	3	1.88	28551.5	29474.9	1	50	23.13	1	NA	132	64	134	70	136	70	2	NA	99	5.8	2	2	NA	NA	245	NA	NA	2	2	NA	NA	0.92	0.32	51138.2	59488.2	4.04	350.5	147.65	8567	23.095	121.05	134	68	NA	0	0	0
33134	1	42	1	4	1.08	19361.7	19974.9	2	57	26.25	1	3	110	66	108	68	112	66	2	NA	NA	5	2	2	NA	NA	226	NA	NA	1	1	NA	NA	0.2	0.06	8568.43	8955.11	8.895	1200.5	78.55	20604.5	10.585	175.85	110	66.6667	NA	1	1	NA
33140	1	42	5	1	0.6	39383.1	41628.3	1	46	32.45	1	6	128	78	128	84	126	84	1	1	NA	5.8	2	2	NA	NA	209	NA	NA	2	1	NA	NA	0.6	0.24	30435.2	31802.5	5.63	504	53.8	8464.5	14.72	149.8	127.333	82	NA	0	1	NA
33144	1	58	3	5	5	67592.2	69682.3	2	52	34.58	2	NA	110	72	108	70	112	74	2	NA	NA	5.4	2	2	NA	NA	266	1	NA	2	1	NA	NA	6.08	1.39	112532	118858	10.34	621.5	199.05	15139.5	11.965	145.95	110	72	NA	0	1	NA
33153	1	82	3	5	5	21792.4	22475.1	2	44	29.63	2	2	164	70	162	72	160	70	2	NA	112	5.9	1	2	NA	1	167	2	NA	2	2	NA	NA	1.46	0.61	18104.2	20524.7	5.945	502.5	91.55	25755	37.385	107.65	162	70.6667	1	0	0	0
33154	1	46	1	3	1.37	22079.3	22778.6	1	56	40.91	1	6	148	86	152	70	148	64	1	1	163	6.2	2	2	NA	NA	268	NA	NA	1	2	NA	NA	0.49	0.24	10870.8	11361.4	4.54	420	36.35	11824	20.765	388.95	149.333	73.3333	NA	1	0	1
33162	1	51	1	3	2.8	22079.3	22778.6	1	56	37.1	2	NA	130	64	132	60	126	64	1	1	NA	5.3	2	2	NA	NA	159	2	NA	2	2	NA	NA	0.58	0.21	9771.11	10212.1	5.2	313.5	18.1	2131.5	13.385	151.6	129.333	62.6667	NA	0	0	NA
33168	1	52	3	3	0	30802.5	31567.5	2	44	25.54	1	5	98	74	108	68	106	74	2	NA	NA	4.5	2	2	NA	NA	190	2	NA	2	2	NA	NA	0.33	0.14	37588.6	39839.4	9.11	336	22.4	15822	53.335	194.1	104	72	NA	0	0	NA
33182	1	73	3	3	1.19	18301.2	21351.4	1	46	32.45	1	1	180	90	184	92	180	94	1	1	NA	5.9	1	2	NA	1	128	1	1	3	3	NA	NA	4.77	2.29	17199.1	18445.3	7.42	370.5	40.75	5425	7.88	56.45	181.333	92	1	0	0	NA
33184	1	77	1	1	0.39	4274.34	6485.38	1	53	27.83	2	NA	186	82	178	94	182	104	2	NA	NA	5.6	2	2	NA	NA	208	NA	NA	2	2	NA	NA	3.03	1.06	19823.5	19823.5	6.455	311	121	1825.5	16.855	120.75	182	93.3333	NA	0	0	NA
33187	1	41	4	4	1.65	32380.3	33724.8	1	49	41.98	2	NA	170	100	NA	NA	158	100	1	1	NA	9.2	1	2	NA	1	170	1	1	1	1	NA	NA	0.46	0.14	17127.7	18672.9	5.685	418.5	105.8	1459.5	12.305	129.85	164	100	1	1	1	NA
33191	1	47	5	3	0.88	33324.7	34571.9	1	45	23.88	1	1	126	80	132	76	122	76	2	NA	NA	6.3	2	2	NA	NA	264	1	NA	1	1	NA	NA	0.29	0.1	25276.2	NA	0.65	118	17.2	2642	7.09	41.8	126.667	77.3333	NA	1	1	NA
33202	1	43	3	4	4.04	94527.4	98065.1	1	53	35.12	1	2	154	94	NA	NA	158	90	1	1	113	5.5	2	2	NA	NA	191	2	NA	1	1	NA	NA	1.09	0.43	116770	123762	4.17	616.5	16.7	575.5	13.67	123.5	156	92	NA	1	1	0
33214	1	62	4	4	5	7775.48	8491.16	1	51	29.01	1	2	124	68	126	66	NA	NA	1	1	100	5.9	2	2	NA	NA	202	2	NA	2	1	NA	NA	0.78	0.23	15748.8	17232.3	2.93	296.5	227.15	6581	8.405	98.05	125	67	NA	0	1	0
33221	1	40	1	1	0.88	20000.7	21649.4	1	53	30.9	2	3	138	82	136	86	144	90	2	NA	NA	7.9	2	2	NA	NA	146	2	NA	2	2	NA	NA	0.79	0.28	9286.74	9705.83	3.51	148	162.95	1641.5	6.69	91.7	139.333	86	NA	0	0	NA
33223	1	45	3	3	0.6	111082	113664	2	53	27.84	2	NA	136	96	140	94	136	100	2	NA	NA	5.2	2	2	NA	NA	205	2	NA	1	1	NA	NA	0.5	0.22	188651	199947	11.935	630.5	59.55	2427	15.235	176.95	137.333	96.6667	NA	1	1	NA
33228	1	44	3	2	0.6	34493.8	36460.3	2	44	130.21	2	1	156	84	NA	NA	NA	NA	1	1	120	5.1	2	2	NA	NA	154	2	NA	3	3	NA	NA	0.12	0.05	43414.7	NA	10.3	731	64.4	12704	9.89	64.2	156	84	NA	0	0	0
33230	1	41	4	3	3.9	26303.6	27328.5	1	47	34.62	1	1	112	70	NA	NA	122	60	2	NA	98	5.5	2	2	NA	NA	205	2	NA	1	1	NA	NA	0.73	0.26	25785.4	28111.7	6.365	338.5	33.95	591.5	15.145	105.95	117	65	NA	1	1	0
33235	1	66	3	5	3.74	60687.3	63939.3	1	55	26.06	1	NA	134	74	132	68	130	66	2	NA	110	6.2	2	2	NA	NA	158	1	1	2	1	NA	NA	0.72	0.13	46747.2	48847.2	7.41	1387.5	227.25	50264.5	8.93	167.55	132	69.3333	NA	0	1	0
33240	1	46	3	5	5	111082	114942	2	53	26.45	2	1	112	76	104	78	120	78	2	NA	NA	4.5	2	2	NA	NA	214	1	2	2	2	NA	NA	0.56	0.21	70480.1	73646.3	5.835	797.5	74.45	20106	135.34	151.75	112	77.3333	NA	0	0	NA
33260	1	67	3	2	1.36	29189.1	32237.7	2	51	28.54	1	NA	122	70	124	66	122	70	1	1	91	5.2	2	2	NA	NA	192	NA	NA	2	2	NA	NA	1.53	0.4	24793.9	NA	1.69	330	127.9	1376	3.78	50.4	122.667	68.6667	NA	0	0	0
33261	1	51	3	3	5	95301.6	97668.6	1	46	27.56	1	1	146	80	140	78	136	90	1	2	NA	5.2	2	2	NA	NA	186	NA	NA	2	1	NA	NA	0.56	0.2	75116.5	78490.9	11.8	616.5	90.15	4409	8.83	87.05	140.667	82.6667	NA	0	1	NA
33263	1	61	1	1	0.63	5207.73	5384.64	1	57	19.47	1	NA	136	94	134	78	NA	NA	2	NA	NA	5.5	2	2	NA	NA	236	1	NA	2	2	NA	NA	7.36	0.75	21023.9	24022.8	7.495	456	27.55	494	9.07	92.7	135	86	NA	0	0	NA
33265	1	85	3	4	4.39	22457.3	24601.9	1	47	26.82	1	1	146	76	138	66	NA	NA	2	NA	91	5	2	2	NA	NA	214	2	NA	2	1	NA	NA	3.66	0.89	19817.4	21253.4	7.215	797.5	40.35	5005	12.74	95.15	142	71	NA	0	1	0
33271	1	68	4	1	0.91	9714.12	9950.96	2	49	23.02	1	NA	112	72	118	74	112	68	1	1	NA	5.8	2	2	NA	NA	213	9	NA	2	2	NA	NA	1.42	0.49	25016.4	27373	5.285	473	33.55	12651	14.16	103.2	114	71.3333	NA	0	0	NA
33275	1	42	4	4	3.48	20697.8	20746.2	1	51	58.33	2	NA	NA	NA	NA	NA	NA	NA	1	1	106	5.8	2	2	NA	NA	137	2	NA	1	1	NA	NA	2.2	0.4	10536.3	11486.9	60.805	2368	124.6	5183	22.29	185	NA	NA	NA	1	1	0
33283	1	43	3	3	4.08	111082	114942	2	53	24.2	2	NA	104	60	94	58	96	54	2	NA	NA	5.3	2	2	NA	NA	184	NA	NA	2	1	NA	NA	1.64	0.62	70480.1	NA	12.32	392	67.4	23239	32.41	151.3	98	57.3333	NA	0	1	NA
33285	1	81	3	1	3.86	23406.1	26649.7	2	46	24.16	2	NA	112	44	106	44	106	38	1	1	NA	6	2	2	NA	NA	168	1	NA	2	1	NA	NA	0.26	0.07	30550	34456.3	12.57	676	174.2	3466	8	78.3	108	42	NA	0	1	NA
33307	1	51	4	3	0.05	26344.8	27371.3	2	54	35.08	2	NA	170	82	NA	NA	NA	NA	1	1	160	9.4	1	2	NA	2	256	1	2	2	1	NA	NA	2.11	0.41	13901	15155.1	6.845	584.5	25.5	972	7.98	91.75	170	82	NA	0	1	1
33316	1	74	3	3	1.39	20073.8	19940.1	2	53	24.87	1	2	140	58	134	60	138	56	1	1	117	5.4	2	2	NA	NA	210	2	NA	2	1	NA	NA	7.92	1.71	16062.2	17226.1	3.885	583.5	22.55	3567.5	16.665	72.2	137.333	58	NA	0	1	0
33321	1	63	3	4	3.41	62773.4	63171.5	2	50	26.24	2	2	154	80	140	82	146	78	1	1	107	4.4	2	2	NA	NA	227	2	NA	1	1	NA	NA	3.2	0.57	38735.6	40475.7	8.16	903	110.65	13837.5	15.565	124.85	146.667	80	NA	1	1	0
33324	1	70	1	1	NA	10045.8	15242.3	2	53	26.52	1	1	116	52	108	56	100	52	2	NA	96	5.8	2	2	NA	NA	235	1	1	3	3	NA	NA	0.75	0.27	13307.6	15176.8	3.125	627	90.2	11356.5	7.525	66.55	108	53.3333	NA	0	0	0
33328	1	52	4	3	1.42	32380.3	32455.9	1	52	22.63	1	NA	NA	NA	138	90	140	88	2	NA	96	6.6	2	2	NA	NA	204	NA	NA	2	1	NA	NA	0.87	0.25	43174.3	50223.9	1.905	415	10.95	7409.5	5.59	59.25	139	89	NA	0	1	0
33347	1	45	1	2	1.39	19361.7	19497.9	2	57	24.06	2	4	124	64	118	60	118	62	2	NA	91	5	2	2	NA	NA	162	2	NA	2	2	NA	NA	0.31	0.12	8363.81	8741.26	7.32	767.5	60.5	11778.5	21.565	207.75	120	62	NA	0	0	0
33356	1	70	1	3	2.8	8651.71	11477.4	2	57	28.76	2	2	156	54	154	52	146	52	2	NA	NA	4.4	2	2	NA	NA	197	NA	NA	2	2	NA	NA	1.24	0.56	15118	15118	8.78	121.5	54.85	1558	10.17	140.6	152	52.6667	NA	0	0	NA
33364	1	48	1	1	4.65	15213.9	15695.8	1	58	30.07	1	3	136	76	134	74	132	78	1	1	NA	5.9	2	2	NA	NA	170	1	1	2	2	NA	NA	1.53	0.19	6732.86	7036.7	4.04	157.5	70.5	2881	6.35	125.9	134	76	NA	0	0	NA
33365	1	59	1	1	0.86	24368.2	26377	2	55	26.25	1	2	102	70	108	60	110	70	2	NA	NA	5.8	2	2	NA	NA	172	NA	NA	2	2	NA	NA	1.51	0.25	12588.1	13156.2	4.71	12	4	927.5	15.155	92.8	106.667	66.6667	NA	0	0	NA
33374	1	42	1	4	0.82	19013	20461.3	2	56	27.89	2	NA	106	78	110	74	102	72	2	NA	NA	6.5	2	2	NA	NA	248	NA	NA	1	1	NA	NA	1.12	0.18	8777.09	9173.19	5.865	462.5	36.8	11343.5	10.28	130.6	106	74.6667	NA	1	1	NA
33383	1	67	2	2	1.48	30496.3	30131.9	1	55	19.89	1	4	172	0	NA	NA	NA	NA	2	NA	98	5.6	2	2	NA	NA	277	2	NA	2	1	NA	NA	1.44	0.42	35879.2	38027.5	5.04	531.5	77.25	24527	10.375	88.8	172	0	NA	0	1	0
33387	1	50	3	3	2.94	95301.6	96583.4	1	46	33.89	1	2	110	74	110	78	108	88	2	NA	97	5.4	2	2	NA	NA	270	NA	NA	2	2	NA	NA	0.63	0.25	74281.9	77618.8	11.535	878.5	82.5	22193	12.57	170.9	109.333	80	NA	0	0	0
33390	1	46	4	3	3.46	32380.3	33724.8	1	51	26.49	1	NA	NA	NA	NA	NA	154	106	1	1	109	5.9	2	2	NA	NA	183	2	NA	2	1	NA	NA	2.54	0.39	31820.6	40562.4	4.74	441.5	120.05	8107.5	22.78	190.9	154	106	NA	0	1	0
33400	1	62	3	4	2.71	60277.9	59557.6	2	44	28.16	2	NA	126	72	126	68	120	58	2	NA	NA	5.1	2	2	NA	NA	136	1	1	1	1	NA	NA	0.82	0.22	36519.7	38160.2	28.14	2373.5	64.7	25090	26.68	143.3	124	66	NA	1	1	NA
33416	1	70	3	1	1.56	46474.1	47019	1	46	36.9	1	NA	116	62	110	62	104	60	1	1	122	5.8	2	2	NA	NA	157	1	NA	2	2	NA	NA	0.67	0.21	53900.5	60792.5	5.59	1162.5	37.4	3727	18.345	151.25	110	61.3333	NA	0	0	0
33425	1	44	4	3	5	23310.4	24218.6	2	51	27.81	2	2	116	74	108	80	114	82	1	1	100	6.2	2	2	NA	NA	196	1	1	1	1	NA	NA	0.48	0.25	44918.9	52253.4	7.6	116.5	172.5	1891.5	11.32	137.25	112.667	78.6667	NA	1	1	0
33426	1	43	3	4	1.64	33324.7	34571.9	1	45	29.25	1	NA	138	92	138	92	132	94	2	NA	NA	5.7	2	2	NA	2	283	1	1	2	1	NA	NA	0.75	0.09	21198.9	22151.2	4.775	808.5	346.35	1076	11.04	78.85	136	92.6667	NA	0	1	NA
33428	1	62	3	1	2.49	60645.9	63895.7	1	45	27.44	1	1	150	70	150	68	146	70	1	1	NA	5.1	2	2	NA	NA	222	1	1	2	1	NA	NA	2.27	0.76	154846	163550	4.07	524.5	115.7	3901	8.655	91.1	148.667	69.3333	NA	0	1	NA
33437	1	41	5	4	0.97	35546.3	36876.7	1	47	28.98	1	2	116	86	NA	NA	126	82	2	NA	98	5	2	2	NA	NA	163	2	NA	2	2	NA	NA	0.87	0.29	26961.2	28172.4	8.125	1028.5	29.05	9717.5	13.21	142.85	121	84	NA	0	0	0
33450	1	64	3	3	5	74056.8	73171.9	2	47	32.53	1	4	128	90	132	88	126	84	2	NA	107	5.2	2	2	NA	NA	199	2	NA	1	2	NA	NA	1.07	0.23	44867.7	46883.3	12.395	638	476.1	30921.5	19.87	179.65	128.667	87.3333	NA	1	0	0
33452	1	59	3	4	5	83470.2	85543.3	2	50	29.57	1	2	122	62	134	64	132	66	2	NA	102	5.5	2	2	NA	NA	227	NA	NA	2	1	NA	NA	1.25	0.32	62542.3	69836.2	5.86	393	18.6	15932	12.43	164.6	129.333	64	NA	0	1	0
33454	1	84	4	2	1.12	11383	11721.2	1	55	25.19	1	NA	136	54	126	52	130	56	1	1	88	6.9	1	1	NA	2	163	1	2	2	1	NA	NA	0.92	0.42	12851.2	13925.3	4.47	277	169.95	12657	14.745	57.95	130.667	54	NA	0	1	0
33457	1	62	1	1	NA	3251.36	2939.33	1	58	26.44	1	6	100	66	118	64	112	68	2	NA	NA	5.2	2	2	NA	NA	176	1	NA	2	2	NA	NA	0.62	0.27	3128.52	3269.7	6.145	339.5	195.85	7944	12.67	156.55	110	66	NA	0	0	NA
33464	1	46	1	2	1.2	20256.9	21926.8	1	58	28.76	2	NA	114	84	116	78	NA	NA	2	NA	92	5.2	2	2	NA	NA	174	NA	NA	2	2	NA	NA	3.75	0.93	10464.3	10936.5	6.12	408	76.7	6900.5	13.51	112.2	115	81	NA	0	0	0
33467	1	60	3	3	3.31	62773.4	62023.4	2	50	43.58	2	3	134	74	122	70	122	72	2	NA	105	5.5	1	2	NA	2	183	2	NA	2	1	NA	NA	0.89	0.16	38031.7	42467	10.74	1146	280.95	9343	15.8	107.7	126	72	NA	0	1	0
33476	1	49	3	5	5	104644	107077	2	47	39.67	2	1	116	74	112	72	110	68	2	NA	NA	5.7	2	2	NA	NA	155	2	NA	2	1	NA	NA	0.35	0.11	65657.6	73314.8	9.43	309	52.1	6254.5	12.28	68.75	112.667	71.3333	NA	0	1	NA
33492	1	45	4	3	3.37	25858.4	25918.8	2	49	44.15	2	2	166	90	162	74	164	72	1	1	102	6.4	2	2	NA	NA	128	NA	NA	2	2	NA	NA	0.65	0.23	13163.3	14350.8	5.025	124	18.7	19308	23.685	160.65	164	78.6667	NA	0	0	0
33500	1	53	4	2	2.71	25858.4	26932.1	2	49	52.94	2	2	150	74	142	66	148	64	2	NA	200	9.6	2	2	NA	2	153	2	NA	2	2	NA	NA	0.16	0.04	23451	NA	3.45	307	0.2	458	3.93	103.6	146.667	68	NA	0	0	1
33520	1	74	3	5	2.46	41236.4	41720	2	49	25.41	2	1	110	54	110	56	104	50	1	1	83	5	2	2	NA	NA	232	1	1	2	1	NA	NA	4.53	0.88	33606.4	36041.5	5.25	1097	54.3	12968	7.085	86.3	108	53.3333	NA	0	1	0
33527	1	63	3	3	1.92	36492.5	36056.4	1	46	29.96	2	NA	106	68	102	76	106	74	1	2	NA	5.5	2	2	NA	NA	179	1	NA	2	2	NA	NA	21.88	0.9	22109.2	23102.4	15.09	1486	65.2	28504	27.605	258.8	104.667	72.6667	NA	0	0	NA
33531	1	82	3	4	3.24	24881.3	25813.1	1	46	29.09	2	2	118	56	112	60	114	66	1	1	NA	5.3	2	2	NA	NA	210	2	NA	2	1	NA	NA	1.5	0.34	29590.9	33374.6	5.305	403.5	37.45	7424.5	6.07	119.8	114.667	60.6667	NA	0	1	NA
33534	1	78	3	1	1.21	15391.9	15572.4	2	44	24.34	1	NA	NA	NA	162	80	142	80	1	1	115	5.8	2	2	NA	2	152	1	1	1	2	NA	NA	1.76	0.25	29900.5	32335.3	18.66	1082.5	66.85	5309	11.71	93.25	152	80	NA	1	0	0
33543	1	76	3	3	3.41	48021	48584.1	2	47	20.83	2	2	158	78	168	72	170	70	2	NA	134	5.4	2	2	NA	2	178	2	NA	2	1	NA	NA	1.73	0.41	76888.4	NA	4.16	420	102.7	3000	16.11	70.5	165.333	73.3333	NA	0	1	1
33551	1	76	3	5	NA	43934.3	44661.4	2	58	26.64	1	1	124	0	NA	NA	130	56	1	1	130	6.1	1	2	NA	1	101	2	NA	2	1	NA	NA	1.41	0.37	27463.1	29699.5	6.585	434	33.25	3681.5	10.225	98.05	127	28	1	0	1	1
33565	1	57	3	3	1.44	30802.5	31567.5	2	50	21.74	1	2	118	76	112	80	114	76	2	NA	NA	5.5	2	2	NA	NA	160	2	NA	2	2	NA	NA	0.84	0.38	23079.6	24116.4	7.465	245	5.35	819	11.29	117.65	114.667	77.3333	NA	0	0	NA
33566	1	82	3	2	1.37	16566.6	17342.9	2	56	31.58	2	NA	184	92	192	84	186	84	1	1	NA	5.9	2	2	NA	NA	191	2	NA	2	1	NA	NA	0.49	0.16	19881.2	NA	2.95	918	60	533	10.09	42.1	187.333	86.6667	NA	0	1	NA
33585	1	50	3	4	0.87	31742.3	32723.9	1	47	26.99	1	5	108	70	114	72	114	72	2	NA	115	5.2	2	2	NA	2	215	2	NA	2	1	NA	NA	0.53	0.16	54312.5	57564.7	7.495	602	521.5	7620	17.795	144.7	112	71.3333	NA	0	1	0
33592	1	62	4	3	5	6507.9	7106.91	2	45	24.66	1	1	156	92	150	88	146	90	1	1	110	5.6	2	2	NA	NA	202	1	1	2	1	NA	NA	0.41	0.15	13181.4	14423.1	12.995	1312.5	107.45	16249.5	34.555	152.95	150.667	90	NA	0	1	0
33616	1	48	4	3	5	25865.8	26702.4	2	54	31	1	1	110	74	110	62	116	66	1	1	92	5.7	2	2	NA	NA	200	NA	NA	1	1	NA	NA	0.44	0.16	23251	25348.7	7.535	733	308.5	15351	19.63	194.4	112	67.3333	NA	1	1	0
33617	1	48	3	3	4.68	101273	104792	1	46	25.12	1	3	118	64	108	60	112	62	2	NA	86	5.1	2	2	NA	NA	199	2	NA	2	2	NA	NA	1.82	0.82	80594.9	NA	5.39	669	17.5	7622	12.3	152.5	112.667	62	NA	0	0	0
33621	1	63	3	5	4.68	60687.3	64675.3	1	55	28.18	1	3	148	94	138	94	NA	NA	1	1	NA	5.4	2	2	NA	NA	203	1	1	1	1	NA	NA	1.12	0.48	156735	166120	7.73	1091.5	43.8	8844.5	13.625	199	143	94	NA	1	1	NA
33627	1	46	3	5	5	72840.6	75819.1	1	44	26.74	2	3	118	80	120	74	118	78	2	NA	87	4.9	2	2	NA	NA	186	2	NA	2	1	NA	NA	0.65	0.18	55432.8	57922.9	3.79	335	38.7	4394.5	7.67	80.15	118.667	77.3333	NA	0	1	0
33634	1	50	3	4	1.53	38574.8	39532.9	2	53	29.91	1	NA	120	78	132	70	144	74	2	NA	NA	6.4	1	2	NA	1	202	2	NA	2	2	NA	NA	0.95	0.16	63843.1	67665.9	3.87	150.5	5.65	217	8.415	101.4	132	74	1	0	0	NA
33663	1	76	3	5	1.29	16712.7	16601.4	1	54	35.72	2	NA	NA	NA	NA	NA	110	70	2	NA	113	6.8	1	2	NA	2	172	2	NA	3	1	NA	NA	3.26	1.21	31876.1	34471.9	16.38	2141.5	196.5	14465.5	23.055	212	110	70	NA	0	1	0
33666	1	71	3	4	3.41	30943.5	31455.6	2	56	23.28	1	1	140	68	136	74	136	74	1	1	101	5.7	2	2	NA	NA	181	1	1	2	1	NA	NA	8.37	2.94	38616.5	43779.5	8.62	520.5	231.45	7813	20.51	166.15	137.333	72	NA	0	1	0
33667	1	79	1	2	2.61	3251.36	4720.38	2	58	33.58	1	NA	144	68	138	66	132	62	1	1	107	5.7	2	2	NA	NA	170	1	1	1	1	NA	NA	1.56	0.39	14428.5	14428.5	4.99	224.5	142.8	1015.5	8.395	82.65	138	65.3333	NA	1	1	0
33669	1	46	3	5	5	85173.9	87154.2	2	44	24.13	2	1	144	76	144	76	148	74	1	2	NA	4.4	2	2	NA	NA	223	2	NA	1	1	NA	NA	1.22	0.39	67029.9	70041	8.645	720.5	149.4	25010	16.19	143.2	145.333	75.3333	NA	1	1	NA
33673	1	85	3	4	1.19	11731.2	12170.5	2	56	31.89	1	NA	114	48	124	40	122	50	2	NA	99	5.7	2	2	NA	NA	139	2	NA	3	3	NA	NA	1.15	0.52	13951.8	15735.7	4.535	179.5	8.85	6723	6.355	58.85	120	46	NA	0	0	0
33684	1	74	3	3	2.61	39351.7	42162.1	1	55	36.02	2	2	116	58	114	58	114	64	1	1	NA	6.2	2	2	NA	NA	147	1	1	2	2	NA	NA	1.03	0.52	48332.8	54512.8	5.58	240.5	47.25	7205	9.37	69.5	114.667	60	NA	0	0	NA
33688	1	76	3	3	2.34	37131.1	39330.2	1	48	25.71	1	1	146	76	148	74	148	70	1	1	NA	7.3	1	1	NA	1	181	1	1	2	1	NA	NA	0.22	0.09	24184.9	26154.4	13.365	791	138.7	6744	21.36	114.05	147.333	73.3333	1	0	1	NA
33694	1	54	3	3	2.42	89650.9	91877.5	2	48	39.18	2	2	140	90	142	88	146	82	2	NA	135	6.1	3	2	NA	2	175	1	1	2	2	NA	NA	0.55	0.16	56337.7	58868.5	4.65	114.5	16.4	679.5	17.34	117.15	142.667	86.6667	NA	0	0	1
33696	1	61	3	3	2.49	57262.8	56578.5	2	46	27.74	1	1	94	66	NA	NA	NA	NA	9	NA	NA	7.1	1	2	NA	1	205	2	NA	2	2	NA	NA	1.54	0.26	67370.2	71157.2	6.74	798.5	40.8	8799	17.165	166.4	94	66	1	0	0	NA
33698	1	75	3	1	1.21	15391.9	17090.5	2	44	37.04	2	NA	134	84	140	78	122	84	2	NA	121	6.4	2	2	NA	NA	236	NA	NA	2	2	NA	NA	0.78	0.23	13766.8	14764.3	3.465	426.5	16.95	1751.5	4.92	79.3	132	82	NA	0	0	0
33709	1	53	3	4	2.61	87029.4	89720.6	1	54	25.09	1	2	120	72	124	60	118	58	2	NA	107	5.2	2	2	NA	NA	204	1	NA	2	1	NA	NA	2.17	0.41	69003.8	72103.6	7.275	1667	51.75	15229.5	13.805	108.5	120.667	63.3333	NA	0	1	0
33713	1	62	5	5	5	77586.3	76659.2	2	53	30.74	1	1	136	52	128	54	140	58	1	1	NA	5	2	2	NA	NA	185	2	NA	2	2	NA	NA	3.35	0.44	56047	NA	15.92	276	655	5633	12.25	90.1	134.667	54.6667	NA	0	0	NA
33726	1	66	1	1	0.94	4718.56	4878.86	1	56	39.61	2	12	110	62	110	64	112	64	2	NA	NA	8.3	1	2	NA	1	178	2	NA	2	2	NA	NA	0.85	0.13	11809.1	13493.6	6.975	1190	24.65	16175	18.37	157	110.667	63.3333	1	0	0	NA
33745	1	46	3	5	5	115169	119879	1	57	26.11	1	2	110	68	NA	NA	102	68	2	NA	113	5.3	3	2	NA	2	250	1	1	1	1	NA	NA	0.36	0.09	290516	306846	7.89	303.5	35.75	2808.5	19.13	135.5	106	68	NA	1	1	0
33751	1	51	3	4	2.51	76142.6	78497.1	1	48	23.36	1	2	136	76	132	76	138	74	2	NA	NA	4.6	2	2	NA	NA	147	1	2	2	1	NA	NA	0.44	0.12	126768	134358	11.31	925.5	195.85	61388.5	15.315	107.9	135.333	75.3333	NA	0	1	NA
33754	1	48	1	4	5	18144	18718.6	1	55	23.82	2	4	106	68	NA	NA	124	78	2	NA	NA	5.2	2	2	NA	NA	246	1	2	2	1	NA	NA	0.77	0.29	8933.25	11145	6.365	762.5	40.05	15916	16.435	140.7	115	73	NA	0	1	NA
33761	1	54	3	5	5	80641.1	82858	1	45	28.39	2	1	132	72	126	74	124	74	2	NA	NA	5.5	2	2	NA	NA	194	2	NA	1	2	NA	NA	1.42	0.34	63725.7	66588.4	6.55	1154.5	101.8	12146.5	12.765	125.9	127.333	73.3333	NA	1	0	NA
33762	1	44	3	5	5	84999.6	88475.3	1	52	28.12	2	2	128	72	128	86	134	84	1	2	NA	5	2	2	NA	NA	254	1	NA	2	1	NA	NA	1.3	0.27	68046	75981.7	8	499.5	128.95	1894	11.17	97.6	130	80.6667	NA	0	1	NA
33765	1	41	4	4	3.57	25524.8	25584.4	2	44	26.73	2	3	126	62	124	62	124	62	2	NA	NA	5.4	2	2	NA	NA	188	2	NA	2	2	NA	NA	0.54	0.16	34033.5	37239.5	6.085	349	26.35	1660.5	9.78	122.85	124.667	62	NA	0	0	NA
33770	1	47	3	3	4.76	104644	107077	2	47	32.97	2	2	116	76	106	74	112	76	1	1	95	5.3	2	2	NA	NA	241	2	NA	2	1	NA	NA	0.36	0.06	82352.3	86051.8	8.455	700.5	29.45	9613	13.615	123.15	111.333	75.3333	NA	0	1	0
33771	1	66	1	1	0.75	7101.45	6672.96	1	57	27.52	1	3	140	82	142	80	132	86	2	NA	NA	8.4	2	2	NA	NA	186	NA	NA	2	2	NA	NA	7.93	1.7	7102.44	7422.96	4.05	319	106.3	2203.5	16.81	147.6	138	82.6667	NA	0	0	NA
33775	1	50	4	5	5	26005.4	26846.5	2	48	25.86	2	NA	116	52	114	54	114	54	2	NA	NA	7.3	1	1	NA	2	136	2	NA	2	2	NA	NA	1.05	0.47	25330.6	27615.9	5.745	589.5	35.3	3217.5	11.26	104.65	114.667	53.3333	NA	0	0	NA
33778	1	40	3	2	1.91	101273	101024	1	46	24.75	2	2	122	86	120	80	114	84	2	NA	NA	5.2	2	2	NA	NA	192	NA	NA	2	2	NA	NA	0.4	0.23	77697.2	81187.6	5.48	530	180.25	12523.5	14.1	167.4	118.667	83.3333	NA	0	0	NA
33793	1	76	3	5	2.5	48021	51437.4	2	47	39.73	1	NA	118	64	116	60	108	64	1	1	87	5.4	2	2	NA	NA	161	NA	NA	2	1	NA	NA	5.09	0.96	41434	44436.3	10.62	859	106.35	5192	18.86	200.8	114	62.6667	NA	0	1	0
33798	1	50	4	4	0.41	20961	21777.7	1	44	18.45	1	4	112	76	106	70	108	76	2	NA	NA	5	2	2	NA	NA	154	NA	NA	2	2	NA	NA	6.15	1.37	20548	22401.8	13.73	967.5	264.45	15293.5	23.255	286.3	108.667	74	NA	0	0	NA
33802	1	49	3	3	3.61	88700.2	90762.4	2	50	22.93	1	4	140	66	140	64	132	60	2	NA	NA	7.8	1	1	NA	2	160	2	NA	2	2	NA	NA	0.33	0.08	69805	72940.8	10.225	331.5	43.1	14930	9.12	93.95	137.333	63.3333	NA	0	0	NA
33808	1	74	1	1	NA	4202.01	5574.41	2	56	25.73	1	1	118	56	116	64	118	60	2	NA	NA	6.7	2	2	NA	NA	159	NA	NA	2	2	NA	NA	3.55	0.76	8120.1	9260.64	3.445	343.5	46.2	904.5	5.605	85	117.333	60	NA	0	0	NA
33861	1	81	3	3	2.03	21053.8	23130.9	1	45	34.75	1	NA	NA	NA	NA	NA	138	64	1	1	118	6.2	2	2	NA	NA	182	2	NA	2	2	NA	NA	1.46	0.59	14223.6	16042.3	6.085	830	118.4	6540	8.03	83.95	138	64	NA	0	0	0
33876	1	49	3	3	5	72840.6	75819.1	1	44	25.66	1	5	142	68	130	66	124	68	1	2	96	5	2	2	NA	NA	197	NA	NA	2	2	NA	NA	1.45	0.43	46491	48579.4	2.505	240.5	15.05	2723	10.61	102.4	132	67.3333	NA	0	0	0
33910	1	42	4	5	2.17	20697.8	21367.3	1	51	29.19	2	NA	116	64	116	62	118	56	2	NA	NA	5.1	2	2	NA	NA	150	2	NA	1	2	NA	NA	0.5	0.22	20160.8	21979.6	25.76	1214	160.15	34333	6.96	47.55	116.667	60.6667	NA	1	0	NA
33915	1	85	3	4	3.79	22077.2	22903.9	2	49	30.42	1	2	154	94	160	90	134	84	1	1	NA	5.4	3	2	NA	2	191	NA	NA	2	1	NA	NA	2.03	0.95	26159	28289.1	1.99	314	19.8	333	5.92	55.5	149.333	89.3333	NA	0	1	NA
33917	1	51	1	2	4.1	19568	20187.7	1	54	24.87	2	6	NA	NA	156	102	144	102	1	2	105	5.5	2	2	NA	NA	230	2	NA	1	1	NA	NA	0.86	0.27	9634.35	10069.1	9.865	814	81.85	20012	18.15	114.65	150	102	NA	1	1	0
33928	1	67	1	3	3.01	8128.86	7638.37	2	54	42.19	2	5	104	48	106	48	108	52	2	NA	120	5.5	2	2	NA	2	175	2	NA	1	1	NA	NA	0.65	0.04	8130	8496.89	7.955	244	205.35	8680.5	8.615	109.1	106	49.3333	NA	1	1	0
33929	1	54	3	4	5	87029.4	89421.9	1	54	26.67	1	NA	NA	NA	NA	NA	118	80	2	NA	105	5.3	2	2	NA	NA	217	NA	NA	2	2	NA	NA	0.66	0.32	54832	57295.1	3.985	549	42.45	9523	12.88	129.75	118	80	NA	0	0	0
33930	1	74	3	3	1.89	17216.1	17418	2	46	31.53	1	1	144	98	148	94	NA	NA	1	1	NA	6.7	2	2	NA	2	253	1	NA	2	1	NA	NA	2.16	0.55	10710.6	11582.8	9.245	861.5	124.6	2273.5	19.745	106.9	146	96	NA	0	1	NA
33934	1	57	3	4	4.68	105889	104617	1	49	39.72	2	1	126	80	122	82	NA	NA	2	NA	114	5.7	2	2	NA	NA	204	1	NA	2	2	NA	NA	0.68	0.27	76487.5	79923.5	12.58	1104.5	88.35	5290	19.035	207.35	124	81	NA	0	0	0
33945	1	65	3	2	5	62773.4	63744.8	2	50	30.67	1	1	130	80	122	80	118	76	1	1	120	6.1	2	2	NA	NA	149	2	NA	2	1	NA	NA	1.54	0.53	154480	163164	19.23	1529	226.25	21869.5	42.65	126.4	123.333	78.6667	NA	0	1	0
33947	1	64	3	5	4.35	70216.9	69377.9	1	50	28.44	1	2	144	88	138	84	142	94	1	1	NA	6.1	2	2	NA	NA	233	1	1	2	2	NA	NA	2.41	0.42	42541.3	47502.7	4.24	415.5	54	9456	11.18	102.35	141.333	88.6667	NA	0	0	NA
33949	1	54	3	4	5	89650.9	90856.8	2	46	29.76	2	NA	122	78	120	74	118	78	2	NA	NA	5.3	2	2	NA	NA	214	NA	NA	1	1	NA	NA	0.14	0.04	146728	154976	17.41	1596	483.65	12681	23.09	204	120	76.6667	NA	1	1	NA
33965	1	50	4	4	1.99	28551.5	29474.9	1	50	23.47	1	NA	120	58	120	62	124	56	2	NA	99	5.9	2	2	NA	NA	227	1	NA	2	2	NA	NA	0.6	0.17	14969.3	19081.7	9.405	781.5	44.05	7979.5	13.695	150.05	121.333	58.6667	NA	0	0	0
33972	1	65	4	4	3.9	10725.8	11522.3	1	50	21.26	1	1	136	72	128	72	118	74	2	NA	181	7.6	2	2	NA	1	239	1	1	2	1	NA	NA	0.29	0.12	10033	10938.1	8.9	1038.5	77.45	11157	13.215	99.4	127.333	72.6667	1	0	1	1
33990	1	82	3	4	2.13	19879.3	21840.5	1	48	28.84	1	NA	136	62	134	56	128	54	1	1	96	4.7	2	2	NA	NA	162	2	NA	2	2	NA	NA	0.48	0.18	26812.5	28755.4	6.415	312	66.65	3770	8.37	88.95	132.667	57.3333	NA	0	0	0
34004	1	46	3	3	2.05	85693.9	88901	1	45	42.31	2	2	NA	NA	NA	NA	NA	NA	2	NA	105	5.6	2	2	NA	NA	205	2	NA	2	1	NA	NA	0.78	0.19	54512.5	56961.4	6.115	590.5	104.75	26305.5	18.95	122.85	NA	NA	NA	0	1	0
34006	1	81	3	5	2.65	22457.3	23409.4	1	47	29.92	1	NA	NA	NA	142	54	NA	NA	1	1	107	5.3	2	2	NA	NA	184	2	NA	2	2	NA	NA	5.48	1.7	44948.1	48608.3	6.195	843	54.5	19321.5	14.395	86.55	142	54	NA	0	0	0
34046	1	48	3	3	2	95268.2	97483.1	2	46	25.48	1	NA	98	70	100	70	102	68	2	NA	109	5.1	2	2	NA	NA	203	2	NA	2	3	NA	NA	1.24	0.36	74973.9	78341.9	6.62	219	21.9	4851.5	7.12	54.2	100	69.3333	NA	0	0	0
34047	1	57	3	5	5	105889	104617	1	49	33.08	1	NA	152	94	150	90	NA	NA	2	NA	NA	4.9	2	2	NA	NA	298	1	NA	1	1	NA	NA	1.48	0.37	64149.4	71630.7	9.36	560.5	138	21045.5	8.765	99.75	151	92	NA	1	1	NA
34058	1	71	3	3	1.51	40704.5	43600.3	2	50	25.13	1	NA	128	72	134	74	124	60	1	1	NA	5.4	2	2	NA	NA	152	1	1	2	2	NA	NA	5.81	2.2	26810.7	30238.8	3.6	636	70.8	15109.5	7.175	66.3	128.667	68.6667	NA	0	0	NA
34074	1	41	2	4	2.21	71904.2	71727.6	1	58	38.72	2	NA	154	96	144	96	144	104	1	1	122	NA	2	2	NA	NA	201	2	NA	1	2	NA	NA	0.54	0.26	55165.4	57643.5	5.55	349.5	31.55	3769.5	19.025	165.65	147.333	98.6667	NA	1	0	0
34079	1	70	1	1	5	4433.67	6113.55	1	58	24.67	2	3	130	42	128	50	120	56	1	1	100	5.2	2	2	NA	NA	148	1	1	2	2	NA	NA	0.4	0.19	2871.8	3275.17	4.225	299.5	25.65	8140.5	9.22	68.65	126	49.3333	NA	0	0	0
34080	1	44	3	5	1.07	90370.2	93752.3	2	48	24.96	2	NA	126	66	130	62	136	76	1	2	99	5.1	2	2	NA	NA	258	NA	NA	2	1	NA	NA	1.07	0.29	72104.5	75343.6	5.54	221	172.85	2479.5	14.98	112.9	130.667	68	NA	0	1	0
34084	1	65	4	3	4.18	9263.82	9951.71	1	45	38.36	2	4	124	62	122	62	118	60	1	1	NA	5.9	1	1	NA	2	143	1	NA	3	1	NA	NA	2.48	1.01	5054.15	5510.12	8.82	1382	143.8	33618.5	20.195	204.75	121.333	61.3333	NA	0	1	NA
34086	1	64	3	1	3.18	74056.8	74086.8	2	47	33.4	1	9	128	50	126	42	120	46	1	1	133	4.5	2	2	NA	2	149	1	1	2	1	NA	NA	1.09	0.24	56979.9	59539.5	16.415	448	96.85	555	20.15	141.15	124.667	46	NA	0	1	1
34087	1	81	3	3	1.37	8437.71	9164.65	1	44	26.2	1	1	142	56	132	50	134	54	1	9	NA	5.7	2	2	NA	NA	144	1	1	1	2	NA	NA	4.61	1.5	11251	12066.2	15.95	983	110.15	15549.5	15.43	187.45	136	53.3333	NA	1	0	NA
34090	1	65	3	2	1.88	34061.8	34588.9	1	53	34.92	1	9	146	68	NA	NA	NA	NA	1	1	95	5.7	2	2	NA	NA	164	1	1	2	2	NA	NA	0.72	0.25	26602.2	29704.6	4.575	451.5	10.8	2782	11.165	75.75	146	68	NA	0	0	0
34091	1	69	5	5	5	80441.3	84751.9	1	57	24.15	1	1	140	68	NA	NA	132	60	1	1	110	5.7	2	2	NA	NA	185	2	NA	2	1	NA	NA	1.44	0.38	61963.7	64747.3	13.48	297	92.5	8575	6.45	65.25	136	64	NA	0	1	0
34092	1	55	3	4	2.27	89650.9	91877.5	2	46	28.08	1	5	158	86	148	84	152	88	2	NA	NA	5.2	2	2	NA	NA	285	NA	NA	2	1	NA	NA	0.89	0.34	70662.6	73837	4.55	1027.5	148.7	1947	15.78	126.75	152.667	86	NA	0	1	NA
34096	1	82	3	1	5	28295.5	32216.7	2	55	27.79	1	NA	132	76	132	78	138	72	2	NA	NA	5.4	2	2	NA	NA	212	NA	NA	2	2	NA	NA	1.96	0.5	36795.3	41500.1	11.28	1097	182.55	10944	11.76	116.9	134	75.3333	NA	0	0	NA
34109	1	47	3	4	5	92482.5	95943.6	1	54	24.61	2	NA	110	60	NA	NA	108	62	2	NA	NA	5.1	2	2	NA	NA	168	2	NA	1	1	NA	NA	0.75	0.22	114244	120666	30.185	1479.5	211.8	17913.5	27.175	133.6	109	61	NA	1	1	NA
34111	1	44	3	3	3.42	91406.6	94827.6	1	47	27.53	1	6	116	48	118	72	NA	NA	2	NA	90	5.2	2	2	NA	NA	248	1	NA	1	1	NA	NA	0.42	0.13	58146.6	60758.7	3.21	87.5	11.3	8101	7.195	80.95	117	60	NA	1	1	0
34114	1	69	4	3	2.51	9263.82	9951.71	1	45	24.51	1	2	134	80	132	84	126	86	2	NA	87	4.2	2	2	NA	NA	205	NA	NA	1	1	NA	NA	2.23	0.45	8665.41	9447.18	6.34	238	55.2	3008.5	9.775	106.2	130.667	83.3333	NA	1	1	0
34122	1	73	3	3	2.45	43718.5	43970.3	2	46	30.39	1	NA	142	58	130	54	134	56	1	1	NA	7	2	2	NA	1	187	2	NA	2	1	NA	NA	4.28	1.23	50219.2	56640.5	10.135	1164.5	46.9	12426.5	13.96	153.85	135.333	56	1	0	1	NA
34123	1	43	3	5	5	71827.3	74515.5	2	52	25.76	2	2	108	64	114	72	114	68	2	NA	NA	5.4	2	2	NA	NA	167	2	NA	1	1	NA	NA	0.35	0.2	45691.6	47744.2	7.865	562.5	78.45	3817.5	19.82	133.8	112	68	NA	1	1	NA
34127	1	85	3	4	5	25637.7	28167	1	56	27.07	1	2	NA	NA	NA	NA	NA	NA	2	NA	96	5.4	2	2	NA	NA	193	2	NA	2	1	NA	NA	1.03	0.23	17320.4	19535.1	2.97	503	72.1	22049	4.57	58.5	NA	NA	NA	0	1	0
34128	1	51	3	3	4.75	63454	65198.4	2	46	30.98	2	1	118	70	120	72	124	72	2	NA	102	5.2	2	2	NA	NA	193	1	NA	2	1	NA	NA	0.77	0.23	47667.7	49809.1	6.825	977.5	51.25	11731.5	15.31	150	120.667	71.3333	NA	0	1	0
34133	1	61	4	3	2.04	12008.4	12301.1	2	53	27.96	1	NA	106	74	108	72	112	76	2	NA	96	6	2	2	NA	NA	247	NA	NA	1	2	NA	NA	1.02	0.24	10711.1	11677.5	2.495	262	54.05	1273.5	9.91	81.8	108.667	74	NA	1	0	0
34144	1	46	3	5	5	71827.3	74515.5	2	52	25.99	2	NA	NA	NA	NA	NA	NA	NA	2	NA	NA	5	2	2	NA	NA	237	1	NA	1	2	NA	NA	2.62	0.6	123675	130627	4.965	589.5	132.85	6271.5	12.64	100.1	NA	NA	NA	1	0	NA
34145	1	54	3	3	3.06	80151.8	82142.5	2	44	29.14	2	2	138	78	126	72	128	66	1	1	103	5.8	2	2	NA	NA	248	2	NA	1	2	NA	NA	0.52	0.17	63175.5	66013.5	4.405	245.5	33.9	3663	11.49	101.35	130.667	72	NA	1	0	0
34150	1	64	2	3	3.73	50168.5	52856.9	2	52	31.33	1	3	148	68	132	70	128	66	2	NA	99	5.7	2	2	NA	NA	236	1	NA	2	1	NA	NA	0.66	0.21	32410.9	33866.9	4.995	2016.5	57.1	27575	16.06	96.85	136	68	NA	0	1	0
34173	1	78	3	3	1.29	50975.4	59471.3	2	48	20.58	1	4	NA	NA	120	66	NA	NA	2	NA	108	5.4	2	2	NA	NA	164	2	NA	3	3	NA	NA	2.18	0.48	67923.2	76608.2	11.59	865.5	141.95	4648	9.335	66.3	120	66	NA	0	0	0
34203	1	52	3	4	2.26	80641.1	83134.8	1	45	42.44	2	2	128	70	128	80	140	72	1	1	117	5.5	3	2	NA	2	163	1	1	1	1	NA	NA	1.35	0.38	137981	145737	11.22	270.5	38.3	35876	14.535	174.4	132	74	NA	1	1	0
34205	1	47	1	3	3.73	15218.6	15700.6	1	51	22.98	1	2	138	50	138	64	NA	NA	2	NA	81	5.5	2	2	NA	NA	195	1	1	1	1	NA	NA	1.09	0.32	16711.1	17465.2	8.575	634	360.85	19226	21.45	130.8	138	57	NA	1	1	0
34207	1	46	4	5	2.33	26303.6	27154.4	1	47	29.76	1	2	112	66	NA	NA	118	70	2	NA	NA	5.6	2	2	NA	NA	182	NA	NA	2	2	NA	NA	1.18	0.24	25621.1	27932.6	3.405	325	7.3	3758	6.455	114.15	115	68	NA	0	0	NA
34213	1	78	3	5	5	32961.5	34913.7	2	52	28.52	1	1	130	76	112	72	118	74	1	1	NA	5.8	2	2	NA	NA	183	2	NA	2	2	NA	NA	0.74	0.28	55253.8	59257.5	9.535	463	84.35	6598.5	9.725	69.75	120	74	NA	0	0	NA
34220	1	50	4	3	2.57	32380.3	32455.9	1	49	29.17	2	1	130	90	NA	NA	122	88	2	NA	157	7.7	3	2	NA	2	331	NA	NA	1	1	NA	NA	1.11	0.45	30623.4	NA	6.44	264	5.2	2076	5.94	99	126	89	NA	1	1	1
34223	1	60	1	1	0.81	3049.04	3016.59	2	49	21.81	1	6	128	64	120	64	116	64	2	NA	NA	5.6	2	2	NA	NA	205	1	2	2	2	NA	NA	1.68	0.34	7301.55	8417.06	3.95	280	66.25	5095.5	12.025	102.85	121.333	64	NA	0	0	NA
34231	1	44	4	5	2.06	30028.7	30098.8	1	56	22.62	2	1	114	68	114	70	NA	NA	2	NA	NA	5.5	2	2	NA	NA	186	1	NA	1	1	NA	NA	0.78	0.23	28399.4	30961.5	7.85	544	52.65	1240	11.47	121.55	114	69	NA	1	1	NA
34233	1	81	3	1	2.96	28295.5	32216.7	2	55	23.46	2	NA	138	58	NA	NA	138	56	1	1	NA	5.2	2	2	NA	2	119	1	NA	2	1	NA	NA	4.38	0.98	36795.3	39791.6	8.145	1914	136.1	560.5	8.895	121.15	138	57	NA	0	1	NA
34234	1	65	1	1	0.66	3251.36	3216.76	2	58	26.72	2	NA	114	76	120	76	112	78	1	1	NA	5.4	2	2	NA	NA	208	NA	NA	2	2	NA	NA	1.65	0.67	3423.8	3578.31	3.1	161	244.45	14368.5	5.675	70.6	115.333	76.6667	NA	0	0	NA
34245	1	51	3	3	2.43	80641.1	82858	1	45	27.9	2	3	122	86	116	78	NA	NA	2	NA	NA	5.1	2	2	NA	NA	236	2	NA	2	1	NA	NA	0.81	0.32	200799	212086	11.04	778	19.3	10783.5	28.86	171.5	119	82	NA	0	1	NA
34250	1	48	3	5	3.57	72840.6	75566.7	1	44	24.26	1	3	124	72	122	68	116	68	2	NA	95	5.4	2	2	NA	NA	234	2	NA	1	1	NA	NA	0.74	0.37	55248.2	57730.1	7.095	829	19.85	6311.5	11.335	133.05	120.667	69.3333	NA	1	1	0
34256	1	48	1	1	2.25	23503.3	23668.7	2	53	30.78	2	3	110	78	112	72	108	74	2	NA	174	7.3	1	2	NA	1	197	2	NA	2	2	NA	NA	0.78	0.28	10152.9	10611.1	3.36	104	46.7	4536.5	8.51	75.1	110	74.6667	1	0	0	1
34281	1	83	4	3	1.95	14936.7	14666.4	1	49	21.56	2	1	150	78	146	76	NA	NA	1	2	86	5.5	2	2	NA	NA	168	2	NA	2	2	NA	NA	8.45	0.55	8399.78	NA	4.62	416	33.7	14437	12.08	55.7	148	77	NA	0	0	0
34284	1	57	3	4	5	80641.1	83134.8	1	45	31	2	2	138	76	NA	NA	140	78	2	NA	NA	5.6	2	2	NA	NA	190	NA	NA	2	2	NA	NA	1.98	0.57	63938.6	66810.9	6.095	1232.5	161.65	7142	17.325	113.95	139	77	NA	0	0	NA
34288	1	83	3	1	1.87	27645.5	28159.4	1	52	30.66	1	NA	NA	NA	NA	NA	NA	NA	2	NA	NA	6.1	2	2	NA	NA	156	1	1	2	2	NA	NA	0.07	0.04	32280.7	36408.3	7.26	485.5	58.45	8729	10.065	71.85	NA	NA	NA	0	0	NA
34289	1	61	3	3	2.71	47720.4	47150.2	2	46	28.94	1	NA	136	74	144	82	156	78	2	NA	NA	6.1	3	2	NA	2	145	2	NA	2	1	NA	NA	0.58	0.24	76144.4	80424.6	4.385	684	15.55	13542	12.155	102.95	145.333	78	NA	0	1	NA
34296	1	51	3	5	5	85041.7	87671.4	2	48	26.8	2	1	104	78	110	80	108	74	2	NA	NA	5.2	2	2	NA	NA	180	2	NA	1	2	NA	NA	1.07	0.3	64098.2	71573.6	10.34	256	200.05	11227	10.505	109.7	107.333	77.3333	NA	1	0	NA
34300	1	81	3	3	1.09	9926.6	10874.6	1	45	25.49	1	1	128	54	116	58	112	54	2	NA	95	5.9	2	2	NA	NA	157	9	NA	2	1	NA	NA	0.29	0.12	12466.1	13481.2	6.895	714.5	51.95	7845	13.55	104.95	118.667	55.3333	NA	0	1	0
34303	1	49	3	1	0.83	39383.1	40298.8	1	46	23.66	1	12	94	60	92	62	92	60	2	NA	NA	5.6	2	2	NA	NA	216	2	NA	2	2	NA	NA	0.27	0.12	47985.3	50682.6	13.47	765.5	380.55	3176	31.76	180.85	92.6667	60.6667	NA	0	0	NA
34311	1	48	4	2	5	20669.4	21267.4	2	52	40.68	1	5	124	76	122	76	118	70	1	1	NA	5.9	2	2	NA	NA	241	NA	NA	2	1	NA	NA	1.85	0.3	10801	NA	6.08	287	44.2	11908	22.18	120.9	121.333	74	NA	0	1	NA
34333	1	44	3	3	5	112523	112247	1	49	26.79	2	NA	116	72	118	70	112	70	2	NA	NA	4.9	2	2	NA	NA	213	2	NA	2	2	NA	NA	0.62	0.14	133657	141170	4.98	382	16.2	13711.5	8.93	61.3	115.333	70.6667	NA	0	0	NA
34338	1	41	2	5	4.11	19568	20187.7	1	54	29.16	2	NA	NA	NA	NA	NA	NA	NA	2	NA	108	4.9	2	2	NA	NA	200	2	NA	1	1	NA	NA	0.66	0.19	24038.3	25389.5	6.91	609	439.55	6782.5	12.865	139.45	NA	NA	NA	1	1	0
34393	1	69	3	3	4.18	60277.9	60660.1	2	44	23.03	1	2	134	82	124	80	120	86	2	NA	100	5.9	2	2	NA	NA	237	2	NA	2	1	NA	NA	0.77	0.12	100679	106707	6.135	1115.5	75.15	5467.5	9.775	70	126	82.6667	NA	0	1	0
34395	1	41	4	5	4.8	19404	20031.5	2	56	26.06	1	2	136	68	130	74	132	70	2	NA	NA	8.1	1	2	NA	1	162	1	1	2	1	NA	NA	0.58	0.13	10173.4	11091.2	3.59	774	36.25	4154	17.18	86.75	132.667	70.6667	1	0	1	NA
34398	1	45	3	3	3.44	92482.5	108647	1	54	33.16	2	NA	112	82	112	82	114	82	2	NA	NA	5.4	2	2	NA	NA	249	NA	NA	2	1	NA	NA	0.48	0.24	79433.6	83001.9	2.425	132	85.8	1126.5	5.975	78.7	112.667	82	NA	0	1	NA
34405	1	57	3	5	5	80151.8	82142.5	2	44	26.39	2	NA	NA	NA	116	72	108	70	2	NA	NA	5	2	2	NA	NA	188	2	NA	1	1	NA	NA	2.57	0.63	136334	144497	3.715	597	80.7	3307.5	10.605	95.85	112	71	NA	1	1	NA
34408	1	56	3	5	0.89	28098.4	28967.3	1	46	29.51	1	NA	88	56	82	52	84	50	1	1	NA	5.7	1	2	NA	1	185	1	1	2	2	NA	NA	1	0.44	34492.5	36431.3	4.57	531	35.85	2024.5	8.18	134.85	84.6667	52.6667	1	0	0	NA
34418	1	63	3	3	4.77	78613	79111.5	2	53	22.91	1	1	126	80	128	82	116	80	1	1	97	5.4	2	2	NA	NA	198	1	1	2	1	NA	NA	1.75	1.1	57839.9	60438.2	2.695	160	10.75	2198.5	7.77	104	123.333	80.6667	NA	0	1	0
34419	1	60	3	1	2.27	40027	44207.5	2	53	32.72	1	NA	124	74	116	80	118	72	1	1	NA	5.7	2	2	NA	NA	195	1	NA	2	2	NA	NA	1.08	0.5	52639.5	55598.5	5.245	615.5	75.7	5885	13.25	117.15	119.333	75.3333	NA	0	0	NA
34450	1	49	3	3	1.84	101273	104792	1	46	22.22	1	5	102	48	98	54	108	56	2	NA	97	5.4	2	2	NA	2	196	NA	NA	2	2	NA	NA	0.96	0.3	64256.5	67143	5.88	169	15.1	138.5	6.99	44.65	102.667	52.6667	NA	0	0	0
34470	1	60	3	5	5	50832.4	54172.9	2	52	26.63	2	1	134	74	128	76	122	72	2	NA	NA	5.5	2	2	NA	NA	218	2	NA	1	1	NA	NA	1.1	0.4	131283	139144	7.565	2240	162.75	38737.5	8.81	111.5	128	74	NA	1	1	NA
34472	1	45	3	3	5	112523	112247	1	49	33.9	1	NA	104	80	110	78	108	78	2	NA	NA	4.1	2	2	NA	NA	189	2	NA	2	2	NA	NA	1.07	0.43	272021	288309	7.865	220.5	29.35	16145	9.74	154.95	107.333	78.6667	NA	0	0	NA
34483	1	62	3	5	5	62773.4	63171.5	2	50	30.82	2	3	112	58	110	60	108	62	2	NA	NA	5.8	1	2	NA	1	175	2	NA	1	1	NA	NA	0.96	0.42	46185.8	48260.6	20.015	2037.5	56.1	29071	21.61	159.05	110	60	1	1	1	NA
34499	1	45	3	2	1.7	95268.2	100699	2	46	21.39	1	NA	116	68	NA	NA	108	76	2	NA	103	5.7	2	2	NA	NA	190	2	NA	2	2	NA	NA	1	0.34	73623.1	82209.3	6.54	1022	16.2	1808.5	14.99	201.05	112	72	NA	0	0	0
34500	1	48	3	2	3.31	88700.2	90762.4	2	50	29.05	1	NA	116	72	118	68	118	70	2	NA	100	4.9	2	2	NA	NA	155	NA	NA	2	2	NA	NA	0.28	0.14	69805	77945.9	7.265	725.5	100.1	4910	11.8	85.5	117.333	70	NA	0	0	0
34507	1	61	1	1	2.8	7101.45	7025.87	2	55	33.7	1	2	NA	NA	144	78	144	70	2	NA	NA	5.9	2	2	NA	NA	200	1	1	2	1	NA	NA	2.46	0.53	17005.9	19604	3.915	271.5	75.5	528	7.985	99.1	144	74	NA	0	1	NA
34514	1	63	3	5	1.17	36492.5	36723.9	1	46	28.19	1	3	152	66	146	68	148	64	2	NA	97	5.4	2	2	NA	NA	188	1	1	1	1	NA	NA	0.15	0.05	26849.5	28055.6	3.395	276.5	13.8	1938.5	7.64	54.75	148.667	66	NA	1	1	0
34518	1	48	3	5	4.1	71827.3	74515.5	2	52	26.2	1	3	108	60	102	62	100	60	2	NA	113	5.1	2	2	NA	NA	202	2	NA	2	1	NA	NA	0.32	0.14	57309.5	59884	14.24	639	145.8	18771.5	16.195	177.5	103.333	60.6667	NA	0	1	0
34523	1	43	4	4	2.38	16736.4	17277.7	2	45	30.45	1	NA	116	76	114	80	108	78	2	NA	NA	5.2	2	2	NA	NA	195	2	NA	2	1	NA	NA	0.79	0.26	29976.3	32800.2	4.235	431.5	271.15	2226.5	5.225	79.3	112.667	78	NA	0	1	NA
34530	1	41	3	5	3.66	80913.5	84222.1	1	48	27.02	2	7	128	62	124	60	128	66	2	NA	NA	5.3	2	2	NA	NA	204	NA	NA	2	2	NA	NA	0.72	0.27	139785	147643	8.13	549.5	52.7	26190.5	20.06	117.55	126.667	62.6667	NA	0	0	NA
34531	1	81	3	1	1.21	10274.8	12292.1	2	50	36.72	1	NA	112	52	116	46	110	48	1	1	128	7.9	1	1	NA	2	175	1	1	2	2	NA	NA	1.53	0.38	7558.63	8174.15	2.875	213	96.8	5628.5	7.725	76.45	112.667	48.6667	NA	0	0	1
34534	1	52	3	5	2.65	32115.9	32998.8	1	54	29.52	2	NA	124	86	130	82	116	80	2	NA	96	5.3	2	2	NA	NA	207	1	1	1	1	NA	NA	1.75	0.47	20234.3	22594.1	13.35	1056.5	237.45	26998	10.045	118.4	123.333	82.6667	NA	1	1	0
34535	1	77	4	5	2.5	13443.3	13200	1	48	27.93	1	2	132	72	124	78	120	76	2	NA	NA	4.6	2	2	NA	NA	204	2	NA	2	2	NA	NA	6.9	0.89	14472.5	15682.1	5.855	764.5	47.5	8757	8.045	116.5	125.333	75.3333	NA	0	0	NA
34538	1	76	3	3	3.03	48021	48584.1	2	47	23.91	2	1	130	58	108	56	114	58	2	NA	113	5.6	2	2	NA	2	232	2	NA	2	2	NA	NA	1.89	0.27	39135.6	44368	9.76	519	109.9	20621	17.02	88.85	117.333	57.3333	NA	0	0	0
34543	1	67	3	3	2.39	60277.9	60302.3	2	44	37.81	1	2	130	78	NA	NA	NA	NA	1	1	NA	5.5	2	2	NA	NA	169	2	NA	3	2	NA	NA	1.02	0.45	97384.3	102858	9.115	197	102.5	5037.5	10.63	72.9	130	78	NA	0	0	NA
34557	1	62	1	2	3.11	10976.2	10859.4	1	48	26.81	1	NA	136	72	126	74	120	70	1	1	116	5.6	3	2	NA	2	177	1	NA	2	2	NA	NA	1.09	0.13	4658.26	4868.48	11.775	229.5	96.75	8534	10.335	74.4	127.333	72	NA	0	0	0
34569	1	69	3	5	NA	63955.3	67382.5	2	48	22.72	2	2	132	50	NA	NA	138	48	1	1	93	4.7	2	2	NA	NA	183	2	NA	1	1	NA	NA	1.85	0.53	80234.9	84745	12.63	1119.5	168.5	31694.5	25.485	138.75	135	49	NA	1	1	0
34572	1	82	3	1	1.84	23406.1	26649.7	2	48	28.2	1	1	128	50	NA	NA	NA	NA	1	2	NA	5.9	2	2	NA	NA	135	2	NA	2	1	NA	NA	0.54	0.18	30437.1	32915.6	11.505	1412	98.75	28547.5	16.38	107.4	128	50	NA	0	1	NA
34573	1	66	3	5	4.59	60277.9	60660.1	2	50	33.24	1	3	130	70	132	62	126	64	1	1	NA	5.6	2	2	NA	2	152	1	1	2	1	NA	NA	5.13	1.25	72230.2	76290.4	7.14	860	146.8	6064.5	13.85	78.65	129.333	65.3333	NA	0	1	NA
34575	1	69	3	5	2.57	79633.3	78681.8	1	49	38.12	2	2	142	58	NA	NA	136	50	1	1	NA	6.6	1	1	NA	1	176	1	1	2	1	NA	NA	13.98	6.07	130590	138409	3.54	680	133.35	5236	9.655	87.3	139	54	1	0	1	NA
34578	1	55	4	3	3.3	26005.4	26846.5	2	48	32.84	2	NA	118	66	NA	NA	NA	NA	2	NA	95	5.4	2	2	NA	NA	213	1	NA	2	2	NA	NA	0.56	0.13	13634.4	14864.5	5.725	261	83	8582.5	4.5	82.2	118	66	NA	0	0	0
34581	1	53	4	3	1	23310.4	24064.3	2	51	32.96	2	2	170	108	164	104	164	104	1	1	NA	5.6	2	2	NA	2	160	1	1	2	2	NA	NA	0.67	0.24	60496.9	66195.9	4.245	134.5	51.55	3441.5	26	177.05	166	105.333	NA	0	0	NA
34586	1	65	3	3	2.86	62773.4	63171.5	2	50	22.77	1	1	116	86	120	88	116	82	2	NA	NA	5.4	2	2	NA	NA	227	2	NA	2	2	NA	NA	1.38	0.32	48584.9	50767.5	16.92	880.5	63.1	8398.5	20.28	167.8	117.333	85.3333	NA	0	0	NA
34597	1	41	3	5	4.01	72840.6	75566.7	1	44	26.68	2	2	NA	NA	114	84	116	76	2	NA	NA	4.9	2	2	NA	NA	193	2	NA	1	1	NA	NA	0.56	0.18	55248.2	57730.1	10.195	883	125.15	20150.5	14.045	158.05	115	80	NA	1	1	NA
34605	1	53	3	5	5	86017.1	88381.7	1	47	35.43	2	1	NA	NA	128	86	126	90	1	1	194	7.2	1	1	NA	1	158	1	1	2	1	NA	NA	3.52	0.52	54194.1	60514.4	12.125	589.5	172.55	6843	19.465	182.2	127	88	1	0	1	1
34613	1	69	4	3	0.61	9714.12	9950.96	2	49	36.24	1	NA	188	106	186	106	186	100	1	1	NA	8.4	1	2	NA	1	294	1	1	1	1	NA	NA	0.46	0.07	13237.2	14484.2	3.68	238.5	19.75	3811.5	11.715	80.8	186.667	104	1	1	1	NA
34627	1	56	3	3	0.51	29577.9	29975.7	2	44	28.91	1	2	100	70	NA	NA	NA	NA	2	NA	106	5.4	2	2	NA	NA	184	1	NA	2	1	NA	NA	1.46	0.41	49751.4	52548	5.485	356.5	43.85	12163.5	12.29	95.8	100	70	NA	0	1	0
34633	1	70	4	3	3.97	10740.7	11242.9	1	48	24.56	2	3	158	78	156	74	156	76	1	2	NA	6.2	2	2	NA	NA	199	2	NA	1	1	NA	NA	2.16	0.58	6439.09	8496.83	7.38	708.5	46.05	4692.5	9.275	141.5	156.667	76	NA	1	1	NA
34637	1	48	3	2	0.9	33122.5	33892.6	2	44	36.54	2	1	124	96	126	92	122	90	1	1	NA	5.3	2	2	NA	NA	243	1	NA	2	1	NA	NA	0.66	0.27	54734.4	58011.8	70.19	1940	236.65	16473	25.615	255.3	124	92.6667	NA	0	1	NA
34642	1	54	3	4	2.51	95301.6	97668.6	1	46	27.79	2	2	134	88	NA	NA	144	82	1	2	NA	4.9	2	2	NA	NA	196	1	NA	1	1	NA	NA	1.61	0.58	236691	249996	17.11	255.5	61.6	17083.5	17.1	134.1	139	85	NA	1	1	NA
34649	1	64	3	3	1.2	62773.4	62023.4	2	50	30.99	1	5	156	82	158	80	NA	NA	1	1	NA	5.3	2	2	NA	NA	259	1	1	2	2	NA	NA	1	0.26	100164	106161	13.345	344	40.25	10807.5	95.845	231.9	157	81	NA	0	0	NA
34656	1	65	4	5	4.35	12450.2	12753.8	1	57	35.16	1	NA	142	76	NA	NA	146	88	2	NA	NA	5.4	2	2	NA	NA	182	1	1	1	1	NA	NA	1.29	0.32	22127.5	25740.5	8.255	118.5	117.9	4428.5	8.725	107.1	144	82	NA	1	1	NA
34661	1	45	4	2	1.32	23310.4	23364.8	2	51	32.86	1	NA	128	76	128	72	124	72	2	NA	NA	5.5	2	2	NA	NA	182	2	NA	2	1	NA	NA	0.47	0.26	22045.6	24034.4	6.95	742	29	15615.5	14.005	169.1	126.667	73.3333	NA	0	1	NA
34669	1	40	3	3	3.27	104644	108280	2	47	23.77	1	3	142	72	132	74	126	70	2	NA	96	5	2	2	NA	NA	163	NA	NA	2	1	NA	NA	0.25	0.04	79165.4	88397.9	8.085	656	179.85	8848.5	21.15	145.45	133.333	72	NA	0	1	0
34683	1	44	1	3	4.97	22079.3	22778.6	1	56	18.13	2	10	124	76	124	76	120	72	2	NA	85	4.8	2	2	NA	NA	251	NA	NA	2	2	NA	NA	0.77	0.35	9771.11	10212.1	7.735	71	23.15	8079.5	11.465	101.6	122.667	74.6667	NA	0	0	0
34700	1	52	3	4	5	86111.8	88479.1	2	57	26.81	2	1	122	76	126	74	122	76	1	1	NA	6.4	2	2	NA	2	210	2	NA	2	1	NA	NA	0.6	0.25	146851	155105	8.31	540	68.75	2661.5	15.305	184.75	123.333	75.3333	NA	0	1	NA
34703	1	61	3	5	1.52	62773.4	63171.5	2	50	36.19	2	1	154	80	154	78	152	78	2	NA	NA	5.4	2	2	NA	NA	248	2	NA	2	1	NA	NA	0.72	0.28	48584.9	50767.5	13.88	754	126.1	15402	11.34	168.8	153.333	78.6667	NA	0	1	NA
34713	1	72	3	5	3.9	39351.7	41682.3	1	55	25.58	2	NA	126	60	116	68	110	52	1	1	NA	4.4	2	2	NA	NA	206	2	NA	2	2	NA	NA	4.49	0.98	51171.3	54879.2	4.265	544.5	26.75	2525	14.555	78.45	117.333	60	NA	0	0	NA
34716	1	62	3	4	4.9	60277.9	60660.1	2	44	27.21	1	2	124	66	118	60	120	60	2	NA	111	5.9	2	2	NA	NA	269	1	NA	2	1	NA	NA	2.33	0.82	37195.7	38866.6	8.405	672	94.5	13044.5	6.865	89.35	120.667	62	NA	0	1	0
34717	1	42	3	5	3.75	95268.2	97483.1	2	56	31.16	1	1	124	80	126	78	120	82	2	NA	NA	4.6	2	2	NA	NA	183	1	1	1	1	NA	NA	1.16	0.28	74973.9	78341.9	10.395	666	176.25	13482	23.35	140.6	123.333	80	NA	1	1	NA
34728	1	44	4	5	4.42	24459.9	25251	1	52	27.8	2	NA	130	82	138	70	136	68	2	NA	NA	5.3	2	2	NA	NA	186	2	NA	1	1	NA	NA	2.22	0.3	21987.2	23970.8	8.905	1110	35.5	41468.5	7.395	119.9	134.667	73.3333	NA	1	1	NA
34742	1	40	4	3	2.56	26332.6	27184.3	2	57	20.11	2	NA	116	68	118	70	112	72	2	NA	NA	5.6	2	2	NA	NA	188	2	NA	1	2	NA	NA	1.48	0.19	13806	15051.5	5.31	820	79.5	3935.5	9.45	89.75	115.333	70	NA	1	0	NA
34754	1	42	4	4	2.96	17497.1	18178.9	2	45	32.69	1	3	126	60	132	68	132	52	1	2	NA	5.7	2	2	NA	NA	267	2	NA	1	1	NA	NA	0.56	0.26	24182.3	26460.3	2.755	412	27.55	1417	7.81	141	130	60	NA	1	1	NA
34756	1	66	1	1	0.84	3251.36	2939.33	1	58	26.99	2	3	120	68	110	68	114	66	2	NA	92	5.4	2	2	NA	NA	138	1	1	2	2	NA	NA	0.81	0.23	1260.86	1317.76	2.32	185	178.45	2692	10.725	106.7	114.667	67.3333	NA	0	0	0
34759	1	49	2	3	0.56	90370.2	93752.3	2	48	29.2	2	6	130	66	132	60	132	68	2	NA	NA	5	2	2	NA	NA	190	NA	NA	2	1	NA	NA	0.94	0.23	68544.1	NA	1.59	205	37.8	6566	4.87	46	131.333	64.6667	NA	0	1	NA
34762	1	62	3	5	5	63612.1	67792.3	2	54	28.08	1	NA	100	70	106	74	100	70	2	NA	114	5.6	2	2	NA	NA	197	1	NA	2	2	NA	NA	2.74	0.59	49564.2	51790.8	6.81	474.5	75.3	11192	15.545	103.4	102	71.3333	NA	0	0	0
34776	1	50	3	2	1.01	29577.9	30964.7	2	44	33.47	1	2	134	76	138	72	142	70	2	NA	104	5.7	2	2	NA	NA	244	1	1	1	1	NA	NA	0.47	0.11	36870.9	38943.4	3.025	405.5	53.6	5425.5	7.005	102.95	138	72.6667	NA	1	1	0
34788	1	85	3	1	1.52	21792.4	22197.6	2	50	26.64	2	NA	150	70	154	72	NA	NA	2	NA	98	5.3	2	2	NA	NA	254	NA	NA	2	2	NA	NA	7.66	2.11	17880.6	20271.3	4.275	312.5	156.85	6041	11.59	106.3	152	71	NA	0	0	0
34790	1	40	3	3	3.1	85693.9	88901	1	45	43.37	1	3	NA	NA	NA	NA	NA	NA	2	NA	NA	5.5	2	2	NA	NA	267	2	NA	2	2	NA	NA	0.31	0.1	68373.4	71444.9	6.61	1115.5	313	38350	15.915	89	NA	NA	NA	0	0	NA
34795	1	44	3	5	5	84999.6	88475.3	1	52	29.13	1	3	108	66	108	60	104	50	1	1	105	5	2	2	NA	NA	286	2	NA	2	2	NA	NA	0.61	0.26	68046	71102.8	5.37	410	20.35	2196.5	24.105	127.8	106.667	58.6667	NA	0	0	0
34797	1	41	1	5	3.41	14267.2	14835.2	2	56	23.58	1	3	106	68	106	66	104	64	2	NA	NA	5.1	2	2	NA	NA	165	2	NA	1	1	NA	NA	1.72	0.33	15790	NA	6.75	429	176.3	3658	10.45	150.2	105.333	66	NA	1	1	NA
34812	1	63	1	1	2.08	12193.3	11477.2	2	54	27.02	1	NA	116	72	114	70	118	68	1	1	NA	5.7	1	2	NA	1	207	1	1	2	2	NA	NA	2.54	1.01	4923.28	NA	3.97	305	83	773	8.54	87	116	70	1	0	0	NA
34822	1	46	3	4	1.43	34493.8	35692.4	2	44	28.44	1	9	192	110	196	116	192	110	1	1	NA	4.9	2	2	NA	NA	278	2	NA	2	2	NA	NA	0.43	0.2	42500.3	45045.1	5.93	307.5	24.15	17203.5	48.75	118.85	193.333	112	NA	0	0	NA
34843	1	79	3	2	1.56	20334.3	20198.9	1	49	27.05	2	2	NA	NA	124	76	124	78	1	1	NA	5.4	2	2	NA	2	120	1	2	2	1	NA	NA	4.15	0.93	12420.7	13432.1	3.29	630	158.85	5062	12.205	82.55	124	77	NA	0	1	NA
34850	1	71	3	3	4.92	41248.3	43691.2	2	54	25.19	1	1	118	50	106	46	108	42	1	1	98	5.3	2	2	NA	NA	190	1	NA	2	1	NA	NA	5.02	1.05	35194.3	37744.5	10.945	693	235.75	12558.5	5.675	60.3	110.667	46	NA	0	1	0
34851	1	56	4	2	1.53	23310.4	24188.7	2	51	21.51	1	NA	98	54	94	56	98	58	2	NA	NA	5.3	2	2	NA	NA	197	NA	NA	3	3	NA	NA	0.6	0.23	60809.5	66537.9	2.105	281	75.7	6540	7.765	67.05	96.6667	56	NA	0	0	NA
34856	1	50	4	3	4.97	20697.8	21367.3	1	51	25.03	2	NA	124	78	124	78	118	80	2	NA	NA	5.4	2	2	NA	NA	195	2	NA	1	2	NA	NA	2.21	0.55	39630.4	43363.7	12.1	396	161.75	10930.5	6.875	80.45	122	78.6667	NA	1	0	NA
34857	1	85	3	3	1.46	25709.5	26187.5	2	47	26.54	1	NA	178	80	180	76	NA	NA	1	1	102	5.4	2	2	NA	NA	173	2	NA	2	2	NA	NA	2.45	0.69	41444	46985	10.135	828.5	70	4995.5	7.6	74.15	179	78	NA	0	0	0
34864	1	54	1	1	0.72	23503.3	23668.7	2	53	26.59	2	6	136	66	126	68	122	64	2	NA	NA	5.4	2	2	NA	NA	162	NA	NA	2	2	NA	NA	2.31	0.45	11295.6	NA	3.19	146	54.9	4966	5.56	71	128	66	NA	0	0	NA
34873	1	73	4	1	0.55	10752.8	10558.2	2	51	22.83	2	NA	166	90	164	88	168	96	1	1	NA	7.3	1	2	NA	2	153	2	NA	2	1	NA	NA	2.59	0.85	6046.95	7979.38	8.445	667.5	169.15	15626	10.755	73.45	166	91.3333	NA	0	1	NA
34877	1	54	3	3	1.95	98473.7	99798.3	1	45	30.48	2	2	170	92	162	88	164	82	1	2	99	5	2	2	NA	NA	322	1	NA	2	1	NA	NA	1.6	0.39	241852	256334	10.715	418.5	134	17372.5	15.665	192.7	165.333	87.3333	NA	0	1	0
34901	1	53	3	4	4.22	83470.2	84592.9	2	50	22.68	1	2	128	66	124	70	122	74	2	NA	98	5.4	2	2	NA	NA	204	2	NA	2	2	NA	NA	1.55	0.31	65060.1	67982.7	15.665	345	20.05	2817.5	13.17	144	124.667	70	NA	0	0	0
34908	1	47	3	5	5	85173.9	87154.2	2	44	26.66	1	3	126	66	116	68	116	64	2	NA	102	4.9	2	2	NA	NA	208	2	NA	1	1	NA	NA	0.78	0.13	53441.4	59673.9	12.115	693	92.65	34859	14.66	169.75	119.333	66	NA	1	1	0
34910	1	85	3	1	1.71	8437.71	8795.41	1	44	25.94	2	NA	138	0	NA	NA	NA	NA	2	NA	167	7.3	3	2	NA	2	129	NA	NA	2	2	NA	NA	1.12	0.59	13919.5	14928.1	4.11	809.5	50.05	3869.5	12.62	94.5	138	0	NA	0	0	1
34915	1	41	1	4	0.61	18767.7	18899.7	2	50	28.29	2	6	138	70	134	70	132	74	1	1	NA	5.1	2	2	NA	NA	171	2	NA	2	1	NA	NA	1.16	0.39	9019.67	9426.71	12.89	740	120.2	8962.5	24.575	270.3	134.667	71.3333	NA	0	1	NA
34928	1	85	3	5	2.05	19879.3	20248.9	2	46	22.13	2	1	140	72	134	68	132	74	2	NA	103	5.5	2	2	NA	NA	187	NA	NA	2	2	NA	NA	13.51	1.11	12451.4	13465.4	8.355	853.5	82.45	4928	14.175	89.4	135.333	71.3333	NA	0	0	0
34935	1	42	3	5	5	104644	108280	2	47	22.88	1	2	108	60	106	48	104	50	2	NA	99	4.6	2	2	NA	NA	197	NA	NA	1	1	NA	NA	0.45	0.16	179714	190475	11.555	680.5	107.65	34378	13.475	142.6	106	52.6667	NA	1	1	0
34946	1	48	3	5	3.56	85173.9	84964.6	2	44	25.49	1	2	136	82	136	78	138	80	2	NA	NA	5.3	2	2	NA	NA	267	2	NA	1	1	NA	NA	0.5	0.21	137212	145428	10.075	539	34.35	5607	11.8	138.4	136.667	80	NA	1	1	NA
34956	1	45	1	1	NA	15213.9	15848.6	1	58	33.08	2	NA	106	54	106	56	104	56	2	NA	NA	4.8	2	2	NA	NA	208	1	2	2	2	NA	NA	0.48	0.13	7563.57	7904.9	2.495	246.5	27.3	7285.5	6.93	104.2	105.333	55.3333	NA	0	0	NA
34962	1	54	5	5	5	98198.7	101235	1	56	29.64	2	2	118	70	112	74	120	76	2	NA	NA	5.6	2	2	NA	NA	228	1	1	1	1	NA	NA	1.43	0.3	245335	260025	21.82	753.5	32.55	26201.5	32.025	155.3	116.667	73.3333	NA	1	1	NA
34975	1	63	3	5	4.07	47720.4	50277.5	2	56	27.98	1	4	136	88	140	84	138	86	1	1	106	5.1	2	2	NA	NA	277	NA	NA	2	1	NA	NA	2.5	0.49	30829.3	32214.2	7.07	632	120.25	43780.5	10.385	157.75	138	86	NA	0	1	0
34996	1	50	4	4	1.29	32380.3	33724.8	1	49	26.34	1	6	NA	NA	142	98	144	90	2	NA	NA	5.7	2	2	NA	NA	220	2	NA	1	1	NA	NA	0.68	0.24	29365.7	NA	1.69	63	0	173	15.47	135	143	94	NA	1	1	NA
34997	1	78	3	2	1.41	14622	15488	1	48	21.3	1	NA	116	50	120	48	114	54	2	NA	NA	5.5	2	2	NA	NA	167	1	1	2	2	NA	NA	0.61	0.3	9523.88	10299.4	4.885	580.5	70.55	5128.5	7.7	85.1	116.667	50.6667	NA	0	0	NA
35004	1	69	3	3	2.68	60277.9	60660.1	2	44	24.84	1	1	100	64	104	62	102	62	2	NA	95	5.5	2	2	NA	NA	209	1	1	2	1	NA	NA	1.84	0.35	46653.4	48749.2	4.275	743	139.65	6827.5	13.805	114.35	102	62.6667	NA	0	1	0
35017	1	56	1	1	3.73	22079.3	22778.6	1	56	29.51	1	1	106	54	104	58	110	60	1	1	NA	6.5	1	2	NA	1	216	2	NA	3	3	NA	NA	0.54	0.14	10870.8	11361.4	7.545	517.5	60.05	5523.5	16.85	94.75	106.667	57.3333	1	0	0	NA
35023	1	48	4	2	1.24	20961	21638.9	1	44	33.99	2	NA	132	80	134	82	136	80	1	2	90	6	2	2	NA	NA	215	NA	NA	1	1	NA	NA	1.51	0.53	10989.7	14008.8	7.71	377	38	14069	14.635	174.75	134	80.6667	NA	1	1	0
35035	1	49	4	2	1.94	25858.4	26932.1	2	49	24.63	2	NA	152	100	148	94	152	94	1	1	99	5.8	2	2	NA	NA	201	NA	NA	2	2	NA	NA	0.38	0.18	46726.4	54356.1	12.015	297	39.25	2782.5	13.82	90.8	150.667	96	NA	0	0	0
35062	1	46	4	2	1.16	26332.6	26394.1	2	57	28.26	1	3	122	96	126	98	130	94	2	NA	107	5.5	2	2	NA	NA	197	NA	NA	2	2	NA	NA	3.69	0.49	24903.8	27150.6	8.065	1257	82.7	12585	30.75	229.95	126	96	NA	0	0	0
35063	1	46	3	4	1.22	91406.6	94827.6	1	47	27.36	1	2	128	90	128	92	132	88	1	1	NA	4.6	2	2	NA	NA	185	1	1	1	1	NA	NA	0.45	0.21	72931.5	76207.7	11.295	1842	188.6	11610	26.34	189.6	129.333	90	NA	1	1	NA
35067	1	54	5	4	3.57	84585.4	87201	2	54	43.64	2	6	146	66	148	60	140	64	1	1	122	5.6	2	2	NA	NA	228	1	1	2	1	NA	NA	0.42	0.14	53470.1	55872.1	6.325	470.5	43.45	11904	13.275	114.7	144.667	63.3333	NA	0	1	0
35080	1	52	3	3	5	98473.7	100919	2	47	32.19	2	1	122	74	118	72	116	70	1	1	282	10.6	2	2	NA	NA	319	1	1	2	2	NA	NA	1.02	0.22	73784.1	77098.7	4.61	363.5	125.65	2605.5	12.54	78.4	118.667	72	NA	0	0	1
35081	1	49	3	5	5	71926.2	74867.3	1	51	22.82	2	3	110	74	120	84	NA	NA	2	NA	90	5.1	2	2	NA	NA	237	1	NA	1	2	NA	NA	0.46	0.19	45907.3	47969.6	12.94	548	195.25	16603.5	15.345	89.85	115	79	NA	1	0	0
35094	1	62	5	5	3.01	66869.5	70452.8	2	58	22.46	2	NA	NA	NA	NA	NA	NA	NA	2	NA	NA	5.4	2	2	NA	NA	206	1	NA	2	1	NA	NA	0.11	0.05	113777	NA	3.76	242	193.8	4824	13.4	114.3	NA	NA	NA	0	1	NA
35099	1	80	3	2	1.43	11035.7	11552.8	2	46	30.85	1	NA	154	82	144	54	136	50	2	NA	NA	6.3	2	2	NA	NA	156	2	NA	2	2	NA	NA	0.39	0.13	13194.7	14269.2	3.515	693	108.9	3095	15.605	90.7	144.667	62	NA	0	0	NA
35120	1	76	4	1	1.97	11996	11778.9	2	48	33.07	2	NA	152	58	148	60	146	58	1	1	NA	5.7	2	2	NA	NA	245	1	NA	2	2	NA	NA	0.54	0.11	6746.06	NA	2.55	393	2.2	1260	5.92	51.1	148.667	58.6667	NA	0	0	NA
35121	1	73	3	4	3.03	48021	48584.1	2	47	27.25	2	NA	182	84	170	70	164	84	1	1	NA	4.5	2	2	NA	NA	199	2	NA	2	1	NA	NA	2.08	0.87	29875.3	33695.3	11.265	622.5	157.7	13947	12.95	85.8	172	79.3333	NA	0	1	NA
35128	1	48	1	4	3.03	24368.2	25140	2	55	24.28	2	2	NA	NA	140	92	134	84	1	1	100	5.4	2	2	NA	NA	229	1	NA	2	1	NA	NA	0.35	0.13	26758.1	27965.6	6.32	571.5	28.4	4054	7.85	99.55	137	88	NA	0	1	0
35131	1	47	5	5	4	81004.9	84036.6	2	51	29.67	2	NA	122	82	122	82	120	84	2	NA	105	5.4	2	2	NA	NA	177	2	NA	2	1	NA	NA	0.52	0.11	64632.2	67535.6	6.305	549.5	162.55	8645.5	3.6	69.55	121.333	82.6667	NA	0	1	0
35142	1	81	3	4	2.27	23406.1	24139.3	2	56	33.01	1	1	138	80	130	84	144	80	2	NA	NA	5.2	2	2	NA	NA	141	2	NA	2	1	NA	NA	2.62	0.62	27569.9	29815	6.365	1414	83.9	11170.5	10.905	83.05	137.333	81.3333	NA	0	1	NA
35143	1	71	3	3	4.37	46474.1	46741.7	1	46	26.82	1	5	104	68	104	60	106	68	2	NA	NA	6.2	2	2	NA	NA	190	1	1	2	2	NA	NA	6.03	1.02	53384.5	57731.7	10.54	534.5	29.25	10726	9.605	201.65	104.667	65.3333	NA	0	0	NA
35144	1	66	1	1	0.62	3251.36	3216.76	2	58	27.39	1	4	160	76	152	84	146	82	2	NA	NA	5.6	2	2	NA	NA	276	1	2	2	1	NA	NA	1.61	0.28	7970.9	9188.67	2.485	57.5	37.25	2052.5	10.25	82.65	152.667	80.6667	NA	0	1	NA
35157	1	46	4	5	0	16736.4	17388.5	2	45	27.83	2	NA	152	76	154	70	152	72	1	1	206	11.2	1	2	NA	1	124	1	1	1	2	NA	NA	1.04	0.43	8831.04	9627.75	3.995	211.5	65.25	3838.5	6.265	69.6	152.667	72.6667	1	1	0	1
35171	1	44	3	5	5	104644	108280	2	47	26.01	1	1	118	62	118	60	118	64	2	NA	98	5.2	2	2	NA	NA	213	2	NA	2	1	NA	NA	0.46	0.12	128933	136180	11.7	478.5	64.4	8883.5	10.455	209.55	118	62	NA	0	1	0
35178	1	69	4	5	5	7775.48	7965.05	1	51	22.48	1	NA	138	84	134	80	NA	NA	1	1	NA	NA	2	2	NA	2	185	1	NA	2	1	NA	NA	2.65	0.44	10595.5	11593.6	8.14	1241	137.4	22159	13.49	134.8	136	82	NA	0	1	NA
35185	1	81	3	2	2.58	17665.9	17994.3	2	58	26.8	1	NA	144	78	144	70	142	70	1	1	NA	5.5	2	2	NA	NA	201	1	NA	3	1	NA	NA	1.63	0.25	28477.5	30541	9.51	781.5	36.95	4961	15.295	54.5	143.333	72.6667	NA	0	1	NA
35186	1	45	3	3	3.36	85693.9	88901	2	47	39.59	2	NA	162	108	162	108	156	108	1	1	NA	7.7	2	2	NA	NA	246	2	NA	2	1	NA	NA	0.4	0.2	143569	151640	2.115	370.5	70.9	4591	7.735	72.15	160	108	NA	0	1	NA
35190	1	54	3	5	3.79	86151.8	88815.8	2	54	19.86	1	3	130	62	130	66	126	62	1	1	91	5.5	2	2	NA	NA	189	2	NA	1	1	NA	NA	1.46	0.29	54460.3	56906.8	22.845	944	705.5	7229	16.515	113.8	128.667	63.3333	NA	1	1	0
35208	1	56	3	3	3.79	84561	83545.5	2	49	33.5	1	1	114	68	118	72	NA	NA	2	NA	NA	5.7	3	2	NA	2	127	2	NA	1	1	NA	NA	2.39	0.81	138662	146965	7.09	1035.5	86.05	13116.5	5.565	116.6	116	70	NA	1	1	NA
35211	1	40	1	4	4.97	20256.9	20449.8	2	58	30	1	6	120	92	NA	NA	128	86	2	NA	NA	5	2	2	NA	NA	233	2	NA	2	1	NA	NA	0.92	0.21	49498.1	56558.7	11.14	582	251.75	10908.5	10.35	243.05	124	89	NA	0	1	NA
35213	1	42	3	5	5	67429.9	70187.1	2	56	34.2	2	2	124	82	120	92	126	86	2	NA	123	5.3	2	2	NA	NA	208	1	NA	2	1	NA	NA	0.57	0.17	43037.5	44970.9	6.275	276.5	24.9	7603	11.385	137.65	123.333	86.6667	NA	0	1	0
35214	1	50	3	4	0.71	30802.5	31567.5	2	50	41.05	1	NA	102	68	114	72	104	70	1	1	93	5.1	1	2	NA	1	266	2	NA	2	2	NA	NA	1.72	0.2	37588.6	39701.5	2.385	383.5	19.5	1090	4.17	45.5	106.667	70	1	0	0	0
35225	1	48	4	5	3.98	28551.5	29474.9	1	50	32.11	2	1	116	84	124	82	114	90	2	NA	103	5.7	2	2	NA	NA	215	2	NA	2	1	NA	NA	0.82	0.36	14969.3	19081.7	13.15	562.5	126.3	13568	10.175	133.1	118	85.3333	NA	0	1	0
35233	1	47	4	3	4	16736.4	17277.7	2	45	43.83	2	NA	126	74	126	76	122	80	2	NA	NA	5.8	2	2	NA	NA	131	2	NA	2	2	NA	NA	0.39	0.15	8774.76	9566.4	2.68	220.5	28.35	658.5	4.755	67.85	124.667	76.6667	NA	0	0	NA
35273	1	79	3	1	1.59	43718.5	43427.3	2	46	28.87	2	NA	140	86	138	86	132	90	1	1	179	6.6	2	2	NA	NA	184	1	1	2	2	NA	NA	1.73	0.48	34981.7	37516.5	4.42	1580	90.2	14092	14.305	84	136.667	87.3333	NA	0	0	1
35284	1	54	4	1	1	32380.3	32455.9	1	49	21.31	2	NA	162	90	144	84	144	96	2	NA	93	5.8	2	2	NA	NA	237	NA	NA	2	1	NA	NA	0.94	0.39	43174.3	NA	5.55	258	238.6	1023	18.59	95.1	150	90	NA	0	1	0
35299	1	48	4	4	2.83	25524.8	26584.7	2	50	25.13	1	4	124	80	118	80	114	74	2	NA	NA	5	2	2	NA	NA	194	2	NA	1	1	NA	NA	0.61	0.2	13501.5	14719.5	6.4	1042.5	117.95	12640	20.91	160.6	118.667	78	NA	1	1	NA
35306	1	78	3	2	NA	15485.9	17194.8	1	45	24.72	1	1	106	52	104	46	100	38	2	NA	92	5.6	2	2	NA	NA	148	2	NA	3	3	NA	NA	2.04	0.4	27212.2	29184	3.655	146	18.5	2024	8.41	57.2	103.333	45.3333	NA	0	0	0
35324	1	76	3	3	1.36	39086.2	41867	2	44	32.79	1	NA	144	64	146	66	138	66	1	1	101	5.7	2	2	NA	NA	143	1	1	2	2	NA	NA	2.11	0.96	51398	55122.3	1.87	1285.5	40.85	1180	4.7	42.05	142.667	65.3333	NA	0	0	0
35329	1	55	3	4	5	89650.9	91877.5	2	46	30.45	1	2	114	70	120	68	116	66	2	NA	NA	5.4	2	2	NA	NA	241	1	1	1	1	NA	NA	0.46	0.13	152491	161063	8.635	1072	24.3	15052.5	24.715	192.75	116.667	68	NA	1	1	NA
35337	1	41	1	1	0.96	24368.2	26377	1	57	30.22	1	2	114	86	110	86	116	80	2	NA	NA	5.5	2	2	NA	NA	231	1	NA	2	2	NA	NA	1.81	0.24	12588.1	15704.7	7.235	587	47.7	6774	12.275	87.2	113.333	84	NA	0	0	NA
35345	1	48	1	4	4.55	19361.7	20132.5	2	57	26.64	1	2	118	60	114	66	118	62	2	NA	117	5.7	2	2	NA	NA	210	2	NA	1	1	NA	NA	0.63	0.15	21428.2	22395.2	21.335	476	386.9	2310.5	7.355	83.8	116.667	62.6667	NA	1	1	0
35367	1	57	3	5	5	67592.2	69450.3	2	52	23.86	1	1	116	68	116	70	120	68	2	NA	88	5.1	2	2	NA	NA	258	1	NA	1	1	NA	NA	2.08	0.5	50776.4	53057.4	7.96	267.5	90.45	9556.5	10.18	133.85	117.333	68.6667	NA	1	1	0
35374	1	72	3	5	3.59	32996.8	34951	1	58	35	2	NA	142	76	140	74	126	70	1	1	101	5.3	2	2	NA	NA	125	2	NA	2	2	NA	NA	0.47	0.18	55313	62708.2	6.8	312	163.8	3146	7.3	118.75	136	73.3333	NA	0	0	0
35392	1	64	4	3	3.26	9588.81	9822.59	2	50	37.98	1	NA	NA	NA	NA	NA	178	104	2	NA	NA	6	3	2	NA	2	226	2	NA	2	1	NA	NA	0.75	0.23	18218.2	19934.4	5.07	1446	119.5	16011	7.555	78.3	178	104	NA	0	1	NA
35407	1	67	4	2	0.94	9716.92	9953.83	2	54	34.35	2	1	142	66	140	58	126	68	1	1	146	5.9	1	2	NA	1	183	1	1	1	1	NA	NA	0.75	0.07	18461.6	21476.1	15.14	663.5	281	17787	22.81	147.5	136	64	1	1	1	1
35408	1	66	3	2	1.03	40546.5	40062	1	49	24.62	1	3	140	72	NA	NA	126	74	2	NA	NA	5.7	2	2	NA	NA	203	NA	NA	2	2	NA	NA	1.64	0.6	47703.3	50384.8	10.9	1147	21.25	1721	10.62	180.3	133	73	NA	0	0	NA
35410	1	42	2	4	1.5	58159.9	60336.5	2	45	29.1	2	2	114	74	110	76	118	78	1	1	NA	5.1	2	2	NA	NA	190	2	NA	1	2	NA	NA	0.95	0.3	36997.3	38659.3	8.22	619	399.05	9497	18.8	198.45	114	76	NA	1	0	NA
35416	1	63	3	5	5	51549.6	54311.9	1	44	24.06	2	2	166	106	162	94	164	98	1	1	NA	5.6	2	2	NA	NA	176	1	1	2	1	NA	NA	0.8	0.31	87710.3	92962.2	4.04	505.5	66.8	1682	11.585	99.9	164	99.3333	NA	0	1	NA
35420	1	64	3	4	1.06	36492.5	36056.4	1	46	37.82	1	NA	132	76	126	78	130	74	1	1	NA	8.2	1	2	NA	1	227	1	1	2	2	NA	NA	1.3	0.52	26361.5	27545.7	4.88	434.5	13.85	2688.5	9.095	80.95	129.333	76	1	0	0	NA
35432	1	84	3	4	5	17895.9	18228.7	1	44	22.14	1	1	140	96	134	94	136	88	2	NA	105	5.4	2	2	NA	NA	212	2	NA	2	2	NA	NA	1.45	0.42	11209.1	12121.9	5.7	570	96.4	6828.5	12.615	77.6	136.667	92.6667	NA	0	0	0
35434	1	71	4	2	2.04	8314.19	8163.71	2	45	31.32	1	NA	160	70	162	72	152	64	2	NA	137	7.6	1	2	NA	1	160	2	NA	2	1	NA	NA	0.88	0.31	10379.8	11008.3	5.87	673.5	89.9	10677	10.465	93.9	158	68.6667	1	0	1	1
35442	1	41	4	4	2.09	20697.8	21504.3	1	51	34.71	2	2	NA	NA	NA	NA	NA	NA	2	NA	NA	5.3	3	2	NA	2	198	2	NA	3	3	NA	NA	2.46	0.53	20290.1	22120.6	3.695	589	35.95	1314.5	5.235	46	NA	NA	NA	0	0	NA
35444	1	80	3	4	2.58	25709.5	26515	2	47	27.95	2	1	130	56	116	48	112	48	2	NA	87	5	2	2	NA	NA	216	2	NA	2	1	NA	NA	2.9	0.83	16304.6	17632.3	4.74	861.5	154	7175.5	5.925	76.65	119.333	50.6667	NA	0	1	0
35465	1	70	3	3	5	48021	48297.5	2	47	36.01	1	NA	112	70	112	62	114	66	2	NA	NA	6.1	2	2	NA	NA	129	1	1	2	1	NA	NA	2.01	0.36	55161.4	59653.4	6.13	696.5	24.35	2979.5	7.475	102	112.667	66	NA	0	1	NA
35469	1	45	3	5	5	67429.9	70187.1	2	56	25.63	1	3	108	68	108	70	106	68	2	NA	NA	4.7	2	2	NA	NA	165	2	NA	2	1	NA	NA	1.74	0.46	83574.4	88272.3	6.025	245.5	137.95	11932.5	17.605	119.65	107.333	68.6667	NA	0	1	NA
35482	1	40	3	4	5	72840.6	75566.7	1	44	29.57	2	1	124	88	128	90	122	94	2	NA	NA	10	1	1	NA	1	262	1	1	2	1	NA	NA	0.29	0.12	46336.2	48417.7	3.81	271.5	120.5	5035.5	6.595	51.05	124.667	90.6667	1	0	1	NA
35488	1	43	3	2	2.96	95268.2	100699	1	48	23.26	1	8	122	72	118	66	116	62	2	NA	NA	5.6	2	2	NA	NA	158	NA	NA	2	2	NA	NA	1.03	0.17	61747	68948.2	4.47	144.5	26.5	105.5	4.435	87.95	118.667	66.6667	NA	0	0	NA
35493	1	69	3	4	3.79	67421.6	67849.1	2	46	28.09	2	1	98	64	98	60	94	62	1	1	NA	5.5	2	2	NA	NA	156	1	1	2	2	NA	NA	2.85	0.84	164426	174272	2.965	351.5	116	894.5	11.775	78.6	96.6667	62	NA	0	0	NA
35509	1	43	1	3	4.28	22079.3	22778.6	1	56	33.99	1	6	130	78	124	88	126	86	2	NA	NA	6	2	2	NA	NA	224	NA	NA	2	2	NA	NA	0.39	0.14	9771.11	12190.3	7.785	338.5	241.2	15274	14.705	90.15	126.667	84	NA	0	0	NA
35515	1	58	4	4	3.9	32380.3	32455.9	1	49	28.14	2	NA	NA	NA	NA	NA	NA	NA	1	1	109	6.5	1	2	NA	1	153	1	1	2	1	NA	NA	1.49	0.41	16483.3	17970.4	4.685	260.5	26.3	10731	12.395	110.6	NA	NA	1	0	1	0
35517	1	73	3	3	NA	16029.2	16217.1	2	50	30.88	1	NA	140	64	140	64	140	68	1	1	114	5.2	2	2	NA	NA	187	2	NA	2	1	NA	NA	4.29	1.06	13063.3	14009.8	4.42	167.5	156.8	2344	11.415	73.55	140	65.3333	NA	0	1	0
35525	1	43	5	3	1.17	39383.1	40751.5	1	46	29.67	1	3	132	86	124	90	120	84	2	NA	NA	5.7	2	2	NA	NA	238	NA	NA	2	2	NA	NA	0.3	0.13	31341.8	NA	1.85	122	39.4	889	6.13	103.3	125.333	86.6667	NA	0	0	NA
35528	1	71	3	3	0.52	20334.3	20198.9	1	49	24.54	1	3	198	84	186	76	190	80	1	1	122	5.3	2	2	NA	2	207	1	NA	2	2	NA	NA	3.34	0.82	23155.1	25040.7	5.65	359.5	132.85	3424	7.755	98.85	191.333	80	NA	0	0	0
35529	1	50	3	4	5	89650.9	91877.5	2	46	29.27	1	4	116	80	NA	NA	NA	NA	2	NA	NA	5.6	2	2	NA	NA	206	2	NA	1	1	NA	NA	2.24	0.62	148376	157261	6.555	311.5	14.85	3669	12.835	107.55	116	80	NA	1	1	NA
35531	1	40	3	3	1.31	38584	40028	1	50	31.22	2	6	120	82	118	82	118	80	2	NA	NA	4.9	2	2	NA	NA	238	2	NA	2	1	NA	NA	0.8	0.57	24544.5	25647.1	14.22	756	100.55	32493.5	26.665	298.65	118.667	81.3333	NA	0	1	NA
35547	1	73	3	5	NA	41470.8	44432.6	2	48	27.12	2	1	126	60	112	62	116	60	1	1	90	5.5	2	2	NA	NA	170	2	NA	2	1	NA	NA	7.25	1.92	35791.4	38384.9	13.575	1020.5	225.5	23219	13.73	112.65	118	60.6667	NA	0	1	0
35567	1	47	3	4	2.65	88700.2	91782.2	2	50	30.9	1	NA	126	70	124	66	124	70	1	1	103	5	2	2	NA	NA	244	NA	NA	2	2	NA	NA	1.35	0.4	109289	115432	7.98	500	33.1	1651	12.76	108.8	124.667	68.6667	NA	0	0	0
35569	1	85	3	3	3.9	21068.2	23080.1	1	55	22.59	2	1	128	40	NA	NA	NA	NA	1	1	111	5.6	2	2	NA	NA	198	1	1	2	2	NA	NA	0.62	0.41	18591.5	21077.2	4.9	768.5	17.3	1142	11.72	120.6	128	40	NA	0	0	0
35572	1	40	3	3	5	71904.2	74595.2	1	58	24.95	2	1	100	64	102	60	96	70	2	NA	NA	4.9	2	2	NA	NA	187	1	2	2	1	NA	NA	0.59	0.19	120466	127238	3.83	174	108.25	3390	7.6	85.8	99.3333	64.6667	NA	0	1	NA
35578	1	68	3	5	2.5	71671.2	72125.6	1	46	32.32	1	3	106	78	110	72	114	72	1	1	NA	5.2	2	2	NA	NA	188	1	1	1	1	NA	NA	0.77	0.24	119709	126876	2.66	243	57.75	6419	5.94	45.7	110	74	NA	1	1	NA
35579	1	61	1	1	0.65	10988.6	9934.07	2	51	25.75	1	NA	NA	NA	NA	NA	NA	NA	2	NA	NA	5.4	2	2	NA	NA	208	NA	NA	2	2	NA	NA	0.28	0.05	24045	27718.6	2.095	59	20	973	5.26	34.85	NA	NA	NA	0	0	NA
35607	1	48	3	4	4.22	85173.9	87154.2	2	44	38.99	2	2	120	80	122	78	118	82	2	NA	NA	5.6	2	2	NA	NA	234	1	NA	2	1	NA	NA	1.71	0.3	144652	152783	5.69	91	17.25	3554	8.515	87.15	120	80	NA	0	1	NA
35608	1	58	4	2	3.85	16736.4	17247.6	2	45	37	2	NA	114	64	112	72	110	66	1	1	NA	5.6	1	2	NA	1	133	1	1	2	2	NA	NA	0.13	0.04	15018.3	16373.2	18.815	137	169.5	2154.5	11.855	108.6	112	67.3333	1	0	0	NA
35612	1	42	4	5	4.9	19404	20160	2	56	24.7	1	NA	132	90	142	88	134	88	1	2	103	5.6	2	2	NA	NA	179	NA	NA	1	1	NA	NA	1.61	0.34	34977.1	38272	4.49	845	23	697.5	12.055	198	136	88.6667	NA	1	1	0
35614	1	73	3	3	1.79	39324.9	45879	1	45	23.39	2	1	NA	NA	86	68	94	66	1	1	NA	7.1	1	2	NA	1	172	2	NA	2	2	NA	NA	0.56	0.05	36956.6	41897.6	7.345	440	78.85	6437	20.745	161	90	67	1	0	0	NA
35619	1	72	3	2	0.98	17216.1	18440.9	2	46	28.53	2	2	144	60	138	62	146	64	1	1	NA	4.9	2	2	NA	NA	163	NA	NA	2	1	NA	NA	3.25	0.25	22639	25665.8	3.61	499.5	35.45	13368.5	12.005	66.35	142.667	62	NA	0	1	NA
35632	1	41	4	5	5	20697.8	21367.3	1	51	31.88	2	2	NA	NA	130	84	136	70	2	NA	NA	4.8	2	2	NA	NA	205	1	NA	1	1	NA	NA	0.57	0.26	20160.8	21979.6	12.38	173	26.7	6558.5	10.89	105.7	133	77	NA	1	1	NA
35646	1	46	3	5	3.63	99218	102931	1	50	26.36	2	2	122	64	118	64	124	62	2	NA	93	5	2	2	NA	NA	246	1	NA	2	1	NA	NA	1.49	0.47	79164	82720.2	10.025	841.5	37.25	27301	17.755	150.3	121.333	63.3333	NA	0	1	0
35652	1	65	1	1	0.78	10415.5	10769.3	1	57	35.48	1	NA	130	86	132	78	122	80	1	2	140	6.2	2	2	NA	NA	163	2	NA	2	1	NA	NA	1.75	0.36	11462.4	11979.7	3.905	283.5	26.25	1917	8.04	132.85	128	81.3333	NA	0	1	1
35655	1	42	3	2	1.9	34493.8	36460.3	2	44	30.25	1	3	108	62	110	66	106	66	2	NA	NA	5.3	2	2	NA	NA	163	NA	NA	1	1	NA	NA	0.94	0.24	28041.5	29301.2	4.725	245.5	136.05	5122.5	9.9	114.45	108	64.6667	NA	1	1	NA
35664	1	48	2	2	0.65	58159.9	58017	2	45	28.34	1	NA	150	84	144	90	144	90	1	1	NA	5.3	2	2	NA	NA	366	1	1	2	2	NA	NA	0.75	0.33	44620.6	NA	2.75	299	8.9	2460	12.04	79	146	88	NA	0	0	NA
35673	1	71	3	4	2.34	42440.1	43142.5	1	54	28.36	2	NA	158	78	NA	NA	NA	NA	1	1	NA	5.6	2	2	NA	NA	206	2	NA	2	1	NA	NA	2.36	0.85	26529.1	28689.5	10.265	727	63.4	12838.5	14.915	122.25	158	78	NA	0	1	NA
35679	1	50	3	4	4.49	20196.9	20752.1	2	45	30.59	1	NA	108	72	114	78	116	74	2	NA	NA	5.7	2	2	NA	NA	233	1	NA	2	2	NA	NA	1.87	0.44	34442.7	36505.1	10.985	958.5	189.4	17108.5	11.375	202.75	112.667	74.6667	NA	0	0	NA
35685	1	51	4	4	1.72	24659.7	25457.3	1	45	23.99	1	3	136	90	136	84	140	86	2	NA	105	6	2	2	NA	NA	173	1	NA	2	1	NA	NA	0.59	0.11	24019.9	26186.9	6.75	442.5	135.7	6079.5	10.09	102.85	137.333	86.6667	NA	0	1	0
35688	1	85	3	3	NA	22077.2	22487.7	2	49	28.02	1	NA	168	78	176	82	176	74	1	1	110	5.1	2	2	NA	NA	166	2	NA	2	1	NA	NA	0.46	0.15	13828.1	NA	3.84	269	18.5	266	6.78	80.5	173.333	78	NA	0	1	0
35691	1	46	4	2	1.77	23284.1	23957.8	1	48	22.1	1	2	126	80	124	70	120	74	1	2	85	4.5	2	2	NA	NA	205	NA	NA	1	1	NA	NA	0.3	0.15	22605	24644.4	8.145	138.5	23.65	9800	8.38	115.9	123.333	74.6667	NA	1	1	0
35701	1	40	1	1	3.12	22079.3	23468.4	1	56	30.75	1	2	130	96	130	82	126	74	1	2	NA	5.5	2	2	NA	NA	176	2	NA	2	2	NA	NA	0.77	0.35	10067	10521.3	4.52	125.5	76.5	10515	11.175	95.4	128.667	84	NA	0	0	NA
35715	1	41	1	4	3.1	20000.7	20634.1	1	53	29.19	1	6	118	74	NA	NA	122	66	2	NA	97	4.2	2	2	NA	NA	258	NA	NA	2	1	NA	NA	1.23	0.34	9847.38	10291.8	5.985	324	31.95	2860.5	11.125	102.5	120	70	NA	0	1	0
35719	1	48	4	3	5	32380.3	33724.8	1	52	24.49	1	1	106	58	NA	NA	108	54	2	NA	91	5	2	2	NA	NA	167	2	NA	2	2	NA	NA	0.59	0.32	17127.7	18672.9	8.6	302.5	42.3	2995	11.75	113.35	107	56	NA	0	0	0
35743	1	40	4	5	3.13	20961	21777.7	1	44	41.13	2	2	NA	NA	NA	NA	NA	NA	2	NA	NA	5.2	2	2	NA	NA	227	1	1	2	1	NA	NA	0.48	0.16	54748.4	NA	6.99	219	132.9	6370	4.99	73.5	NA	NA	NA	0	1	NA
35745	1	66	4	2	3.11	7775.48	7965.05	1	49	18.59	1	NA	NA	NA	126	58	120	78	1	1	90	5.8	2	2	NA	NA	198	2	NA	1	1	NA	NA	0.84	0.35	4045.19	4410.13	3.11	250.5	97.3	8876.5	10.125	73	123	68	NA	1	1	0
35763	1	46	3	4	5	71827.3	74764.4	2	52	28.93	1	4	136	78	132	74	132	86	2	NA	NA	5.3	2	2	NA	NA	179	2	NA	1	2	NA	NA	0.12	0.04	89024.8	94029	13.795	745	258.9	6332	19.36	167.75	133.333	79.3333	NA	1	0	NA
35764	1	59	4	4	5	23310.4	24218.6	2	51	27.11	2	1	104	68	98	68	104	70	1	1	NA	5.4	2	2	NA	NA	229	1	NA	2	2	NA	NA	1.32	0.68	60884.9	NA	9.19	1238	254.9	30725	5.04	157.8	102	68.6667	NA	0	0	NA
35766	1	68	4	2	2.18	7775.48	8491.16	1	51	24.56	1	1	138	64	136	62	142	70	2	NA	NA	6.4	2	2	NA	NA	178	NA	NA	2	2	NA	NA	2.5	0.48	7393.64	8060.68	8.665	833	154.75	1655.5	9.575	75.4	138.667	65.3333	NA	0	0	NA
35783	1	80	3	5	5	22202.7	24393.1	2	48	23.18	2	NA	132	80	122	76	122	70	2	NA	128	5.3	2	2	NA	NA	209	2	NA	3	2	NA	NA	2.56	0.83	14999.8	16221.3	24.475	1075	228.45	7171	19.305	146.35	125.333	75.3333	NA	0	0	1
35785	1	49	1	1	0.51	19361.7	19974.9	2	57	23.7	1	12	106	46	NA	NA	NA	NA	2	NA	NA	8.9	1	1	NA	2	174	NA	NA	2	2	NA	NA	2.02	0.17	8568.43	8955.11	2.225	402.5	84.2	2515.5	6.71	74.95	106	46	NA	0	0	NA
35788	1	72	3	5	5	41946.5	42640.6	1	47	28.88	2	1	136	58	126	58	130	60	1	1	NA	5.4	2	2	NA	NA	156	2	NA	2	1	NA	NA	1.18	0.47	48881.3	52861.8	7.64	492.5	66.35	2583	15.86	156.85	130.667	58.6667	NA	0	1	NA
35790	1	51	4	3	3.87	20697.8	21367.3	1	51	40.64	2	4	NA	NA	132	82	NA	NA	2	NA	NA	6	2	2	NA	NA	246	2	NA	1	2	NA	NA	1.36	0.45	39630.4	43363.7	7.365	442.5	29.2	1629	13.67	244.4	132	82	NA	1	0	NA
35793	1	43	3	5	4.55	99218	102931	1	50	26.74	1	1	116	80	116	78	116	82	1	1	NA	5.3	2	2	NA	NA	214	2	NA	2	1	NA	NA	0.49	0.19	79164	82720.2	9.685	405	19.9	1046	11.575	81.55	116	80	NA	0	1	NA
35798	1	65	3	3	0.23	67421.6	71833.8	2	46	26.08	1	1	140	76	NA	NA	NA	NA	1	1	84	5.3	2	2	NA	NA	246	1	1	2	2	NA	NA	1.46	0.4	55247.1	57728.9	3.915	340	92.75	14020.5	8.765	79.05	140	76	NA	0	0	0
35802	1	76	3	3	2.5	50975.4	51573.2	2	53	28.26	1	1	138	70	140	68	138	64	1	1	NA	5.6	2	2	NA	NA	177	2	NA	2	1	NA	NA	4.03	0.87	31713.3	35768.3	4.84	207.5	89.8	4097.5	5.82	59.45	138.667	67.3333	NA	0	1	NA
35805	1	45	4	4	5	23310.4	24218.6	2	51	36.31	1	1	152	102	144	102	154	100	1	1	115	4.3	2	2	NA	NA	270	1	NA	1	1	NA	NA	0.74	0.25	22851.2	29128.9	2.74	637	134.65	10189.5	7.675	31.3	150	101.333	NA	1	1	0
35809	1	74	4	2	1.81	12708.6	12478.6	2	58	28.08	1	NA	118	70	124	66	NA	NA	1	1	NA	5.6	2	2	NA	NA	169	1	1	2	1	NA	NA	0.27	0.17	15866	20578.5	9.17	1767.5	195.35	52536.5	4.73	62.15	121	68	NA	0	1	NA
35810	1	51	4	4	NA	20697.8	21367.3	1	51	33.38	1	3	142	96	150	96	144	94	2	NA	NA	7.2	1	2	NA	1	202	2	NA	1	2	NA	NA	0.73	0.36	20160.8	21979.6	2.655	244.5	84.95	1927	10.83	85.7	145.333	95.3333	1	1	0	NA
35818	1	85	3	3	1.28	20926	21315.1	2	44	30.51	1	NA	144	86	NA	NA	NA	NA	1	1	136	6.1	2	2	NA	NA	245	1	2	2	2	NA	NA	9.04	1.31	13107.1	14783	3.835	469	38.5	1166	4.8	45.7	144	86	NA	0	0	1
35822	1	42	3	4	2.2	94527.4	94295.2	1	53	34.84	1	2	NA	NA	120	66	NA	NA	2	NA	NA	5.3	2	2	NA	NA	201	1	NA	1	1	NA	NA	1.02	0.33	57820.2	60417.6	23.81	1095.5	69.95	19047.5	26.95	180.85	120	66	NA	1	1	NA
35826	1	72	1	2	2.96	3877.55	5883.34	1	55	29.46	1	NA	170	84	166	86	162	84	1	1	107	5.8	2	2	NA	NA	175	NA	NA	2	1	NA	NA	0.79	0.26	18604.3	19856.6	6.53	604.5	150.75	6439	5.935	49.25	166	84.6667	NA	0	1	0
35827	1	53	4	2	1.53	25524.8	25584.4	2	44	17.1	1	NA	110	70	116	66	114	72	2	NA	NA	5.4	2	2	NA	NA	216	NA	NA	2	2	NA	NA	1.33	0.59	64318.4	70377.4	2.9	138.5	228.75	3357	3.575	48	113.333	69.3333	NA	0	0	NA
35832	1	81	3	5	3.57	22202.7	24115.5	2	48	28	1	1	128	72	122	70	NA	NA	2	NA	NA	6.7	2	2	NA	NA	175	1	1	2	2	NA	NA	1.53	0.3	14829.1	16036.7	10.005	1375.5	274.25	40772	15.89	121.5	125	71	NA	0	0	NA
35838	1	43	3	2	3.25	34493.8	36460.3	2	50	32.8	1	6	122	92	120	82	120	86	2	NA	95	5.1	2	2	NA	NA	257	NA	NA	2	2	NA	NA	0.44	0.23	26656.8	27854.3	5.555	655	37.75	12890.5	17.625	192.85	120.667	86.6667	NA	0	0	0
35856	1	42	5	5	5	71827.3	74515.5	2	52	30.92	1	1	130	78	132	74	124	76	1	2	102	5.7	2	2	NA	NA	290	1	1	2	1	NA	NA	0.75	0.25	54479.6	56927	6.63	380	71.15	2889.5	22.425	157.45	128.667	76	NA	0	1	0
35858	1	72	3	3	3.41	48021	48297.5	2	47	28.67	1	2	134	80	134	84	136	82	1	1	NA	5.3	2	2	NA	NA	181	1	1	2	1	NA	NA	0.53	0.18	59292.5	63588.9	8.365	791.5	114.65	2934	6.8	71.15	134.667	82	NA	0	1	NA
35863	1	56	3	4	3.74	95301.6	97668.6	1	46	33.18	2	1	134	70	130	72	128	68	1	1	99	5.6	2	2	NA	NA	180	1	1	2	2	NA	NA	0.4	0.27	59888.7	62579	3.995	381.5	91.8	4660.5	11.18	83.95	130.667	70	NA	0	0	0
35870	1	41	1	1	0.67	20256.9	21926.8	2	58	34.85	2	NA	NA	NA	NA	NA	NA	NA	2	NA	NA	5.9	2	2	NA	NA	270	NA	NA	2	2	NA	NA	0.8	0.3	9405.71	NA	6.1	517	35.9	1119	7.95	128.8	NA	NA	NA	0	0	NA
35874	1	51	3	3	2.18	86017.1	88381.7	1	47	26.78	2	3	138	84	132	82	132	86	1	1	117	5	2	2	NA	NA	195	2	NA	2	2	NA	NA	4.83	0.56	67974	71027.5	13.115	416.5	37.55	8539	24.21	111.2	134	84	NA	0	0	0
35883	1	68	3	5	NA	74056.8	74086.8	2	47	27.14	1	NA	106	62	102	60	104	64	2	NA	NA	5.3	2	2	NA	NA	165	1	1	1	2	NA	NA	0.97	0.28	119645	126371	7.495	869	90.1	4655	20.885	89	104	62	NA	1	0	NA
35884	1	60	3	1	1.89	31962	31580.1	2	50	42.46	1	NA	NA	NA	186	88	186	74	1	1	154	7	1	1	NA	1	144	1	1	3	3	NA	NA	1.57	0.32	23088.8	24126	14.845	454	5.8	1807.5	10.65	110.05	186	81	1	0	0	1
35887	1	73	3	5	5	52851.2	56625.7	1	57	27.58	2	NA	132	62	NA	NA	128	64	2	NA	116	5.5	2	2	NA	NA	124	2	NA	2	1	NA	NA	3.4	0.92	64913.1	70199.2	8.44	593.5	95.9	32395.5	9.185	100.9	130	63	NA	0	1	0
35888	1	49	1	1	0.46	18144	19639.7	1	55	26.55	1	3	118	76	122	76	122	76	2	NA	105	5.8	2	2	NA	NA	242	1	2	2	2	NA	NA	0.42	0.13	9372.8	NA	1.78	85	78.1	1478	6.22	92.1	120.667	76	NA	0	0	0
35891	1	63	4	4	NA	10725.8	11522.3	1	50	29.82	1	NA	146	88	134	84	144	82	1	1	NA	5.4	1	2	NA	2	210	2	NA	2	2	NA	NA	0.77	0.22	10871.7	11852.5	4.495	398.5	21.25	4525	9.68	66.65	141.333	84.6667	NA	0	0	NA
35897	1	41	3	3	3.75	88700.2	90762.4	2	50	38.86	1	NA	126	86	130	82	132	82	1	2	NA	5.4	2	2	NA	NA	206	2	NA	1	1	NA	NA	1.13	0.21	150640	159660	8.135	817.5	22.1	12970	18.69	145.55	129.333	83.3333	NA	1	1	NA
35907	1	85	3	4	4.08	21792.4	22608.5	2	50	20.89	2	1	132	58	128	54	116	54	2	NA	NA	5.1	2	2	NA	NA	198	2	NA	2	1	NA	NA	5.34	1.39	25821.5	29123.2	6.4	710	49.8	12882.5	7.8	78.4	125.333	55.3333	NA	0	1	NA
35918	1	51	1	1	NA	20000.7	21649.4	1	53	27.52	2	4	140	86	144	86	152	84	2	NA	111	5.2	2	2	NA	NA	232	NA	NA	2	2	NA	NA	1.28	0.24	77986.7	89111.1	4.185	180.5	91.35	1413	13.995	159.7	145.333	85.3333	NA	0	0	0
35936	1	62	4	3	3.2	6287.29	6754.16	2	45	24.11	1	NA	172	104	166	110	160	104	1	1	91	5.8	2	2	NA	NA	221	2	NA	2	2	NA	NA	0.9	0.28	8984.67	9831.05	5.39	337.5	62.05	2953	7.28	109.3	166	106	NA	0	0	0
35958	1	63	3	4	4.17	60277.9	60660.1	2	44	31.1	1	1	116	60	110	60	106	62	2	NA	NA	5.7	2	2	NA	NA	154	1	1	2	2	NA	NA	7.59	1.39	44349.7	49521.9	6.83	722	44	8721.5	22.34	140.8	110.667	60.6667	NA	0	0	NA
35972	1	61	3	4	1.95	60645.9	61321.3	1	45	31.78	1	3	108	56	102	54	108	52	1	1	NA	7.6	1	2	NA	1	206	1	1	2	2	NA	NA	1.97	0.23	148607	157505	5.83	633	82.05	17078.5	9.325	93.7	106	54	1	0	0	NA
35977	1	66	3	3	4.82	74056.8	73171.9	2	47	29.21	1	1	124	76	128	74	114	70	1	1	NA	5.4	2	2	NA	NA	192	1	1	1	1	NA	NA	1.94	0.27	87128.6	92026.2	5.26	788	132.1	15977.5	19.46	96.75	122	73.3333	NA	1	1	NA
36014	1	49	2	2	3.5	27932.3	32814.3	2	52	25.35	1	3	124	70	118	70	112	76	2	NA	99	4.9	2	2	NA	NA	227	1	NA	2	2	NA	NA	2.04	0.26	23991.2	25068.9	6.035	850.5	43.9	4102.5	17.84	228.5	118	72	NA	0	0	0
36038	1	55	3	5	5	67592.2	69682.3	2	52	43.23	2	1	176	92	164	80	148	82	1	2	111	6.1	2	2	NA	NA	207	1	NA	1	1	NA	NA	0.56	0.14	53592.4	55999.9	17.23	1574.5	112.85	14655.5	29.92	197.5	162.667	84.6667	NA	1	1	0
36047	1	47	1	1	0.6	23503.3	23668.7	2	53	26.56	2	2	118	64	118	70	118	70	2	NA	118	5.6	2	2	NA	NA	149	NA	NA	1	2	NA	NA	0.77	0.18	10152.9	10611.1	6.29	268	112.75	915.5	9.485	107.1	118	68	NA	1	0	0
36048	1	82	3	4	5	22077.2	22903.9	2	49	25.13	1	3	130	62	122	62	120	60	2	NA	NA	5	2	2	NA	NA	184	2	NA	1	1	NA	NA	3.05	0.95	26159	28289.1	10.13	617	39.65	1458.5	12.24	106.9	124	61.3333	NA	1	1	NA
36052	1	58	3	5	5	80641.1	82858	1	45	31.08	1	2	124	74	122	68	120	64	2	NA	107	5.6	2	2	NA	NA	163	1	1	1	1	NA	NA	1.1	0.28	63725.7	NA	15.59	948	141.7	25083	13.19	243.4	122	68.6667	NA	1	1	0
36057	1	58	1	3	0.78	18144	18866.3	1	55	31.6	1	1	136	78	126	78	118	78	2	NA	NA	7.2	2	2	NA	NA	241	2	NA	2	2	NA	NA	4.07	0.92	46749.4	53891.6	4.19	182	17.8	1483.5	6.925	49.65	126.667	78	NA	0	0	NA
36066	1	84	3	4	1.21	9866.37	10235.8	2	44	23.24	2	NA	128	78	NA	NA	NA	NA	1	1	NA	6	2	2	NA	NA	190	2	NA	2	1	NA	NA	8.53	1.92	11690.5	13185.3	6.565	668	39.05	5534.5	14.005	113.45	128	78	NA	0	1	NA
36070	1	42	4	2	0.23	26005.4	26985.2	2	48	33.07	1	NA	124	64	124	60	122	56	2	NA	104	4.9	2	2	NA	NA	162	1	NA	2	1	NA	NA	2.08	0.37	25461.5	27758.6	3.875	237.5	89.2	479	14.125	101.25	123.333	60	NA	0	1	0
36075	1	59	4	2	1.63	23310.4	24188.7	2	51	35.35	2	1	158	80	154	84	156	66	1	1	NA	7.2	2	2	NA	NA	176	1	1	2	2	NA	NA	2.27	0.15	60809.5	66537.9	4.095	664.5	101.3	5055	4.445	106.2	156	76.6667	NA	0	0	NA
36087	1	54	3	2	2.12	80151.8	82142.5	2	44	31.56	1	5	124	68	120	70	120	66	2	NA	NA	5.8	2	2	NA	NA	204	NA	NA	2	2	NA	NA	0.45	0.09	50368.4	56242.5	5.875	530	50.7	4561.5	16.54	87.85	121.333	68	NA	0	0	NA
36108	1	76	1	1	0.27	4274.34	6205.55	1	53	27.46	2	NA	92	60	90	58	NA	NA	2	NA	NA	5.9	2	2	NA	NA	228	1	NA	3	3	NA	NA	2.29	0.62	2915.02	NA	3.26	253	52.4	4489	2.95	62.1	91	59	NA	0	0	NA
36116	1	45	1	3	1	18767.7	20197.4	2	50	33.15	1	NA	134	74	136	88	138	78	2	NA	NA	5.9	2	2	NA	NA	218	NA	NA	2	1	NA	NA	1.04	0.36	9638.95	10073.9	9.615	515	72.1	16485.5	16.54	154.55	136	80	NA	0	1	NA
36118	1	73	4	3	5	11383	11721.2	1	55	26.59	1	NA	128	64	NA	NA	NA	NA	2	NA	NA	12.9	1	1	NA	2	201	2	NA	2	2	NA	NA	0.68	0.22	9171.63	9727.04	9.57	725.5	120.4	23936	6.21	35.35	128	64	NA	0	0	NA
36119	1	83	2	3	0.98	6649.13	6931	2	45	29.24	1	NA	200	106	200	104	200	106	1	1	133	6.3	1	2	NA	1	185	1	NA	2	2	NA	NA	4.42	1.16	7945.39	NA	0.95	362	95.8	516	9.96	56.2	200	105.333	1	0	0	1
36122	1	41	1	1	0.95	20000.7	20835.1	1	53	30.37	2	NA	104	58	108	54	102	54	2	NA	92	5.2	2	2	NA	NA	234	NA	NA	2	2	NA	NA	4.32	0.41	8937.43	9340.76	4.905	152	8.6	1105	8.985	128.3	104.667	55.3333	NA	0	0	0
36140	1	61	3	4	2.18	60645.9	59921.2	1	45	30.53	1	3	NA	NA	144	56	138	58	1	1	115	5.5	2	2	NA	NA	161	2	NA	1	1	NA	NA	0.67	0.22	46085.2	48155.4	4.81	51.5	48.7	6641	18.34	153.75	141	57	NA	1	1	0
36148	1	44	4	3	1.81	16736.4	17277.7	2	45	40.65	1	2	144	80	140	72	142	76	2	NA	114	6.4	2	2	NA	NA	173	1	NA	1	1	NA	NA	0.76	0.11	29976.3	32800.2	12.48	397.5	65.75	23120.5	11.235	180.2	142	76	NA	1	1	0
36159	1	65	4	1	2.04	11280.8	12118.4	1	56	31.54	2	3	NA	NA	NA	NA	NA	NA	1	1	176	NA	1	2	NA	1	227	1	NA	2	2	NA	NA	0.77	0.3	16120.5	17639.1	4.465	786	102.5	6386.5	9.05	103.7	NA	NA	1	0	0	1
36164	1	46	3	4	5	71827.3	74515.5	2	52	28.14	2	1	112	70	104	66	104	68	2	NA	105	5.2	2	2	NA	NA	177	2	NA	1	1	NA	NA	0.46	0.15	57309.5	59884	2.755	213.5	78	3657.5	10.67	121.3	106.667	68	NA	1	1	0
36169	1	51	3	4	5	86017.1	88676.9	1	47	31	2	2	132	76	134	86	134	74	2	NA	NA	5.4	2	2	NA	NA	255	2	NA	2	2	NA	NA	1.68	0.33	64833.3	67745.8	23.02	1168.5	129.8	27909.5	17.145	95.8	133.333	78.6667	NA	0	0	NA
36179	1	49	1	2	0.79	18144	18718.6	1	55	26.64	1	NA	126	72	136	72	132	70	2	NA	109	6.2	2	2	NA	NA	236	NA	NA	1	2	NA	NA	0.89	0.18	19923.4	20822.5	9.21	154	37.4	12311.5	11.185	66.7	131.333	71.3333	NA	1	0	0
36190	1	59	3	5	4.17	84561	83545.5	2	49	36.46	1	6	134	60	134	64	124	60	1	1	NA	4.9	2	2	NA	NA	188	1	NA	2	2	NA	NA	1	0.56	99480.8	105437	8.32	532.5	114.35	43832	14.26	106.9	130.667	61.3333	NA	0	0	NA
36193	1	54	5	4	1.86	95301.6	96583.4	1	48	38.49	1	2	112	66	112	60	98	60	2	NA	102	5.8	2	2	NA	NA	189	1	1	2	2	NA	NA	0.55	0.3	70614	73786.1	10.51	310	47.6	16156	12.64	162.55	107.333	62	NA	0	0	0
36201	1	58	3	1	3.06	80151.8	82142.5	2	44	37.79	1	NA	140	84	138	84	134	88	2	NA	NA	6.2	2	2	NA	NA	255	NA	NA	2	1	NA	NA	0.64	0.32	50368.4	52631	2.69	302.5	44.9	1629.5	4.455	51.55	137.333	85.3333	NA	0	1	NA
36207	1	85	3	1	1.63	23406.1	24502.9	1	48	30.59	1	NA	184	54	166	56	174	52	1	2	NA	5.3	2	2	NA	NA	141	NA	NA	2	2	NA	NA	0.27	0.07	28089.1	30376.4	3.505	277.5	41.8	917	7.71	50.95	174.667	54	NA	0	0	NA
36209	1	56	4	4	5	28551.5	29663.9	1	50	26.3	2	2	136	88	126	88	124	86	1	1	103	5.6	2	2	NA	NA	197	1	NA	2	1	NA	NA	2.11	0.47	15065.3	16424.5	5.635	333	29.35	9039	13.41	96	128.667	87.3333	NA	0	1	0
36213	1	58	4	4	5	24459.9	25413	1	52	26.85	2	1	154	84	140	80	150	78	2	NA	NA	5.7	2	2	NA	NA	228	2	NA	1	2	NA	NA	1.3	0.34	47134.1	54830.3	4.81	588	10.95	3880	8.31	75.9	148	80.6667	NA	1	0	NA
36223	1	71	1	2	1.29	5542.4	7352.58	2	54	27.66	2	3	88	48	86	52	102	50	1	1	94	5.6	2	2	NA	NA	190	2	NA	1	1	NA	NA	0.27	0.1	6419.32	7320.97	7.52	649	32.7	13843.5	5.15	96.2	92	50	NA	1	1	0
36227	1	62	4	3	4.91	9270.15	10123.4	1	55	29.89	1	2	132	58	NA	NA	NA	NA	2	NA	121	5.9	2	2	NA	NA	162	1	1	1	2	NA	NA	1.06	0.52	9551.8	12175.9	4.925	337.5	176.45	14470.5	7.775	144	132	58	NA	1	0	0
36240	1	41	3	4	3.1	39383.1	40298.8	1	46	32.98	2	NA	126	80	124	80	130	72	2	NA	NA	4.9	2	2	NA	NA	204	2	NA	1	1	NA	NA	0.36	0.15	29463.2	30786.7	9.54	564.5	38	10650.5	23.72	131.05	126.667	77.3333	NA	1	1	NA
36247	1	60	5	3	5	50237.6	53538.9	1	51	26.27	2	NA	NA	NA	132	68	132	62	2	NA	109	6.2	2	2	NA	NA	259	2	NA	2	1	NA	NA	0.71	0.49	88859.7	93854.6	4.93	202	108.85	436	9.69	71.85	132	65	NA	0	1	0
36275	1	84	3	2	2.55	25709.5	26914.4	2	47	19.61	1	NA	124	52	120	44	116	48	2	NA	96	5.4	2	2	NA	2	245	1	NA	2	1	NA	NA	2.43	0.68	16550.1	17897.9	11.645	799.5	96.65	22023	12.695	84	120	48	NA	0	1	0
36284	1	64	3	3	1.89	63593.8	63997	2	49	33.97	1	2	152	82	162	80	158	84	2	NA	NA	5.2	2	2	NA	NA	232	2	NA	1	1	NA	NA	1.05	0.18	76203.7	80487.2	3.255	384.5	94.3	11708	9.9	81.1	157.333	82	NA	1	1	NA
36286	1	64	3	5	5	62773.4	63171.5	2	50	36.14	1	1	142	82	134	76	136	78	1	1	NA	5.6	2	2	NA	NA	190	1	1	2	1	NA	NA	0.48	0.19	102018	108126	8.49	311.5	80.1	13377	11.785	106.95	137.333	78.6667	NA	0	1	NA
36291	1	72	4	3	1.99	14936.7	14666.4	1	52	21.81	1	3	128	84	NA	NA	122	86	2	NA	NA	5.9	2	2	NA	NA	187	NA	NA	2	2	NA	NA	1.34	0.35	11476.2	12171.1	11.48	1713	55.05	15772.5	13.42	170.4	125	85	NA	0	0	NA
36292	1	46	1	1	2.07	22079.3	23899.4	1	56	27.77	2	4	116	56	104	68	104	66	2	NA	89	5.5	2	2	NA	NA	229	1	NA	2	2	NA	NA	1.25	0.34	11405.7	11920.4	4.305	329.5	39.65	7191.5	16.36	129.25	108	63.3333	NA	0	0	0
36294	1	45	3	5	5	72840.6	75566.7	1	44	25.52	1	3	128	64	114	66	122	66	2	NA	88	5	2	2	NA	NA	155	1	NA	1	1	NA	NA	0.36	0.1	125420	NA	7.58	1731	240.6	1286	22.7	163.2	121.333	65.3333	NA	1	1	0
36298	1	72	3	5	4.55	32961.5	35315.5	2	52	30.34	2	4	138	70	132	70	130	66	1	1	NA	4.4	2	2	NA	NA	185	1	1	1	1	NA	NA	2.36	0.57	40484.1	45660.6	9.43	1686	97.55	18277	18.075	163.1	133.333	68.6667	NA	1	1	NA
36311	1	63	3	2	5	60277.9	60660.1	2	50	25.98	2	2	134	84	136	72	132	78	1	2	101	5.6	2	2	NA	NA	192	1	1	1	2	NA	NA	3.83	0.79	72230.2	76290.4	23.645	1766	160.15	1558.5	49.505	141.4	134	78	NA	1	0	0
36319	1	65	3	4	2.58	30691.4	30703.8	2	50	29.5	1	2	136	80	124	78	120	86	2	NA	104	5.5	2	2	NA	NA	197	1	NA	2	2	NA	NA	3.58	0.29	36560.2	38615.3	9.11	480	46.8	650	8.65	85.55	126.667	81.3333	NA	0	0	0
36328	1	83	4	4	2.61	13170.5	12932.1	1	50	22.35	1	1	118	56	120	56	122	60	2	NA	NA	5.3	2	2	NA	NA	174	2	NA	2	2	NA	NA	5.67	0.82	14178.8	15363.9	9.285	3377	161.1	10374	13.835	147.45	120	57.3333	NA	0	0	NA
36340	1	63	1	1	1.83	8128.86	7348.74	2	54	27.99	1	24	152	66	148	66	146	70	1	1	113	5.3	2	2	NA	NA	217	NA	NA	3	3	NA	NA	0.97	0.26	7821.73	8174.71	6.39	370.5	42.55	7523.5	10.135	140.3	148.667	67.3333	NA	0	0	0
36343	1	48	3	4	1.89	91507.4	95249.2	2	57	24.11	1	3	106	82	100	74	100	68	2	NA	NA	5.4	2	2	NA	NA	192	2	NA	2	1	NA	NA	1.33	0.38	113417	120208	12.475	855.5	69.4	21038.5	28.015	206.65	102	74.6667	NA	0	1	NA
36351	1	64	4	4	5	6287.29	6754.16	2	45	24.36	1	NA	142	58	138	58	144	60	2	NA	NA	6	2	2	NA	NA	235	1	NA	2	2	NA	NA	0.8	0.31	11718.3	12822.2	2.79	134.5	263.55	1213	7.71	122	141.333	58.6667	NA	0	0	NA
36354	1	70	4	3	1.12	12708.6	13086.2	2	58	30.29	1	NA	120	64	NA	NA	NA	NA	1	1	121	6.3	1	2	NA	1	163	1	1	2	2	NA	NA	2.45	0.35	16638.4	17646	13.67	675.5	42	8765.5	5.805	44.25	120	64	1	0	0	0
36357	1	47	4	4	5	20961	21777.7	2	49	26.79	2	3	118	78	114	76	112	72	2	NA	130	5.9	2	2	NA	NA	245	2	NA	2	1	NA	NA	1.27	0.42	18962.8	20673.6	8.545	486	86.55	6168	13.585	88.85	114.667	75.3333	NA	0	1	1
36373	1	69	3	2	1.44	31962	32456.6	2	44	21.05	1	NA	154	92	142	90	138	80	2	NA	NA	5.4	2	2	NA	NA	225	2	NA	3	3	NA	NA	0.98	0.44	23729.6	24795.6	10.64	657.5	79.6	10953	11.925	139.4	144.667	87.3333	NA	0	0	NA
36390	1	67	4	2	0.48	10725.8	10987.3	1	50	29.57	2	NA	NA	NA	178	90	NA	NA	1	1	NA	5.8	2	2	NA	NA	138	1	1	2	1	NA	NA	6.24	1.55	19062.7	20858.5	5.45	162.5	122.7	13556	7.78	85.55	178	90	NA	0	1	NA
36398	1	63	3	1	1.35	50168.5	55408.2	2	52	18.5	1	2	124	54	112	58	116	56	2	NA	NA	5.6	2	2	NA	NA	238	NA	NA	2	2	NA	NA	0.35	0.19	33975.3	37937.7	4.47	520.5	45.1	15552.5	11.6	138.8	117.333	56	NA	0	0	NA
36401	1	66	3	5	5	63955.3	68158.1	2	53	32.3	2	1	142	64	142	70	146	66	2	NA	NA	7.2	1	2	NA	1	148	1	1	2	1	NA	NA	0.42	0.18	81158.4	85720.4	8.155	1321.5	69.85	9239	18.35	123	143.333	66.6667	1	0	1	NA
36405	1	54	4	5	2.27	16736.4	17388.5	2	45	25.07	2	5	128	74	124	68	124	62	2	NA	116	4.1	2	2	NA	NA	211	2	NA	1	1	NA	NA	5.46	1.84	30168.6	33010.5	8.52	401.5	122.75	6825.5	11.045	138.25	125.333	68	NA	1	1	0
36407	1	80	3	2	1.56	20883.2	22943.5	1	52	20.19	1	NA	124	68	118	64	108	66	1	1	94	4.7	2	2	NA	NA	195	2	NA	2	1	NA	NA	0.73	0.18	18481.5	19820.7	6.14	1133	31.1	5966.5	6.075	73.4	116.667	66	NA	0	1	0
36408	1	42	1	4	0.51	19018.4	19620.8	2	54	46.04	1	2	90	58	90	62	92	56	1	1	45	8.9	1	1	NA	2	108	1	1	2	2	NA	NA	0.15	0.06	9363.79	11682.1	3.175	242	16.75	3454.5	7.79	143.45	90.6667	58.6667	NA	0	0	0
36409	1	61	4	4	5	7874.34	8066.32	1	44	26.55	1	3	128	66	124	64	124	64	2	NA	NA	6.3	2	2	NA	NA	224	1	1	2	2	NA	NA	1.54	0.32	7023.71	NA	2.35	89	2.9	388	7.41	83.6	125.333	64.6667	NA	0	0	NA
36414	1	80	3	1	2.27	23406.1	23841.2	2	46	35.44	1	NA	168	78	164	74	172	80	1	1	NA	6.5	2	2	NA	NA	189	1	1	3	3	NA	NA	2.08	0.91	19204.7	20596.2	1.72	645.5	70	5284	6.365	47.05	168	77.3333	NA	0	0	NA
36428	1	45	4	4	2.99	19404	20031.5	2	56	28.01	1	2	152	100	148	100	150	98	2	NA	NA	5.7	2	2	NA	NA	199	2	NA	1	1	NA	NA	0.81	0.14	10173.4	11091.2	8.515	588	40	8728	9.565	82.95	150	99.3333	NA	1	1	NA
36464	1	59	4	3	0.48	23310.4	24218.6	2	51	26.05	1	1	156	76	160	76	158	76	1	1	NA	7	2	2	NA	NA	171	1	1	2	2	NA	NA	1.2	0.19	60884.9	70826.4	6.68	525.5	80.65	6833.5	7.94	125.45	158	76	NA	0	0	NA
36468	1	43	3	5	5	101273	104792	1	46	34.42	1	5	122	90	126	88	124	92	2	NA	NA	4.9	1	2	NA	1	149	2	NA	2	2	NA	NA	0.54	0.29	64256.5	67143	7.695	931	96.1	22521.5	19.15	113.1	124	90	1	0	0	NA
36469	1	53	4	1	0.91	23310.4	24188.7	2	51	33.42	1	2	98	74	98	76	98	78	1	1	NA	4.6	2	2	NA	NA	135	1	1	2	2	NA	NA	1.09	0.14	12284.6	13392.9	4.575	378.5	46.7	3754.5	14.95	137.6	98	76	NA	0	0	NA
36478	1	67	4	1	1.11	10725.8	10987.3	1	50	33.83	2	NA	134	76	136	70	128	70	1	2	NA	6	2	2	NA	NA	242	1	2	3	3	NA	NA	3.7	0.79	20378.5	22298.2	3.1	162	28.6	1963	4.52	62.1	132.667	72	NA	0	0	NA
36482	1	78	4	4	NA	12133.6	12700.9	1	47	23.04	1	NA	120	74	NA	NA	116	70	1	1	NA	6.8	2	2	NA	NA	165	1	1	2	1	NA	NA	2.71	0.7	7274.13	9598.73	6.395	537	52.5	10064.5	9.525	80.75	118	72	NA	0	1	NA
36484	1	85	3	3	2.39	22492.5	24711.5	2	54	25.03	2	1	144	0	NA	NA	NA	NA	1	1	106	5.4	2	2	NA	NA	184	2	NA	2	1	NA	NA	2.23	0.37	47448.4	53515.4	8.315	698.5	30.6	8556	14.605	47.35	144	0	NA	0	1	0
36487	1	81	3	1	1.89	23406.1	24139.3	2	46	24.67	2	1	134	76	NA	NA	NA	NA	2	NA	91	5	2	2	NA	NA	130	2	NA	3	3	NA	NA	0.7	0.22	14843.7	16052.5	5.995	1193.5	91.15	9010	15.295	125.5	134	76	NA	0	0	0
36499	1	54	3	2	5	67664.5	69756.9	1	58	25.6	1	1	104	66	102	62	102	68	2	NA	NA	5.1	2	2	NA	NA	182	NA	NA	2	2	NA	NA	0.75	0.26	51000.6	53291.6	12.64	542	47.6	12425.5	12.98	79.8	102.667	65.3333	NA	0	0	NA
36502	1	54	1	2	1.18	18144	18271.6	1	55	28.58	1	NA	114	70	112	72	116	66	2	NA	104	5.4	2	2	NA	NA	222	2	NA	2	2	NA	NA	1.11	0.42	8719.92	10878.8	6.895	341	57.75	13154	14.625	101.05	114	69.3333	NA	0	0	0
36506	1	62	1	4	0.68	10976.2	10313.9	1	48	26.02	2	NA	114	74	116	74	122	72	1	1	87	5.3	2	2	NA	NA	201	1	1	2	2	NA	NA	2.41	1.06	37153.4	42453.2	7.245	138	15.1	1947	9.135	84.35	117.333	73.3333	NA	0	0	0
36509	1	49	1	4	4.68	20000.7	20796.9	1	53	25.1	1	6	NA	NA	126	60	NA	NA	1	2	103	4.9	2	2	NA	NA	241	1	NA	2	2	NA	NA	0.94	0.24	8921.05	9323.64	6.865	232.5	21.9	12071.5	12.425	146.85	126	60	NA	0	0	0
36518	1	63	3	2	4.9	81505.8	86861.9	2	55	25.66	1	4	NA	NA	162	68	150	62	2	NA	NA	5.1	2	2	NA	NA	200	NA	NA	3	2	NA	NA	0.53	0.15	210502	NA	8.22	524	139.8	10400	8.53	68.6	156	65	NA	0	0	NA
36525	1	42	3	5	1.02	26222.2	27294.4	2	56	24.59	2	1	104	64	102	64	104	66	2	NA	NA	5.3	2	2	NA	NA	196	2	NA	1	2	NA	NA	0.34	0.09	32500.5	34327.4	5.73	1075	20.3	5034	9.87	98.8	103.333	64.6667	NA	1	0	NA
36528	1	78	1	4	1.09	5287.57	7290.97	1	55	29.72	2	2	140	72	140	76	146	86	1	1	NA	6.1	2	2	NA	NA	216	2	NA	1	1	NA	NA	8.17	0.62	6365.53	NA	8.1	299	107	6621	8.16	127.9	142	78	NA	1	1	NA
36539	1	62	3	2	4.39	57262.8	58148.9	1	48	28.15	1	2	122	74	126	74	118	72	1	1	NA	6.1	2	2	NA	NA	172	1	1	2	1	NA	NA	0.63	0.22	93906.6	99529.5	8.59	755	100.55	28052	11.495	168.75	122	73.3333	NA	0	1	NA
36554	1	44	4	4	4.13	28551.5	29474.9	1	50	23.14	2	NA	112	78	116	82	116	82	2	NA	NA	5	2	2	NA	NA	157	2	NA	1	1	NA	NA	1.4	0.34	25665.2	27980.6	8.22	536	121.9	5606	16.685	117.2	114.667	80.6667	NA	1	1	NA
36556	1	46	1	1	1.66	19361.7	19546.1	2	57	26.52	2	3	120	62	122	72	122	64	2	NA	97	5.5	2	2	NA	NA	217	2	NA	2	1	NA	NA	0.69	0.25	8384.5	8762.88	5.67	473	103	9072	18.38	115.2	121.333	66	NA	0	1	0
36570	1	60	1	1	0.74	10045.8	9081.71	2	53	29.41	1	1	126	72	118	76	126	78	2	NA	NA	5.7	2	2	NA	NA	223	2	NA	2	2	NA	NA	1.35	0.2	4334.14	5407.2	3.755	148.5	60.55	7868.5	16.05	115.6	123.333	75.3333	NA	0	0	NA
36586	1	76	4	1	NA	14745.4	14478.5	2	53	30.51	1	NA	128	64	120	62	116	68	1	1	181	8.1	1	1	NA	1	157	1	1	2	2	NA	NA	7.03	1.23	21845.2	23671.1	1.825	207.5	93.95	3574	7.965	53.6	121.333	64.6667	1	0	0	1
36590	1	60	2	4	2.61	11632.6	10930.7	1	55	30.39	1	1	112	76	118	76	112	80	2	NA	NA	7.9	2	2	NA	NA	261	2	NA	2	1	NA	NA	1.71	0.46	13015.7	13747.3	5.04	811.5	129.9	5254.5	7.535	114.85	114	77.3333	NA	0	1	NA
36606	1	85	3	1	0.91	12121.7	12501.5	2	47	27.15	2	1	150	60	140	64	134	64	1	1	NA	5.1	2	2	NA	NA	158	1	1	2	1	NA	NA	0.81	0.29	7687.4	8670.35	7.415	1006	176.9	10288.5	12.105	106.7	141.333	62.6667	NA	0	1	NA
36617	1	68	3	3	2.03	79633.3	78681.8	1	49	26.76	1	NA	142	78	NA	NA	144	78	1	1	NA	6.4	1	2	NA	2	116	2	NA	2	1	NA	NA	2.25	0.86	93689.4	98955.8	4.625	642.5	111.8	7132.5	9.3	85.85	143	78	NA	0	1	NA
36631	1	76	3	3	2.92	41946.5	44942.2	1	47	26.27	1	1	146	64	154	62	146	60	1	1	NA	5.8	1	2	NA	1	179	1	1	2	2	NA	NA	1.73	0.66	86293	93320.1	5.675	748	150.2	4496.5	17.205	133.75	148.667	62	1	0	0	NA
36642	1	84	3	1	1.52	23406.1	23841.2	2	46	25.72	2	1	170	86	154	74	142	76	1	1	NA	6.5	1	2	NA	2	186	1	NA	3	1	NA	NA	0.43	0.1	45777.3	51630.7	4.1	1026.5	130.2	5571	6.335	54.55	155.333	78.6667	NA	0	1	NA
36647	1	75	4	3	5	9547.7	9994.13	1	51	24.34	1	2	NA	NA	NA	NA	142	46	2	NA	NA	5.6	1	2	NA	2	200	1	1	2	1	NA	NA	3.23	0.34	22490.1	23852.1	3.13	702	37.3	6004	5.375	62.95	142	46	NA	0	1	NA
36663	1	55	4	4	0.84	24676.5	25638	1	55	21.25	1	1	130	90	132	90	124	88	1	1	NA	5.4	2	2	NA	NA	229	9	NA	2	1	NA	NA	0.53	0.18	64453.2	NA	4.91	681	23.8	8760	10.44	120.8	128.667	89.3333	NA	0	1	NA
36674	1	43	3	2	3.73	115169	119480	1	57	36.59	2	NA	136	84	138	88	128	84	2	NA	93	5.3	2	2	NA	NA	154	NA	NA	2	2	NA	NA	0.86	0.29	87353.8	91278	11.15	634.5	31.5	614.5	19.585	135.4	134	85.3333	NA	0	0	0
36686	1	62	4	2	1.41	9188.77	9412.8	1	49	21.86	1	NA	114	70	114	66	100	60	2	NA	NA	9.8	1	2	NA	1	172	NA	NA	2	1	NA	NA	0.69	0.23	8196.15	8935.58	5.285	210	28.2	4337.5	6.865	64.05	109.333	65.3333	1	0	1	NA
36691	1	82	3	5	5	16566.6	18148.6	2	56	26.28	1	1	118	62	116	66	122	68	2	NA	NA	5.3	2	2	NA	NA	246	1	1	2	1	NA	NA	3.4	0.79	20727.8	23378.2	9.355	742	216	5933	11.975	124.9	118.667	65.3333	NA	0	1	NA
36697	1	81	3	5	5	25637.7	28167	1	56	27.22	1	2	120	66	124	64	118	62	2	NA	98	6.1	2	2	NA	NA	240	2	NA	2	1	NA	NA	3.09	0.65	22689.2	24333.2	40.415	447.5	299.65	28010.5	27.445	48.3	120.667	64	NA	0	1	0
36699	1	66	1	3	NA	8275.55	7776.22	2	57	24.92	2	1	114	68	106	64	110	66	2	NA	NA	5.9	2	2	NA	NA	229	NA	NA	2	2	NA	NA	1.92	0.27	18822	21506.9	22.73	1481.5	219.55	31549	32.175	488.5	110	66	NA	0	0	NA
36703	1	53	3	3	1.02	33083.3	33905	2	46	32.91	1	NA	118	82	110	80	122	80	1	1	NA	5.4	3	2	NA	2	217	1	NA	2	2	NA	NA	0.66	0.07	20789.9	21723.9	6.21	1202	22.75	3998	21.03	130.6	116.667	80.6667	NA	0	0	NA
36714	1	43	4	4	3.64	33141.7	33219.1	2	55	38.86	1	NA	NA	NA	120	86	NA	NA	2	NA	105	5.7	2	2	NA	NA	203	1	NA	1	2	NA	NA	1.37	0.21	16870.9	18393	12.27	275	31.15	28838.5	18.305	192.5	120	86	NA	1	0	0
36761	1	43	3	5	4.49	94527.4	98392.7	1	53	25.05	2	1	116	76	116	68	112	70	2	NA	92	5.3	2	2	NA	NA	247	2	NA	1	1	NA	NA	0.57	0.17	60332.7	63043	9.145	767.5	22.8	13305	26.71	151.5	114.667	71.3333	NA	1	1	0
36767	1	60	4	2	1.25	10725.8	10987.3	1	50	38.62	1	2	122	64	126	62	118	68	1	1	NA	6.4	2	2	NA	NA	174	2	NA	2	1	NA	NA	0.56	0.16	9567.17	10430.3	6.785	535	12.2	1492.5	20.91	216.75	122	64.6667	NA	0	1	NA
36776	1	69	3	2	1.69	67421.6	66616	2	46	31.19	1	2	128	70	124	72	128	70	1	1	NA	5.4	2	2	NA	NA	157	1	1	1	1	NA	NA	0.83	0.17	51234.1	53535.7	6.47	357	100.75	1740	15.81	118.4	126.667	70.6667	NA	1	1	NA
36788	1	85	5	5	0.91	10945.3	11990.5	1	58	28.58	2	NA	106	64	100	62	96	60	1	2	NA	5.4	2	2	NA	NA	106	2	NA	3	3	NA	NA	1.45	0.49	13694.6	15445.6	1.715	245	38.55	486.5	6.495	81.1	100.667	62	NA	0	0	NA
36806	1	58	3	3	3.1	87029.4	89421.9	1	54	26.19	1	NA	NA	NA	114	78	108	70	2	NA	NA	5.5	2	2	NA	NA	153	NA	NA	2	2	NA	NA	0.44	0.21	144411	152528	24.365	1997	64.4	22295.5	26.025	185.3	111	74	NA	0	0	NA
36815	1	42	3	4	0.84	39383.1	40751.5	1	46	26.85	2	2	112	68	120	64	124	62	1	2	NA	5.2	2	2	NA	NA	190	NA	NA	1	2	NA	NA	0.75	0.15	65811.1	69751.7	21.705	1292.5	9.25	253	18.64	466.2	118.667	64.6667	NA	1	0	NA
36830	1	60	4	5	5	8756.93	8970.43	2	51	29.12	2	NA	126	64	128	64	126	66	1	1	100	5.9	2	2	NA	NA	253	2	NA	2	1	NA	NA	3.32	0.58	4555.78	4966.79	11.535	1514	306.2	13165.5	11.795	232.15	126.667	64.6667	NA	0	1	0
36839	1	40	3	5	1.14	33324.7	33242.9	1	45	38.5	1	2	122	58	114	56	118	58	2	NA	97	5.5	2	2	NA	NA	174	2	NA	2	1	NA	NA	0.16	0.07	20384	21299.7	6.865	502.5	14	1838.5	14	241.1	118	57.3333	NA	0	1	0
36843	1	81	3	1	1.33	11035.7	12565	2	46	35.86	2	NA	98	58	102	56	96	52	1	1	205	7.7	1	1	NA	2	157	1	1	2	1	NA	NA	2.54	0.97	19885.2	22543.8	2.135	592	24.25	874	7.815	62.5	98.6667	55.3333	NA	0	1	1
36847	1	66	4	2	4.97	7775.48	8491.16	1	49	27.03	1	NA	180	90	176	94	NA	NA	2	NA	NA	5.1	2	2	NA	NA	193	NA	NA	2	2	NA	NA	2.82	0.59	8011.72	8734.51	5.975	450.5	49	16333.5	22.525	221.9	178	92	NA	0	0	NA
36849	1	80	3	5	1.25	21053.8	22867.7	1	45	28.96	1	NA	134	56	120	64	116	60	2	NA	130	6.7	2	2	NA	NA	217	2	NA	2	2	NA	NA	0.16	0.09	43908	47483.5	5.07	605	33.1	12124.5	16.82	112.6	123.333	60	NA	0	0	1
36853	1	65	4	4	1.06	9714.12	9950.96	2	49	26.51	2	NA	114	72	114	68	106	62	2	NA	132	4.9	1	2	NA	1	204	2	NA	3	3	NA	NA	3.51	0.56	5053.76	5509.7	3.77	221.5	140.95	3460	3.305	48.75	111.333	67.3333	1	0	0	1
36868	1	43	3	5	5	115169	119480	1	57	26.07	1	3	148	78	NA	NA	NA	NA	2	NA	84	4.7	2	2	NA	NA	285	1	NA	1	1	NA	NA	1.27	0.17	91891.3	96019.3	10.365	482	18.7	7278.5	12.375	115	148	78	NA	1	1	0
36876	1	74	3	5	1.87	15485.9	16591.9	1	45	25.27	2	3	138	66	140	68	132	60	1	1	NA	5.6	2	2	NA	NA	121	2	NA	2	1	NA	NA	2.99	0.69	18949.9	21372.9	6.51	535	135.7	16818	12.365	83.2	136.667	64.6667	NA	0	1	NA
36883	1	45	3	3	5	111082	113664	2	53	57.7	1	3	130	74	132	72	130	72	2	NA	125	6.5	2	2	NA	NA	209	1	NA	2	1	NA	NA	0.73	0.14	69697.1	72828	3.61	904	66.6	13669.5	7.03	100.6	130.667	72.6667	NA	0	1	0
36908	1	66	4	4	3.12	9270.15	9496.16	1	55	32.73	2	NA	138	104	138	96	138	96	1	1	NA	6	2	2	NA	NA	197	2	NA	1	1	NA	NA	14.8	3.26	23873	26121.9	7.875	770.5	87.6	14314	11.29	139.45	138	98.6667	NA	1	1	NA
36915	1	41	3	3	0.62	44787.2	46463.4	1	57	23.86	1	3	132	74	124	70	126	76	1	2	NA	5.4	2	2	NA	NA	231	1	NA	2	2	NA	NA	1.66	0.24	55325.8	58638.5	7.385	847.5	118.55	4358.5	11.425	86.75	127.333	73.3333	NA	0	0	NA
36916	1	40	1	2	2.75	19361.7	19974.9	2	57	33.63	1	12	130	62	132	66	134	66	2	NA	NA	5.5	2	2	NA	NA	183	NA	NA	2	2	NA	NA	0.47	0.11	8568.43	8955.11	6.68	409.5	188.45	4275.5	13.995	133.6	132	64.6667	NA	0	0	NA
36918	1	85	3	1	0.82	9926.6	10781.8	1	45	27.29	2	NA	160	72	NA	NA	156	20	1	1	97	5.7	2	2	NA	NA	198	1	1	2	2	NA	NA	1.09	0.41	6629.94	7477.68	3.375	389.5	128.75	14766	5.67	53.2	158	46	NA	0	0	0
36931	1	81	3	4	1.22	9866.37	10175.5	2	44	30.12	2	1	144	84	136	84	126	78	1	1	104	5.4	2	2	NA	NA	189	2	NA	2	1	NA	NA	0.18	0.08	19537.8	21128.8	3.63	701	156.5	6206	13.665	81.25	135.333	82	NA	0	1	0
36950	1	67	4	1	1.45	9188.77	9871.09	1	52	37.97	1	NA	134	68	118	66	NA	NA	1	1	112	6.1	1	2	NA	1	151	NA	NA	3	3	NA	NA	0.56	0.27	8595.21	10956.5	6.6	728.5	42.15	12058	8.15	84.85	126	67	1	0	0	0
36952	1	78	3	4	1.89	41236.4	40961.7	2	49	21.18	1	NA	120	64	116	66	116	64	2	NA	NA	5.8	2	2	NA	2	206	1	NA	2	2	NA	NA	3.74	1.43	50286.7	53930.5	8.255	1186.5	77.3	16266	8.31	140.1	117.333	64.6667	NA	0	0	NA
36974	1	65	1	1	1.15	3877.55	3649.84	1	55	23.84	1	NA	116	56	110	58	104	60	2	NA	111	5.8	2	2	NA	NA	256	1	1	2	2	NA	NA	2.03	0.56	1565.64	1636.29	6.9	513	37.7	6141.5	14.1	101.4	110	58	NA	0	0	0
36975	1	75	3	5	5	33006.9	33553.1	1	51	25.31	1	1	144	0	136	0	136	0	2	NA	104	5.7	2	2	NA	NA	259	1	NA	2	2	NA	NA	1.78	0.63	41191.5	44176.3	3.17	746	94.35	5088.5	7.48	49.2	138.667	0	NA	0	0	0
36977	1	60	3	5	2.34	60687.3	64675.3	1	55	24.37	1	2	120	70	128	64	128	66	1	1	NA	5.3	2	2	NA	2	129	1	1	2	1	NA	NA	1.24	0.7	39657.8	41439.3	12.935	509	8.1	4045.5	9.645	111.1	125.333	66.6667	NA	0	1	NA
36981	1	65	1	4	1.77	4433.67	4166.15	1	58	35.75	1	6	122	66	118	62	120	64	1	1	NA	9.9	1	1	NA	2	185	1	1	2	1	NA	NA	0.33	0.11	10084	11624.6	5.065	371.5	35.15	6261.5	6.82	114.85	120	64	NA	0	1	NA
36995	1	45	4	4	5	20697.8	21367.3	1	51	30.24	1	2	NA	NA	NA	NA	130	82	2	NA	NA	5.6	2	2	NA	NA	172	2	NA	1	1	NA	NA	0.47	0.18	10851.7	11830.7	9.745	1063.5	151.5	16340.5	14.785	170.7	130	82	NA	1	1	NA
37025	1	83	3	3	1.64	22721.7	24679.2	1	54	21.13	2	NA	130	66	120	68	NA	NA	2	NA	105	5.8	2	2	NA	NA	172	2	NA	2	1	NA	NA	2.13	2.03	19879.7	21320.1	5.805	1084	96.9	11926	14.39	82	125	67	NA	0	1	0
37030	1	62	3	4	1.17	37707.1	40174.8	1	45	32.48	2	NA	120	66	116	60	110	64	1	1	NA	8.1	3	2	NA	2	126	2	NA	2	2	NA	NA	1.03	0.11	29372.5	30692	2.33	1187.5	33	258	8.835	108.55	115.333	63.3333	NA	0	0	NA
37033	1	70	4	4	4.65	9547.7	9994.13	1	51	34.76	2	NA	NA	NA	126	68	130	64	1	1	NA	7.4	1	2	NA	1	162	2	NA	2	1	NA	NA	0.6	0.39	5723.88	7553.06	2.69	366	61.5	2943.5	12.76	79.75	128	66	1	0	1	NA
37038	1	49	4	3	4.08	26584.3	27620.2	2	54	27.61	2	NA	102	62	102	58	96	62	2	NA	95	5.7	2	2	NA	NA	205	2	NA	1	2	NA	NA	1.38	0.52	24050.1	26219.9	16.8	737	272.3	6980.5	9.09	53.5	100	60.6667	NA	1	0	0
37050	1	69	4	3	0.73	10725.8	11522.3	1	50	29.04	1	NA	132	90	140	94	138	92	1	1	147	10.8	1	2	NA	1	108	1	1	2	1	NA	NA	0.5	0.12	19990.9	21874	4.81	770.5	80	2978.5	7.525	70.95	136.667	92	1	0	1	1
37056	1	45	3	4	0.96	37048	36957	2	46	31.24	2	1	104	74	102	74	110	80	2	NA	99	5.3	2	2	NA	NA	178	1	1	2	2	NA	NA	0.3	0.09	22661.4	25304.2	10.61	256	136.85	15363	13.07	140	105.333	76	NA	0	0	0
37066	1	67	3	3	2.34	70216.9	70999	1	50	26.77	1	4	112	52	104	46	98	50	1	1	NA	5.3	1	1	NA	1	130	1	1	2	1	NA	NA	2.64	0.32	114659	121524	7.415	778.5	54.85	4818	11.755	76.5	104.667	49.3333	1	0	1	NA
37069	1	75	3	3	1.67	18910.4	19132.1	2	47	21.81	1	1	106	54	106	60	104	64	2	NA	NA	5.4	2	2	NA	NA	137	2	NA	2	2	NA	NA	0.93	0.44	15411.4	16528.1	5.01	633	74.1	7793.5	6.225	61.95	105.333	59.3333	NA	0	0	NA
37071	1	59	4	3	2.93	20961	21777.7	1	44	25.67	2	3	134	74	128	76	NA	NA	1	1	NA	5.6	2	2	NA	NA	166	1	1	2	2	NA	NA	0.43	0.2	28969.6	31698.6	3.75	269	145.2	4826	7.11	62.9	131	75	NA	0	0	NA
37074	1	53	1	1	0.62	20993.1	22723.7	1	50	26.65	2	3	106	72	102	70	100	72	2	NA	NA	4.8	2	2	NA	NA	245	NA	NA	2	2	NA	NA	0.89	0.17	56307.6	64339.6	1.665	260.5	12.65	3245.5	9.92	78.55	102.667	71.3333	NA	0	0	NA
37088	1	66	5	1	3.74	50876.3	59039.7	1	44	28.86	1	1	166	68	150	72	156	74	2	NA	118	5.2	3	2	NA	2	206	9	NA	3	3	NA	NA	3.38	1.16	36202.1	37828.4	4.055	852.5	34.05	2523.5	13.025	82.6	157.333	71.3333	NA	0	0	0
37091	1	63	3	3	1.44	62773.4	72845.9	2	50	32.59	1	4	114	60	116	58	120	58	1	1	111	5.5	2	2	NA	NA	163	1	1	2	1	NA	NA	0.37	0.09	86740.3	91934.2	5.64	463	46.55	818	200.755	223.7	116.667	58.6667	NA	0	1	0
37106	1	50	3	5	5	67592.2	69450.3	2	52	28.72	1	2	116	74	116	76	120	76	2	NA	100	5.5	2	2	NA	NA	200	1	2	2	1	NA	NA	0.86	0.17	50776.4	53057.4	8.93	1012.5	81.15	7983.5	27.745	188.95	117.333	75.3333	NA	0	1	0
37116	1	74	3	4	NA	33426.5	35813.8	1	44	31.31	2	1	164	86	152	82	158	84	2	NA	NA	6.3	2	2	NA	NA	173	1	1	2	1	NA	NA	0.9	0.39	40903.5	46133.6	12.935	767	29.05	17947.5	18.45	124.45	158	84	NA	0	1	NA
37130	1	82	3	2	1.48	20926	25034.4	2	50	28.75	1	2	114	76	NA	NA	NA	NA	1	1	112	5.8	2	2	NA	NA	163	1	1	3	3	NA	NA	3.28	1.2	15394.1	16647.7	5.765	876.5	53.8	11166.5	8.43	82.5	114	76	NA	0	0	0
37138	1	66	1	4	1	13738.1	12931.3	1	46	36.49	1	1	134	60	136	74	118	56	1	2	100	5.6	2	2	NA	NA	277	NA	NA	2	2	NA	NA	0.6	0.33	5547.01	5797.34	31.59	42	7.75	1898.5	18.45	154.7	129.333	63.3333	NA	0	0	0
37147	1	60	1	1	3.21	4329.1	4283.03	2	58	23.64	2	NA	136	78	NA	NA	NA	NA	2	NA	258	12.2	1	2	NA	1	196	1	1	1	2	NA	NA	0.79	0.24	1837.25	1920.16	5.37	479.5	29.9	4021	7.2	80.35	136	78	1	1	0	1
37148	1	84	3	2	1.38	22202.7	25279.5	2	46	32.54	1	NA	132	50	132	46	134	60	2	NA	101	5.8	2	2	NA	NA	142	1	2	3	1	NA	NA	8.22	1.81	40007	45355.9	4.465	435	203.65	997	8.17	83.85	132.667	52	NA	0	1	0
37155	1	49	3	5	5	85693.9	88901	1	45	34.62	2	1	124	84	124	82	122	82	2	NA	107	5.4	2	2	NA	NA	182	1	1	2	1	NA	NA	0.74	0.38	215444	228344	10.315	1492	95	10665	13.145	136.6	123.333	82.6667	NA	0	1	0
37164	1	52	3	4	0.42	35168.5	36042	1	46	21.7	1	NA	116	66	106	64	112	60	2	NA	95	5.1	2	2	NA	NA	211	NA	NA	2	2	NA	NA	0.83	0.24	59819.7	63401.6	31.335	1140	314	10857.5	13.68	83.5	111.333	63.3333	NA	0	0	0
37179	1	81	3	3	2.17	20926	21709.7	2	44	22.84	1	NA	140	58	142	54	144	58	2	NA	99	5.3	2	2	NA	NA	118	2	NA	2	1	NA	NA	8.4	1.85	17487.6	18754.8	6.975	823.5	123.2	27464	12.205	125.8	142	56.6667	NA	0	1	0
37188	1	78	4	3	1.38	14936.7	14666.4	1	49	30.94	2	2	132	50	124	42	124	42	1	1	99	5.4	2	2	NA	NA	193	1	1	2	2	NA	NA	0.65	0.17	23463.6	25424.8	5.97	631.5	64.25	990	9.545	80	126.667	44.6667	NA	0	0	0
37212	1	47	3	3	5	92482.5	95943.6	1	54	29.5	2	NA	112	72	114	72	NA	NA	2	NA	106	5.4	2	2	NA	NA	222	2	NA	2	1	NA	NA	1.01	0.35	58831	61473.8	5.485	502.5	43.4	1003	12.62	153.45	113	72	NA	0	1	0
37248	1	67	4	5	5	9588.81	9822.59	2	50	31.02	1	NA	126	86	130	86	116	84	1	1	NA	5.2	2	2	NA	NA	159	1	1	2	2	NA	NA	7.12	0.8	4988.57	5438.63	18.36	586	205.4	11724	16.1	139.9	124	85.3333	NA	0	0	NA
37256	1	53	1	4	0.82	20256.9	21063.3	1	58	22.31	1	NA	152	96	142	92	NA	NA	1	1	NA	4.6	2	2	NA	NA	147	1	NA	2	1	NA	NA	0.91	0.38	9035.33	9443.08	6.395	1042	96.3	9760	10.225	79.35	147	94	NA	0	1	NA
37267	1	61	3	5	NA	60277.9	64222.5	2	44	17.64	1	1	132	68	140	76	124	72	2	NA	87	5	2	2	NA	NA	222	2	NA	2	2	NA	NA	1.66	0.57	49393.3	51612.2	5.465	997	174.95	14733	15.925	89	132	72	NA	0	0	0
37270	1	85	3	1	1.15	23224.1	25515.3	1	53	26.73	1	NA	NA	NA	NA	NA	NA	NA	1	1	NA	5.5	2	2	NA	NA	196	NA	NA	2	2	NA	NA	2.19	1.02	15689.8	NA	2.84	2177	46.3	19363	7.71	47.2	NA	NA	NA	0	0	NA
37275	1	61	4	5	5	9270.15	10123.4	1	55	27.89	1	1	106	80	108	78	112	78	1	2	NA	6	2	2	NA	NA	120	2	NA	2	1	NA	NA	2.51	0.56	9551.8	10413.5	11.415	654	110.3	8471.5	10.845	110.1	108.667	78.6667	NA	0	1	NA
37278	1	77	3	1	3.79	41470.8	41194.6	2	48	26.07	1	2	106	60	108	64	102	62	2	NA	NA	6.2	1	2	NA	1	150	2	NA	2	2	NA	NA	0.26	0.1	25331.3	27394.1	6.31	918.5	200.2	9762.5	19.82	73.6	105.333	62	1	0	0	NA
37283	1	40	1	2	1.57	15213.9	15320.9	1	58	26.26	1	5	118	64	124	58	122	58	2	NA	NA	5.3	2	2	NA	NA	201	NA	NA	2	2	NA	NA	1.03	0.27	37083.7	42749.3	5.19	225	111.1	1491.5	13.915	143.35	121.333	60	NA	0	0	NA
37286	1	44	2	1	0.8	27970.7	27902	1	51	32.98	1	NA	118	70	NA	NA	120	70	2	NA	96	5.3	2	2	NA	NA	180	2	NA	1	2	NA	NA	0.85	0.31	17109	17877.6	2.8	283	93.9	7474	4.155	39.8	119	70	NA	1	0	0
37303	1	66	4	2	1.18	9714.12	9950.96	2	49	29.77	1	1	200	80	180	68	186	62	1	1	115	5.9	2	2	NA	NA	138	2	NA	3	3	NA	NA	1.55	0.32	8664.75	NA	3.94	226	126.9	650	10.66	129.6	188.667	70	NA	0	0	0
37304	1	82	3	1	1.27	12867.5	13106.7	2	53	24.14	2	NA	170	66	160	62	158	66	2	NA	110	5.4	2	2	NA	NA	157	2	NA	2	1	NA	NA	1.11	0.38	15025	16946.1	2.02	1432.5	33.1	13861.5	15.04	97.7	162.667	64.6667	NA	0	1	0
37311	1	62	3	3	3.98	63955.3	67382.5	2	48	35.38	2	NA	124	72	120	74	118	74	1	1	NA	6.2	1	2	NA	1	141	1	1	1	1	NA	NA	9.57	1.09	108818	115334	5.29	1068	113.9	20777.5	14.3	51.75	120.667	73.3333	1	1	1	NA
37327	1	79	3	5	5	32961.5	35315.5	2	52	22.79	2	1	104	50	110	56	108	52	2	NA	NA	5.7	2	2	NA	NA	221	1	NA	2	1	NA	NA	1.81	0.19	40334.5	45491.8	9.805	1186	118.4	21764.5	13.28	133.35	107.333	52.6667	NA	0	1	NA
37338	1	71	3	3	5	42012.2	49014.2	2	54	34.63	1	3	148	70	146	68	150	66	1	1	NA	8.2	3	2	NA	2	156	1	1	2	2	NA	NA	0.56	0.13	30139.8	33993.6	17.02	862.5	215	22421.5	11.245	155.55	148	68	NA	0	0	NA
37339	1	40	1	2	3.5	19361.7	19974.9	2	57	36.59	1	3	120	74	120	74	124	68	2	NA	NA	5.3	2	2	NA	NA	190	1	2	2	1	NA	NA	0.83	0.19	9532.77	9962.97	3.185	392	36.35	3441.5	12.805	96.7	121.333	72	NA	0	1	NA
37353	1	45	1	1	0.86	24368.2	26377	2	55	24.4	2	7	NA	NA	136	76	NA	NA	2	NA	NA	5.4	2	2	NA	NA	154	2	NA	2	2	NA	NA	1.47	0.4	28074.7	29341.7	5.845	361	207	11377.5	16.055	137.5	136	76	NA	0	0	NA
37355	1	48	5	3	3.71	104644	108280	1	45	30.76	1	5	110	58	108	66	110	62	1	1	97	5.1	2	2	NA	NA	135	1	1	2	1	NA	NA	0.29	0.11	66395.3	NA	10.96	569	4.1	787	4.82	39.4	109.333	62	NA	0	1	0
37367	1	54	3	5	1.05	85041.7	87379.5	2	48	30.27	1	2	110	68	114	68	112	72	2	NA	NA	5.6	2	2	NA	NA	211	2	NA	1	1	NA	NA	0.61	0.2	67203.2	70222.2	8.095	300.5	35.55	9764.5	19.845	82.7	112	69.3333	NA	1	1	NA
37369	1	70	4	4	5	9547.7	9994.13	1	51	26.8	1	NA	120	46	116	50	120	48	2	NA	100	5.5	2	2	NA	NA	182	2	NA	2	2	NA	NA	3.38	0.6	7820.23	8293.8	3.41	250.5	36.35	1462.5	5.135	65.65	118.667	48	NA	0	0	0
37378	1	65	3	5	5	79633.3	78681.8	1	49	26.17	1	3	166	76	164	74	NA	NA	2	NA	NA	5.7	2	2	NA	NA	237	2	NA	2	2	NA	NA	1.71	0.55	127066	134674	6.42	356	15.15	1986.5	12.17	101.35	165	75	NA	0	0	NA
37382	1	58	4	4	0.93	20691.5	21360.7	2	58	26.55	2	1	106	64	104	66	104	64	1	1	179	8.2	1	2	NA	1	210	1	1	2	1	NA	NA	2.56	1.06	18599.8	23709.5	6.13	448	133.55	5926.5	16	147.7	104.667	64.6667	1	0	1	1
37385	1	46	1	3	0.75	21427.9	21578.7	1	46	25.48	1	4	116	74	116	78	124	76	1	1	51	5.2	1	2	NA	1	224	NA	NA	3	3	NA	NA	0.56	0.15	9256.39	9674.11	9.985	1706.5	115.75	17878.5	25.345	187	118.667	76	1	0	0	0
37386	1	61	1	3	4.92	10045.8	9455.85	2	53	28.5	1	8	166	82	156	86	160	90	1	1	NA	5.7	2	2	NA	NA	211	1	2	2	2	NA	NA	0.89	0.43	22887.5	26384.2	2.42	148.5	24.7	4453.5	8.215	88.95	160.667	86	NA	0	0	NA
37388	1	73	3	5	3.79	40704.5	41181.8	2	50	26.5	1	1	126	62	124	60	122	62	2	NA	NA	5.9	1	2	NA	1	172	2	NA	2	1	NA	NA	6.14	2.38	25323.5	28561.4	10.39	383.5	86.9	29693.5	6.475	49.4	124	61.3333	1	0	1	NA
37389	1	71	3	2	0.69	17082.2	16968.4	1	53	23	1	NA	144	86	142	84	146	80	1	1	93	5.2	2	2	NA	NA	168	1	1	2	2	NA	NA	0.61	0.22	26854	28799.8	4.74	493.5	5.1	2857.5	8.65	90.2	144	83.3333	NA	0	0	0
37407	1	55	3	5	5	39994.3	41231	2	55	29.67	1	2	152	94	140	100	144	102	2	NA	NA	5.8	2	2	NA	NA	198	1	NA	2	1	NA	NA	2.17	0.38	30144.8	31499	8.865	253.5	50.55	18159	5.72	54.1	145.333	98.6667	NA	0	1	NA
37419	1	65	4	3	2.05	9588.81	9822.59	2	50	33.41	1	NA	140	76	138	72	138	74	1	1	NA	5.6	2	2	NA	NA	191	2	NA	2	1	NA	NA	3.41	0.72	4988.57	5438.63	4.9	676	88.35	2499.5	12.8	155.9	138.667	74	NA	0	1	NA
37436	1	77	3	2	1.52	18910.4	22062.1	2	47	43.79	2	NA	138	58	136	58	128	66	1	1	147	6.6	1	1	NA	1	136	1	1	2	2	NA	NA	0.29	0.16	42361.3	47777.8	7.22	2030.5	506.1	12856.5	15.66	136.8	134	60.6667	1	0	0	1
37440	1	53	3	3	1.12	33083.3	33905	2	46	31.7	1	3	118	74	114	74	122	72	1	1	107	5.7	2	2	NA	NA	249	1	1	3	3	NA	NA	2.85	0.13	82165.8	86784.4	4.61	667.5	29.65	2602	11.9	90.95	118	73.3333	NA	0	0	0
37454	1	42	2	4	1.5	22617.3	23463.7	2	45	23.93	2	2	110	64	112	66	118	70	1	2	98	5.3	2	2	NA	NA	261	1	NA	2	1	NA	NA	1.91	0.59	18045.9	18856.5	7.325	472	61.7	7348.5	6.36	113.45	113.333	66.6667	NA	0	1	0
37455	1	64	1	2	1.21	12193.3	11477.2	2	54	34.99	1	3	132	56	116	68	124	60	1	1	111	7.1	1	1	NA	1	157	1	1	2	1	NA	NA	0.4	0.19	44811.9	51204	0.71	87	0.15	66.5	1.58	18.2	124	61.3333	1	0	1	0
37465	1	61	1	1	2.34	8548.67	8839.09	1	53	30.6	2	NA	214	60	208	44	194	50	1	1	NA	9.9	2	2	NA	9	220	NA	NA	1	2	NA	NA	0.81	0.19	4218.35	4408.71	2.45	70	90.6	589.5	3.71	83.2	205.333	51.3333	NA	1	0	NA
37469	1	41	1	5	5	19018.4	19775.6	2	54	28.68	2	2	126	86	132	94	124	92	1	2	NA	5.7	2	2	NA	NA	279	1	2	2	2	NA	NA	0.92	0.21	77212	89008.3	9.565	215.5	122.1	10343	27.88	244.6	127.333	90.6667	NA	0	0	NA
37478	1	66	2	5	5	50237.6	49637.3	1	51	24.02	1	2	114	54	NA	NA	106	58	2	NA	104	5.6	2	2	NA	NA	206	1	NA	1	1	NA	NA	1.07	0.25	36290.8	40523.1	10.015	913	181.55	14048	24.18	100.15	110	56	NA	1	1	0
37485	1	49	3	5	5	99218	102931	1	50	28.25	1	2	118	82	118	70	114	74	2	NA	89	4.4	2	2	NA	NA	210	2	NA	2	1	NA	NA	0.85	0.43	122564	129903	20.995	1067	76.25	21892	15.075	161.8	116.667	75.3333	NA	0	1	0
37492	1	75	4	1	1.48	11383	11177	1	55	52.02	2	NA	130	82	130	74	126	78	1	1	108	6.2	1	2	NA	1	130	1	1	2	2	NA	NA	0.64	0.44	6401.35	6936.39	2.87	136	63.25	845.5	8.245	45.55	128.667	78	1	0	0	0
37494	1	62	3	3	3.73	51549.6	50933.6	1	44	34.4	1	2	166	78	166	74	154	80	1	1	160	7.8	1	2	NA	1	164	2	NA	2	1	NA	NA	0.61	0.38	39172.8	40932.6	3.29	402.5	50.45	1763.5	8.275	96.1	162	77.3333	1	0	1	1
37503	1	47	3	3	0.81	35546.3	36876.7	1	47	29.31	1	NA	118	76	118	72	112	72	1	1	NA	5.9	2	2	NA	NA	289	1	NA	2	2	NA	NA	0.2	0.12	22612.1	23627.9	7.015	567	39.35	3927	12.28	88.55	116	73.3333	NA	0	0	NA
37520	1	66	3	5	5	51549.6	50933.6	1	44	26.96	1	1	134	92	142	90	138	76	1	1	NA	5.9	2	2	NA	NA	177	1	1	2	1	NA	NA	0.86	0.32	37238.5	38911.4	4.665	806.5	174.15	6118	12.945	80.35	138	86	NA	0	1	NA
37521	1	52	4	3	5	25524.8	25584.4	2	50	29.24	1	2	138	78	128	74	128	72	2	NA	140	6.4	2	2	NA	NA	216	NA	NA	2	2	NA	NA	0.59	0.23	24139.8	30771.6	5.7	745.5	47.6	12406	8.54	161.85	131.333	74.6667	NA	0	0	1
37523	1	61	4	3	0.72	8756.93	9407.18	2	51	34.63	1	4	146	92	NA	NA	146	82	1	1	105	5.9	2	2	NA	NA	209	2	NA	1	1	NA	NA	2.66	0.47	8191.26	8930.25	9.78	561	117.5	12067	43.93	251.3	146	87	NA	1	1	0
37526	1	48	3	5	3.88	85752.4	88961.7	1	55	27.74	1	1	124	80	120	82	120	80	2	NA	119	5.1	2	2	NA	NA	171	2	NA	1	1	NA	NA	0.63	0.31	54549.8	60911.5	13.27	509.5	125.3	13434.5	11.165	183.2	121.333	80.6667	NA	1	1	0
37527	1	85	3	4	NA	28295.5	31087	2	55	25.35	2	1	140	62	138	56	NA	NA	2	NA	NA	5.8	2	2	NA	NA	245	1	NA	3	2	NA	NA	1.58	0.55	35636.8	38538.8	7.89	1025.5	160.2	15170.5	13.9	118.45	139	59	NA	0	0	NA
37531	1	41	3	4	0.3	95268.2	97483.1	2	46	30.71	1	12	130	90	132	80	130	84	2	NA	125	5.1	2	2	NA	NA	202	2	NA	1	2	NA	NA	0.35	0.08	74973.9	78341.9	5.695	581	39.6	4210	14.345	125.65	130.667	84.6667	NA	1	0	0
37533	1	42	3	2	1.46	35546.3	37426.6	1	47	21.78	1	3	128	94	NA	NA	126	92	2	NA	NA	5.2	2	2	NA	NA	193	1	NA	2	2	NA	NA	0.49	0.12	22949.4	23980.3	1.955	39.5	11.05	4130.5	3.22	42.7	127	93	NA	0	0	NA
37541	1	44	3	4	NA	33122.5	34273.4	2	44	18.1	1	3	108	72	106	78	102	76	1	2	88	5.1	2	2	NA	NA	172	NA	NA	3	2	NA	NA	0.67	0.09	26359.5	27543.7	9.525	633	80.65	7961	13.835	128.55	105.333	75.3333	NA	0	0	0
37544	1	56	2	2	1.29	31742.3	32614.9	1	47	23.86	1	NA	134	80	130	78	NA	NA	1	1	90	5.3	2	2	NA	NA	197	2	NA	2	1	NA	NA	1.27	0.4	23845.4	26626.3	8.53	946	59.8	13104	14.03	173	132	79	NA	0	1	0
37545	1	45	1	5	4.27	24368.2	25140	2	55	23.47	2	1	114	70	112	72	112	74	2	NA	95	5.3	2	2	NA	NA	217	2	NA	1	1	NA	NA	1.43	0.55	10784.1	NA	6.84	1033	156.8	2681	7.01	39.3	112.667	72	NA	1	1	0
37551	1	83	3	5	5	24881.3	25813.1	1	46	27.96	2	NA	138	58	138	62	136	60	1	1	NA	5.3	2	2	NA	NA	179	2	NA	2	1	NA	NA	4.72	1.45	15873	17165.5	25.84	704	57.8	2857.5	13.38	158.2	137.333	60	NA	0	1	NA
37556	1	58	4	4	1.48	32380.3	32455.9	1	49	33.02	1	NA	NA	NA	136	98	122	92	1	1	93	5.9	2	2	NA	NA	194	2	NA	2	2	NA	NA	0.54	0.42	30623.4	33386.1	6.215	7115.5	26.75	706	12.705	94.15	129	95	NA	0	0	0
37558	1	62	3	5	5	63955.3	68158.1	2	48	25.5	1	NA	134	50	136	60	138	52	1	1	128	5.6	1	2	NA	1	146	2	NA	1	2	NA	NA	0.45	0.13	49831.6	55643.2	9.185	1694	192.55	57174	18.285	127.1	136	54	1	1	0	1
37560	1	61	3	3	3.51	79633.3	78681.8	1	52	27.65	1	NA	NA	NA	NA	NA	134	62	2	NA	108	5.4	2	2	NA	NA	198	2	NA	2	2	NA	NA	2.54	0.29	60513.8	63232.2	8.045	207	16.7	8797	6.68	83.5	134	62	NA	0	0	0
37562	1	84	2	1	1.14	21788.8	22194	2	49	24.06	1	NA	160	60	156	64	148	50	1	1	NA	6.2	1	2	NA	2	130	2	NA	1	2	NA	NA	3.74	0.49	25348.1	27412.2	6.455	900.5	87.3	10124.5	8.575	113.5	154.667	58	NA	1	0	NA
37565	1	45	4	3	3.11	30028.7	30999.9	1	56	29.92	2	NA	98	42	NA	NA	NA	NA	2	NA	NA	5.4	2	2	NA	NA	239	NA	NA	1	2	NA	NA	1.04	0.61	57496.3	62912.6	4.84	217	42.5	532	10.48	73.55	98	42	NA	1	0	NA
37569	1	47	2	5	4.91	115169	119480	1	57	28.05	2	1	114	72	NA	NA	122	80	2	NA	NA	6.6	1	2	NA	1	156	1	1	2	2	NA	NA	0.77	0.17	73262.9	76554	7	511.5	92.5	5775	165.985	230.3	118	76	1	0	0	NA
37570	1	53	4	3	2.09	26303.6	27328.5	1	47	37.36	1	1	NA	NA	NA	NA	NA	NA	1	2	NA	6.1	2	2	NA	NA	135	2	NA	2	1	NA	NA	2.59	0.36	13879.3	15131.4	2.815	28.5	12.35	11814	10.17	127.5	NA	NA	NA	0	1	NA
37600	1	47	4	5	5	19404	20031.5	2	56	31.17	2	3	154	68	144	72	140	72	2	NA	99	6.2	2	2	NA	NA	208	2	NA	2	1	NA	NA	0.49	0.12	18900.5	24092.9	11.71	422.5	72.8	18836.5	20.105	135.3	146	70.6667	NA	0	1	0
37601	1	48	1	5	3.98	24368.2	25140	1	57	28.08	2	1	138	76	136	70	132	68	2	NA	NA	5.4	2	2	NA	NA	245	2	NA	1	1	NA	NA	1.5	0.58	26758.1	27965.6	10.825	268	36.15	15366	9.1	62	135.333	71.3333	NA	1	1	NA
[truncated: 3,659 more rows]
[truncated: 29 more columns]
